# Supplementary material for: Single-cell RNA sequencing analysis reveals alginate oligosaccharides preventing chemotherapy-induced mucositis
Source: Mucosal Immunol. 2020 Jan 3;13(3):437–48. doi: 10.1038/s41385-019-0248-z (PMC7181395; doi:10.1038/s41385-019-0248-z)
Supplement: Supplementary file 4 — Data File S1, S2 [file 41385_2019_248_MOESM4_ESM.xlsx]

## Sheet: Averages for all samples
	AOS0	BA0	BA10
Xkr4	0.00230858	0	0.00281376
Mrpl15	1.69692	1.54032	1.40643
Lypla1	1.49437	1.33144	1.45048
Tcea1	0.53439	0.558693	0.626165
Rgs20	0.00415149	0	0
Atp6v1h	0.185132	0.185885	0.185695
Rb1cc1	0.269491	0.218497	0.279005
St18	0.0226709	0.00720792	0.00713366
Pcmtd1	0.259964	0.232802	0.206476
Rrs1	0.329376	0.302328	0.303841
Adhfe1	0.000849161	0	0
Mybl1	0.0119821	0.00988207	0.00780048
Vcpip1	0.299553	0.242826	0.30534
Sgk3	0.0334042	0.0350124	0.0316344
Tcf24	0.00399125	0.00171762	0.00152238
Cops5	0.609223	0.495729	0.462212
Cspp1	0.0901009	0.102453	0.100542
Arfgef1	0.695833	0.605827	0.542928
Prex2	0.0149397	0.0184036	0.0308376
A830018L16Rik	0.00179766	0.00394561	0.00196771
Prdm14	0.0036014	0.00287072	0
Ncoa2	0.149243	0.161136	0.181523
Tram1	1.42473	1.39704	1.39538
Lactb2	0.0889368	0.0695816	0.0648065
Xkr9	0.251613	0.225512	0.255095
Kcnb2	0.0126466	0.00532098	0.00875626
Terf1	0.180355	0.170981	0.17305
Rpl7	12.5357	11.6262	9.53426
Rdh10	0.137825	0.124126	0.117402
Stau2	0.125234	0.123199	0.133272
Ube2w	0.223372	0.206374	0.236314
LOC108167614	0.00311559	0.00288858	0.00143131
Tceb1	1.55203	1.25573	1.27364
Tmem70	0.536075	0.469933	0.434515
Ly96	0.0866945	0.0701683	0.0797653
Pkhd1	0.00501641	0.00769144	0.00636099
Mcm3	0.199387	0.215806	0.209296
Paqr8	0.0177164	0.00718174	0.00701124
Tmem14a	0.062548	0.0664546	0.0607791
Gsta3	0.0460767	0.0382016	0.029789
Ogfrl1	0.011362	0.0129169	0.0105137
B3gat2	0.00256944	0	0.00151968
Smap1	1.01409	0.936087	1.03679
Sdhaf4	0.626705	0.502282	0.481535
Fam135a	0.364219	0.330225	0.378988
Col9a1	0.00154019	0.00097797	0
Lmbrd1	0.428722	0.342086	0.368078
Phf3	0.228499	0.221616	0.192869
Ptp4a1	1.34798	1.14456	1.26545
Prim2	0.0462296	0.0504033	0.0406342
Rab23	0.0131883	0.00685276	0.0134762
Bag2	0.0250466	0.0233868	0.0221341
Zfp451	0.026413	0.0270091	0.0227894
Gm15455	0.00294424	0	0.00155072
Dst	0.236816	0.206974	0.259076
Ccdc115	0.226962	0.197279	0.184098
Imp4	0.348551	0.30424	0.278113
Ptpn18	0.249346	0.255773	0.274947
Arhgef4	0.0012904	0.00219105	0.00109917
Fam168b	0.367144	0.346331	0.33724
Plekhb2	1.03443	1.05231	1.20548
Hs6st1	0.136504	0.102941	0.110219
Uggt1	0.391181	0.38274	0.391801
Neurl3	0.551982	0.561815	0.659573
Arid5a	0.0160821	0.0139022	0.0192225
Kansl3	0.147032	0.133552	0.150136
Lman2l	0.0575134	0.0603366	0.0712797
Cnnm4	0.663807	0.645701	0.700729
Cnnm3	0.0642583	0.055537	0.0735323
Ankrd23	0.00950228	0.0097976	0.00652511
Ankrd39	0.0578585	0.0528002	0.0484465
Sema4c	0.00778643	0.00652445	0.00563607
Cox5b	12.4961	12.2693	14.0198
Actr1b	0.172006	0.141401	0.143391
Zap70	0.0383865	0.0275573	0.0494394
Tmem131	0.303568	0.303537	0.289332
Vwa3b	0.0013124	0	0
Inpp4a	0.0689906	0.0723376	0.0708666
Coa5	0.788419	0.717793	0.941458
Unc50	0.61897	0.576275	0.530766
Mgat4a	1.01783	0.879103	0.908166
2010300C02Rik	0.149624	0.15319	0.138257
Tsga10	0.00264212	0.00242265	0.00168146
Lipt1	0.0255011	0.0236535	0.0182649
Mitd1	0.575891	0.598424	0.789125
Mrpl30	2.68373	2.53679	2.7204
Txndc9	0.893368	0.806485	0.74263
Eif5b	1.68513	1.94254	2.46981
Rev1	0.0384986	0.0354282	0.0360776
Pdcl3	0.654465	0.516776	0.473143
Npas2	0.105623	0.106762	0.138405
Rpl31	10.7684	11.7568	12.2329
Tbc1d8	0.0462687	0.036239	0.0333441
Cnot11	0.164278	0.157275	0.14988
Rnf149	0.62949	0.588659	0.579644
Rfx8	0.00210356	0.0028377	0.00239966
Map4k4	0.228834	0.198554	0.221273
Il18r1	0.00335726	0.0011811	0.00329488
Slc9a2	0.0651809	0.0343161	0.0372455
Mfsd9	0.107753	0.0896958	0.0907501
Tmem182	0.00601144	0.00583331	0.00359951
Mrps9	0.557098	0.482113	0.439462
Tgfbrap1	0.0713395	0.0721473	0.0860999
LOC108167597	0.00123239	0.00191308	0
AI597479	0.0527948	0.0475834	0.0604728
Fhl2	0.432666	0.409201	0.391664
Gm8210	9.55134	9.31055	8.80347
Nck2	0.158634	0.141411	0.151193
Uxs1	0.134693	0.112453	0.110387
Tpp2	0.215808	0.171663	0.153321
Ccdc168	0.00300719	0.00169143	0.00242612
Tex30	0.280172	0.237031	0.205079
Kdelc1	0.0335498	0.029763	0.0264836
Bivm	0.0559114	0.0532321	0.0592385
Ercc5	0.0559354	0.0495398	0.0460608
Wdr75	0.10251	0.0914197	0.0845696
Slc40a1	0.712638	0.618478	0.774973
Slc39a10	0.0325932	0.0387129	0.0349217
Nabp1	0.0502303	0.0372207	0.0411207
Myo1b	0.144521	0.142655	0.150535
Stat4	0.00504853	0.00295863	0.00697054
Stat1	0.462646	0.425044	0.497657
Gls	1.30194	1.13732	1.46406
Nab1	0.357888	0.288673	0.277582
Tmem194b	0.0064815	0.00700324	0.00969286
Mfsd6	0.30786	0.312407	0.252913
Inpp1	0.193909	0.152577	0.167837
Hibch	0.170623	0.123968	0.136351
1700019D03Rik	0.108806	0.0981706	0.109773
Pms1	0.0143488	0.0140765	0.00727573
Ormdl1	0.234284	0.173457	0.197264
Osgepl1	0.121804	0.0781793	0.0623184
Asnsd1	0.380685	0.320882	0.281026
Stk17b	0.440048	0.459521	0.459659
Hecw2	0.000930647	0.00154904	0.00170273
Ccdc150	0.00049132	0	0
Gtf3c3	0.122856	0.104566	0.124799
Pgap1	0.10429	0.0842961	0.0935262
Ankrd44	0.0234554	0.0159396	0.0286593
Sf3b1	1.3338	1.14333	1.03067
Coq10b	0.267791	0.237014	0.30151
Hspd1	3.81802	3.36398	2.89189
Hspe1	8.98311	9.47515	8.82219
Mob4	0.930201	0.754913	0.786811
Rftn2	0.0047387	0.00320947	0.00691755
Mars2	0.0453569	0.0477547	0.0415027
Plcl1	0.00129939	0	0
Satb2	0.0756314	0.0836605	0.0851336
1700066M21Rik	0.0381565	0.0325196	0.0267851
Tyw5	0.0561517	0.0428474	0.0363612
9430016H08Rik	0.276255	0.197223	0.192263
Spats2l	0.491378	0.520566	0.647562
Kctd18	0.0164565	0.0195592	0.0236541
Sgol2a	0.0404098	0.0295068	0.0268444
Aox2	0.00102471	0	0
Bzw1	1.65543	1.36424	1.40372
Clk1	0.579535	0.428271	0.413083
Ppil3	0.297477	0.267934	0.246729
Nif3l1	0.15021	0.13972	0.114426
Orc2	0.0802722	0.0653396	0.0642704
Fam126b	0.224106	0.205665	0.210509
Ndufb3	3.07286	2.8946	3.10714
Als2cr12	0.0757931	0.0664036	0.0634794
Cflar	0.442398	0.484522	0.63716
Casp8	1.06332	0.984571	1.19923
Trak2	0.108824	0.117709	0.129207
Stradb	0.0965401	0.0726779	0.0828119
Tmem237	0.0348693	0.0394415	0.0323977
Mpp4	0.00167369	0.00284533	0.00269741
Als2	0.0349608	0.0315085	0.0453769
Fzd7	0.059314	0.0680338	0.0850811
Sumo1	2.58019	2.07582	2.0389
Nop58	0.613514	0.576579	0.554476
Bmpr2	0.188355	0.159063	0.167546
Fam117b	0.230438	0.213026	0.184573
Wdr12	0.145892	0.140283	0.11852
Carf	0.024574	0.0268135	0.0257288
Nbeal1	0.430055	0.336351	0.347297
Cyp20a1	0.111512	0.104076	0.106441
Abi2	0.016155	0.0112951	0.0173116
Raph1	0.627597	0.535314	0.630912
LOC102637269	0.00505672	0.0070962	0.00931627
Cd28	0.00172236	0.00155528	0
Pard3b	0.129871	0.119557	0.148574
Ino80d	0.288953	0.247304	0.284734
Ndufs1	0.58937	0.529514	0.508342
Eef1b2	3.63189	3.57998	2.93439
Fastkd2	0.140419	0.132929	0.100715
Klf7	0.115561	0.0803675	0.099175
Creb1	0.287885	0.276524	0.269601
Mettl21a	0.0420405	0.0438284	0.0404793
Ccnyl1	0.0898408	0.0658062	0.0813631
Fzd5	0.595093	0.486216	0.539708
Plekhm3	0.0171366	0.0138498	0.0167206
Crygc	0.00101497	0.000856488	0
D630023F18Rik	0.00113303	0.00182139	0.00276886
Idh1	2.30923	2.01451	2.24016
Pikfyve	0.0779826	0.0677883	0.0742583
Map2	0.00340364	0.00388916	0
Rpe	0.48641	0.39128	0.38618
Kansl1l	0.0195048	0.0112933	0.0174475
Acadl	1.32062	1.00114	1.06049
Lancl1	0.0901248	0.0928155	0.0746586
Cps1	0.880748	0.986576	0.957475
Ikzf2	0.0453937	0.0317978	0.054025
Bard1	0.039034	0.0427543	0.0415667
Atic	0.317291	0.281805	0.281334
Mreg	0.131841	0.140354	0.143663
Pecr	0.157311	0.146738	0.11861
Xrcc5	0.0639234	0.0444851	0.055973
2019-03-04	0.0029368	0	0.00163076
Smarcal1	0.0309165	0.0357005	0.0343677
Rpl37a	23.9508	30.02	34.5243
Arpc2	4.38237	3.64483	3.7587
Aamp	0.932646	0.857855	0.900378
Pnkd	1.23481	1.09392	1.21404
Tmbim1	0.67376	0.589863	0.59186
Catip	0.00310198	0.00209241	0.00191591
Ctdsp1	0.338576	0.313694	0.319018
Vil1	5.64455	5.15117	5.98027
Usp37	0.110179	0.119165	0.138603
Cnot9	0.273087	0.266548	0.321607
Zfp142	0.0293537	0.0202743	0.0198671
Bcs1l	0.0715866	0.0668562	0.0674317
Rnf25	0.144919	0.14277	0.129491
Stk36	0.00216516	0.00127579	0
Ttll4	0.0345128	0.0385337	0.0406112
Cyp27a1	0.0595254	0.0470073	0.0574827
Prkag3	0.00124546	0.00199359	0.00281007
Wnt6	0.00593841	0.00147719	0
Cdk5r2	0.00318047	0	0
Fev	0.034716	0.0134032	0.0151347
Cryba2	0.0267392	0.014099	0.0107368
Ccdc108	0.00128643	0	0
Ihh	0.308948	0.216891	0.2513
Nhej1	0.0530253	0.03917	0.0489608
Slc23a3	0.0813996	0.056594	0.0479416
Cnppd1	0.231908	0.192301	0.18668
Fam134a	0.21058	0.19524	0.20247
Zfand2b	0.403485	0.339726	0.319045
Abcb6	0.0851165	0.0873877	0.0730429
Atg9a	0.210257	0.19729	0.217487
Ankzf1	0.102617	0.100326	0.0990141
Glb1l	0.00492127	0.00610728	0.00607998
Stk16	0.728306	0.658371	0.603119
Tuba4a	0.865851	0.848708	0.781435
Dnajb2	0.0952839	0.135561	0.125699
Ptprn	0.00390306	0.00453125	0.00219921
Resp18	0.0217767	0.0216755	0.0218176
Dnpep	1.03939	0.968941	0.996667
Speg	0.00193479	0	0
Gmppa	0.483189	0.518046	0.473058
Chpf	0.046051	0.0530791	0.0421888
Tmem198	0.00313368	0.00318921	0.00157608
Obsl1	0.00231025	0.00225643	0.00103697
Stk11ip	0.0203377	0.0258434	0.0216884
Epha4	0.0220411	0.0216531	0.0224903
Sgpp2	0.513085	0.518413	0.560063
Farsb	0.569819	0.555535	0.527652
Acsl3	0.143639	0.107927	0.115199
Utp14b	0.00781825	0.00618851	0.00509189
Scg2	0.0915169	0.0510589	0.0471229
Ap1s3	0.167223	0.134612	0.178917
Wdfy1	0.60241	0.456214	0.557346
Mrpl44	0.355976	0.339457	0.27433
Cul3	0.483576	0.382577	0.385978
Dock10	0.0247492	0.0141293	0.0251409
Irs1	0.00464114	0.00425211	0.00862228
Rhbdd1	0.095353	0.0755539	0.0820287
Mff	0.545829	0.465115	0.446859
Tm4sf20	7.53373	6.81179	7.05059
Agfg1	0.414956	0.335484	0.402394
Slc19a3	0.0253499	0.0260201	0.0305636
Ccl20	0.0665661	0.0418443	0.0380434
Sphkap	0.0169027	0.0026486	0.0109939
Pid1	0.00407587	0.00346054	0.00482644
Dner	0.00603976	0.00238294	0.00413842
Trip12	0.731181	0.673281	0.794964
Fbxo36	0.0636032	0.0500194	0.0376393
Gm15433	0.00885305	0.00934163	0.0119998
A530032D15Rik	0.00688996	0.00130432	0.00238403
Gm35498	0.00315452	0	0.00315185
Gm7609	0.00796589	0.00900203	0.0123719
LOC101055758	0.00549994	0.00915347	0.0162023
Sp110	0.23616	0.179318	0.265749
Sp140	0.0815697	0.059072	0.076862
Sp100	0.61623	0.598253	1.02823
A630001G21Rik	0.00239248	0.00212887	0.00139324
Cab39	1.10793	1.01026	1.19252
Itm2c	0.242637	0.196522	0.205753
Gpr55	0.0141456	0.0149901	0.0178275
2810459M11Rik	0.0855808	0.0761894	0.0744178
Psmd1	1.04912	1.00272	1.03438
Armc9	0.00974462	0.0105316	0.00814629
B3gnt7	0.262963	0.326327	0.314145
Ncl	3.05768	2.93081	2.89611
Ptma	19.804	17.5662	16.6702
Pde6d	0.159408	0.129092	0.12506
Cops7b	0.119407	0.103042	0.0862123
Dis3l2	0.0615551	0.0641465	0.045597
Alppl2	0.0334974	0.0207432	0.0158621
Alpi	1.84737	1.66124	2.18302
Akp3	0.00389148	0.00690273	0.00403577
Eif4e2	1.23921	1.14532	1.13758
Gigyf2	0.198042	0.191321	0.200735
Kcnj13	0.0324741	0.0232483	0.0181519
Ngef	0.072704	0.0531023	0.0592365
Neu2	0.00895736	0.00668336	0.00862672
Inpp5d	0.0106307	0.014844	0.0104599
Atg16l1	0.0872119	0.0722857	0.073595
Sag	0.00282046	0.00645067	0.0042509
Dgkd	0.258155	0.29809	0.331188
Usp40	0.133173	0.13908	0.162023
Ugt1a7c	0.00527567	0.00667438	0.00743574
Dnajb3	0.0558217	0.0312759	0.0360651
Ugt1a1	0.00741135	0.00685943	0.00810423
Mroh2a	0.00155685	0	0.00129547
Hjurp	0.196725	0.192235	0.20589
Spp2	0.00143107	0	0.00103784
Arl4c	0.0126954	0.0171263	0.0141648
Sh3bp4	0.0355005	0.0422524	0.0346074
Agap1	0.152804	0.133853	0.14045
Cops8	0.274997	0.267187	0.264791
Mlph	0.201955	0.200828	0.215424
Prlh	0.00431515	0.00333259	0.00309979
Rab17	0.407055	0.336706	0.343201
Lrrfip1	0.378493	0.325294	0.365869
Ramp1	0.45529	0.544649	0.3842
Ube2f	0.421344	0.385643	0.383353
Scly	0.159132	0.136296	0.132365
Fam132b	0.0328184	0.03605	0.0337665
Ilkap	0.390626	0.375496	0.343634
Hes6	0.665891	0.678008	0.60919
Per2	0.0558265	0.0745044	0.0805181
Traf3ip1	0.0705606	0.080983	0.0790678
Asb1	0.021987	0.0189711	0.0183193
Hdac4	0.134091	0.173444	0.151515
Ndufa10	1.37333	1.28225	1.16461
Myeov2	2.42558	2.64471	2.88888
Otos	0.00241442	0	0.00190176
Gpc1	0.000711395	0.00150675	0.00300399
Dusp28	0.065269	0.0514949	0.0562109
Rnpepl1	0.595912	0.588541	0.665331
Capn10	0.0468052	0.044013	0.0400035
Gpr35	0.0537955	0.0623511	0.0561094
Kif1a	0.00122579	0.00147382	0
Agxt	0.00459384	0.00190803	0.00321176
2310007B03Rik	0.0378995	0.0283694	0.0347997
Sned1	0.00250113	0.00409183	0.0020741
Mterf4	0.0878223	0.077776	0.0734799
Pask	0.0179012	0.019276	0.0139783
Ppp1r7	0.313599	0.249607	0.220837
Ano7	0.257275	0.295469	0.286086
Hdlbp	1.5865	1.64974	1.73157
2019-09-02	0.507037	0.470734	0.532245
Farp2	0.0742491	0.0647264	0.0677919
Stk25	0.331381	0.309795	0.41181
Bok	0.103786	0.0858181	0.0814132
Thap4	0.519454	0.486954	0.453986
Atg4b	0.25241	0.215843	0.212
Dtymk	0.727819	0.735428	0.649149
Ing5	0.0987705	0.0938974	0.0954186
D2hgdh	0.0251148	0.0267918	0.0298087
Gal3st2	0.205791	0.109053	0.21376
Gm9994	0.0497295	0.0690117	0.0685035
Pdcd1	0.00513544	0.00254902	0.00294048
Fam174a	0.182169	0.149376	0.150673
St8sia4	0.00680333	0.00517732	0.0138974
D1Ertd622e	0.400651	0.310256	0.36906
Ppip5k2	0.356241	0.284833	0.311704
Gin1	0.0363653	0.0278366	0.0272898
Pam	0.0871348	0.0625512	0.116664
Rnf152	0.249062	0.150044	0.167004
Pign	0.121805	0.128948	0.147202
2310035C23Rik	0.272633	0.205046	0.25748
Tnfrsf11a	0.345805	0.282974	0.312746
Gm7160	0.0171187	0.00807962	0.0141436
Zcchc2	0.155827	0.138704	0.152476
Phlpp1	0.0623253	0.0639225	0.0678034
Bcl2	0.0396305	0.0398787	0.0446552
Kdsr	0.301747	0.268345	0.292252
Vps4b	0.883218	0.783254	0.915434
Serpinb5	0.0197156	0.0151126	0.0117594
Dsel	0.00276181	0.00198108	0.00123047
Tsn	1.21291	1.14729	1.0938
Nifk	0.344209	0.350894	0.353636
Clasp1	0.105308	0.100191	0.121644
Tfcp2l1	0.026497	0.0378718	0.0216866
Inhbb	0.00206996	0	0
Ralb	0.27291	0.233454	0.232908
Tmem185b	0.118211	0.0989622	0.117373
Epb41l5	0.107499	0.0911264	0.0877295
Ptpn4	0.0569038	0.0485858	0.048086
Tmem177	0.0575531	0.0531206	0.0393344
Tmem37	0.867786	0.731525	0.802053
Dbi	25.1011	24.5273	26.2547
3110009E18Rik	0.0859637	0.0720972	0.0772166
Steap3	0.0285895	0.0238384	0.0278287
Insig2	0.795186	0.685757	0.713811
Ccdc93	0.174272	0.145064	0.185496
Ddx18	0.523969	0.692473	0.760192
Actr3	2.96826	2.52228	2.81654
Slc35f5	0.592301	0.528612	0.560239
Gpr39	0.158549	0.154214	0.184137
Lypd1	0.0054187	0.0011127	0
Nckap5	0.0408124	0.0342312	0.0409158
Mgat5	0.325832	0.326029	0.354019
Tmem163	0.00377993	0.002763	0
Ccnt2	0.0476544	0.0592464	0.0491212
Rab3gap1	0.129555	0.117578	0.122544
Zranb3	0.0202819	0.0272333	0.0228338
R3hdm1	0.176118	0.132709	0.149024
Ubxn4	0.954685	1.00702	0.901748
Lct	1.23992	1.38134	1.86261
Mcm6	0.326826	0.358124	0.328954
Dars	0.350057	0.28692	0.234768
Cxcr4	0.000632188	0.00237155	0
Cd55b	0.00414933	0.0029376	0.00544849
Cd55	0.241607	0.130917	0.162886
C4bp	0.0111477	0.0108263	0.0090288
Pfkfb2	0.302442	0.275298	0.325645
Yod1	0.097998	0.0901195	0.10724
AA986860	0.309652	0.281281	0.398781
Fcamr	0.00167948	0.00158616	0.00215882
Pigr	10.9214	10.424	13.1429
Mapkapk2	0.349052	0.352218	0.35939
Dyrk3	0.0127646	0.00608893	0.00655741
Eif2d	0.177853	0.147275	0.129229
Rassf5	0.0243038	0.0268062	0.0221671
Ikbke	0.111305	0.0950063	0.107784
Srgap2	0.0304242	0.0331993	0.0280313
Fam72a	0.0171434	0.0170268	0.0152795
Avpr1b	0.00297251	0	0.00248359
Ctse	0.00727199	0.0047933	0.00623844
Pm20d1	0.0676824	0.0757213	0.084926
Slc41a1	0.0258721	0.0286683	0.0208347
Rab29	0.0647101	0.0511588	0.0566336
Nucks1	1.36076	1.37852	1.54858
Slc45a3	0.00200959	0.00127975	0.00249678
Elk4	0.0320294	0.019502	0.0326879
Mfsd4a	0.158212	0.143301	0.174386
Cdk18	0.361156	0.350052	0.479279
Klhdc8a	0.0263774	0.0212432	0.0182121
Nuak2	0.313137	0.309246	0.472135
Dstyk	0.0205395	0.0187235	0.0153885
Rbbp5	0.146391	0.165651	0.229876
Nfasc	0.0134019	0.0077059	0.00535989
Mdm4	0.250437	0.247645	0.252516
Pik3c2b	0.206057	0.189593	0.217395
Ppp1r15b	0.649303	0.591342	0.628103
Plekha6	0.293081	0.256182	0.258122
Golt1a	1.28754	1.08646	1.21606
Kiss1	0.0206457	0.0185758	0.0187832
Etnk2	0.00108591	0	0
Sox13	0.140901	0.105712	0.123939
Snrpe	3.1304	3.05362	2.80055
Zc3h11a	0.57164	0.556754	0.571142
Zbed6	0.0922499	0.0575904	0.0483834
Lax1	0.00208331	0.0013876	0.00393766
Atp2b4	0.00272289	0.00351166	0.00454908
Prelp	0.0213066	0.0133947	0.0222983
Btg2	0.418618	0.369017	0.353242
Adora1	0.00696296	0.0075114	0.011588
Ppfia4	0.0015518	0	0
Tmem183a	1.14611	1.01635	0.978587
Cyb5r1	0.0646164	0.0561994	0.048613
Adipor1	0.977971	0.833695	0.829024
Klhl12	0.0663361	0.0754317	0.0652053
Rabif	0.173803	0.13462	0.146509
Gm29376	0.215857	0.284779	0.290209
Kdm5b	0.300838	0.252743	0.324366
Ppp1r12b	0.0282064	0.0229634	0.0204708
Ube2t	0.0890864	0.10142	0.0799075
Ptpn7	0.00484141	0.00582531	0.010883
Arl8a	0.267007	0.196321	0.304795
Gpr37l1	0.00192407	0.0014716	0.0039975
Elf3	1.74743	1.55996	1.44186
Rnpep	1.27523	1.11086	1.13258
Timm17a	1.20344	0.982595	0.937133
Ipo9	0.0848063	0.0900058	0.0757032
Nav1	0.0368312	0.0627055	0.0615246
Csrp1	0.120414	0.115205	0.107785
Phlda3	0.00428709	0.010108	0.00337397
Tnni1	0.0144999	0.0215475	0.0276326
Lad1	0.949614	0.796443	0.820599
Tnnt2	0.00196371	0.00200938	0.000810863
Pkp1	0.054538	0.0541242	0.0459317
Tmem9	0.096663	0.0754617	0.0685763
Kif21b	0.0714222	0.0829117	0.101817
5730559C18Rik	0.251073	0.2398	0.224297
Camsap2	0.00693147	0.00788703	0.0097952
Ddx59	0.00680448	0.00568333	0.00432437
Kif14	0.0151621	0.0174354	0.0156149
Gm29485	0.00358169	0.00351407	0.000866619
Zfp281	0.0957935	0.074989	0.0818777
Nr5a2	0.21165	0.170624	0.182425
Ptprc	0.0639329	0.048639	0.0778302
Nek7	0.0353825	0.0427222	0.0365337
2310009B15Rik	0.196973	0.214075	0.192738
Dennd1b	0.171287	0.136369	0.153912
Zbtb41	0.105234	0.0881452	0.097514
Aspm	0.0711249	0.0584817	0.0512755
Cfhr2	0.0136108	0.018804	0.00718756
Cfh	0.00236746	0	0
Cdc73	0.268621	0.245254	0.279958
Glrx2	0.699497	0.627593	0.607123
Trove2	0.0561598	0.0506999	0.050741
Uchl5	0.396926	0.331653	0.28681
Rgs2	0.873386	0.804182	0.676389
Rgs13	0.0901653	0.0365862	0.0294536
Rgs1	0.0305275	0.0334227	0.0259449
Pla2g4a	0.0965407	0.0794988	0.0731997
BC003331	0.193374	0.147186	0.170066
Tpr	0.753627	0.63576	0.594723
3110040M04Rik	0.00276233	0.00195553	0
Ivns1abp	1.80651	1.56677	1.55287
Swt1	0.453973	0.374857	0.409236
Trmt1l	0.187885	0.178192	0.205891
Rnf2	0.14851	0.152689	0.15579
Gm36527	0.0239344	0.0242136	0.0139027
Fam129a	0.0114346	0.00858788	0.0136793
Edem3	0.287647	0.304604	0.303351
1700025G04Rik	0.111347	0.0642207	0.0673976
Tsen15	0.108223	0.115423	0.097316
Arpc5	2.36261	1.98009	1.94197
Ncf2	0.0272519	0.039176	0.0252078
Smg7	0.289241	0.349788	0.603086
Lamc2	0.0335038	0.0385566	0.0369314
Lamc1	0.0277532	0.0201684	0.0175102
Dhx9	0.477884	0.449996	0.456627
Npl	0.00540276	0.00126946	0.00341678
Rgs16	0.00817513	0.0010795	0.00224049
Rnasel	0.771075	0.730842	0.844425
Glul	0.341333	0.374391	0.360066
Ier5	0.562148	0.435396	0.446198
Mr1	0.00152281	0.000755641	0
Stx6	0.595248	0.526835	0.22718
Xpr1	0.178127	0.180372	0.209522
Acbd6	0.263758	0.240453	0.211893
Qsox1	0.632622	0.657613	0.558253
Cep350	0.159103	0.141777	0.150428
Tor1aip1	0.437316	0.33169	0.41815
Tor1aip2	1.85807	1.49176	1.76867
Soat1	0.0919357	0.118814	0.127622
Abl2	0.0533255	0.0446038	0.047635
Tor3a	0.193693	0.151724	0.154764
Fam20b	0.423657	0.385451	0.392603
Ralgps2	0.462744	0.370356	0.43515
4930439D14Rik	0.000752209	0.00237436	0
Rasal2	0.0363772	0.0320119	0.0464172
BC026585	0.0428385	0.0401803	0.0346966
Sec16b	0.201102	0.187538	0.275277
Rfwd2	0.388926	0.353088	0.356121
4930523C07Rik	0.0410981	0.0498862	0.0512591
Mrps14	2.82246	2.58948	2.447
Cacybp	0.927583	0.899218	0.814136
Rabgap1l	0.2703	0.20177	0.225179
Gpr52	0.00300332	0.0016576	0.00306857
Rc3h1	0.287449	0.274906	0.332908
Serpinc1	0.00156344	0	0.00403755
Zbtb37	0.00511441	0.00277827	0.00346051
Dars2	0.079461	0.0781739	0.0567344
Cenpl	0.0987997	0.0966376	0.100714
Klhl20	0.0474152	0.0494606	0.0386403
Prdx6	3.72372	3.30466	3.35548
Fasl	0.00533807	0.00345602	0.0095163
Suco	0.197779	0.208729	0.232361
Pigc	0.195009	0.164697	0.191115
Dnm3	0.00610288	0.00393465	0.00159241
Mettl13	0.0269698	0.0272811	0.0270288
Vamp4	0.195923	0.142422	0.139555
Prrc2c	0.878958	0.760792	0.867605
Fmo4	0.243648	0.267085	0.362539
Fmo1	0.027429	0.0248392	0.0371845
Fmo2	0.0096785	0.00725047	0.00289421
Prrx1	0.0362502	0.0362469	0.0419253
Gorab	0.109767	0.101555	0.0919711
Kifap3	0.0593509	0.0712137	0.0831192
Scyl3	0.0968953	0.077017	0.0880269
BC055324	0.0221494	0.0180851	0.0184885
Mettl18	0.0342489	0.0248636	0.0227892
Sell	0.0033523	0.00205023	0
F5	0.004434	0.00207595	0.00346454
Slc19a2	0.0585119	0.0571678	0.0494621
Ccdc181	0.0588619	0.0509982	0.0580374
Blzf1	0.090719	0.0802979	0.0874603
Nme7	0.0683779	0.0673979	0.0632929
Atp1b1	8.21237	8.00162	9.63192
Xcl1	0.112745	0.0105708	0.0179449
Sft2d2	0.813251	0.742606	0.790839
Tiprl	0.310618	0.25624	0.239758
Dcaf6	0.0667976	0.061886	0.0813519
Mpc2	3.53078	3.06447	2.73908
Mpzl1	0.214943	0.210003	0.165308
Rcsd1	0.00740814	0.00710632	0.0140845
Creg1	0.547319	0.490028	0.45289
Cd247	0.0122715	0.0156818	0.0181176
Pou2f1	0.108511	0.090877	0.0973407
Dusp27	0.00137395	0	0
Gpa33	1.70433	1.45616	1.5257
Ildr2	0.00126542	0	0
Tada1	0.153231	0.139815	0.149996
Pogk	0.0273702	0.0337035	0.0355199
Uck2	0.19208	0.208639	0.185359
Tmco1	1.32494	1.27737	1.39637
Aldh9a1	1.24423	1.09382	1.12629
Mgst3	11.0488	10.4907	11.2173
Lmx1a	0.00224136	0.00267277	0.00142963
Pbx1	0.213198	0.201803	0.235112
Nuf2	0.0787654	0.056337	0.0472746
Rgs4	0.0112215	0.0106918	0.0117147
Ccdc190	0.00674696	0.0119987	0.00899463
Hsd17b7	0.279249	0.224531	0.274721
Uap1	0.757408	0.763928	0.747194
Uhmk1	0.014927	0.0166911	0.0118648
Sh2d1b1	0.00554116	0.00129449	0.00531664
Gm7694	0.041635	0.0385828	0.0407059
Nos1ap	0.0436812	0.0474324	0.0380709
Atf6	0.128885	0.107768	0.100869
Gm29733	0.00898119	0.00803286	0.00896351
Dusp12	0.181086	0.17024	0.138804
Fcrla	0.00605731	0	0
Fcgr3	0.00579493	0.00425765	0.00619432
Cfap126	0.00221515	0.00222681	0.00225167
Sdhc	2.03397	1.77322	1.78568
Mpz	0.00425446	0.00445269	0
Nr1i3	0.160844	0.131574	0.178664
Tomm40l	0.146419	0.137499	0.117733
Fcer1g	0.28287	0.20096	0.304197
Ndufs2	2.3127	2.22722	2.1292
B4galt3	0.183219	0.188273	0.186284
Ppox	0.0597995	0.0599319	0.0651481
Usp21	0.0332686	0.0349032	0.035146
Ufc1	0.810078	0.75842	0.670451
Dedd	0.178699	0.157014	0.187984
Nit1	0.203056	0.177551	0.204944
Pfdn2	1.28802	1.12767	1.09275
Klhdc9	0.00185858	0	0
Nectin4	0.00390619	0.00566644	0.00228291
Arhgap30	0.0277951	0.0195376	0.0264905
Usf1	0.156905	0.13596	0.151696
Tstd1	1.31061	1.17845	1.31831
F11r	1.04359	0.866278	0.945249
Alyref2	0.0952517	0.100412	0.0917298
Itln1	12.355	18.1636	10.9504
Cd244	0.0224743	0.0226842	0.0284592
Ly9	0.00234644	0.00212026	0.00261274
Slamf7	0.00673872	0.00453841	0.00549466
Cd48	0.0602649	0.0384192	0.0466844
Cd84	0.00434854	0.00178608	0.00684406
Slamf6	0.00429315	0.0014101	0
Vangl2	0.0207571	0.0230328	0.0186294
Ncstn	0.553065	0.500303	0.647637
Copa	1.27849	1.29383	1.66387
Pex19	0.477082	0.37287	0.487556
Dcaf8	0.206754	0.16662	0.171282
Pea15a	0.0282996	0.022145	0.021939
Igsf8	0.130449	0.100702	0.0983626
Pigm	0.100199	0.093255	0.094702
Slamf9	0.0104766	0.0105652	0.00816488
Igsf9	0.845483	0.763479	0.809628
Tagln2	2.3784	2.20602	1.83182
Vsig8	0.00723957	0.00427904	0.00601392
Slamf8	0.00136857	0	0
Dusp23	0.0670347	0.0763428	0.0555788
Crp	0.00606267	0.00615978	0.00430608
Mptx2	5.75055	7.65981	2.28061
Aim2	0.176296	0.176051	0.14489
LOC102639543	0.00226586	0	0.0031187
Pyhin1	0.0109322	0.00428551	0.0125223
Pydc3	0.00331358	0.00184214	0.00200766
Ifi204	0.00413263	0.00096695	0
Mndal	0.0265535	0.0624708	0.0396444
Ifi203	0.00839734	0.0264745	0.0104225
Ifi202b	0.00116894	0.00147184	0
Mptx1	14.6322	16.3965	9.22206
Fh1	0.780428	0.677659	0.66011
Kmo	0.000938807	0	0
Opn3	0.0145976	0.0146353	0.00680774
Chml	0.0406649	0.0224915	0.0259102
Exo1	0.0364927	0.0413408	0.0364031
Cep170	0.00469692	0.00557187	0.00608504
Sdccag8	0.366696	0.330627	0.33861
Akt3	0.00821088	0.0132522	0.00979647
Zbtb18	0.259076	0.251753	0.343321
1700016C15Rik	0.0380059	0.0238155	0.0326472
Adss	0.637338	0.508979	0.54817
Gm16432	0.00185838	0.00162101	0
Desi2	0.558271	0.580409	0.537499
Cox20	1.56054	1.57019	1.74211
Hnrnpu	2.55059	2.21192	2.2478
Efcab2	0.0365628	0.0356204	0.0281171
Kif26b	0.00269872	0.0054032	0.00549537
Smyd3	0.0466876	0.0394471	0.0441623
Tfb2m	0.236124	0.173565	0.147758
Cnst	0.0658248	0.0671473	0.0665631
Sccpdh	0.240114	0.258406	0.243392
Ahctf1	0.139011	0.118889	0.141294
Cdc42bpa	0.0522581	0.0584219	0.048869
Adck3	0.11654	0.111925	0.0969623
Psen2	0.154318	0.143721	0.147755
Itpkb	0.0212737	0.0134146	0.0190523
Parp1	0.228329	0.206852	0.212984
Lin9	0.0445529	0.0358894	0.0506496
Acbd3	0.485538	0.473373	0.568829
H3f3a	7.23017	6.28877	6.12886
Sde2	0.360682	0.314518	0.322976
Pycr2	0.164344	0.174013	0.154556
Lefty1	0.00455208	0.0071854	0.00110924
Tmem63a	0.114015	0.132854	0.120004
Ephx1	0.011421	0.0177138	0.00798348
Nvl	0.11127	0.116196	0.111929
Cnih4	1.52282	1.42735	1.3864
Wdr26	0.606285	0.555322	0.632681
Lbr	0.596214	0.554111	0.609317
Srp9	1.73465	1.55514	1.33327
Degs1	0.278767	0.225305	0.259205
Fbxo28	0.160728	0.131491	0.146673
Trp53bp2	0.141984	0.123952	0.129393
Capn2	0.0257538	0.0240884	0.018637
Capn8	0.0483376	0.0541677	0.0450355
Susd4	0.00115509	0	0
Disp1	0.0210251	0.0200472	0.0170949
Brox	0.235433	0.223696	0.255813
Aida	0.130892	0.10676	0.109627
Mia3	0.612258	0.627505	0.596282
Taf1a	0.0323179	0.0277445	0.0261751
Hhipl2	0.00492804	0.00769083	0.00363618
1700056E22Rik	0.0106365	0.00441518	0.00687924
Dusp10	0.0184751	0.0230237	0.0226244
2019-03-01	0.00153701	0.00257617	0.00377375
2019-03-02	4.13261	3.86636	4.01136
C130074G19Rik	0.222144	0.18962	0.260349
Rab3gap2	0.643787	0.575271	0.701345
Iars2	0.194839	0.162731	0.160113
Bpnt1	2.65799	2.46518	3.49435
Eprs	0.608137	0.562448	0.465312
Slc30a10	0.29458	0.294242	0.356752
Lyplal1	0.0923876	0.0696309	0.0686385
Rrp15	0.251188	0.265984	0.225081
Gpatch2	0.318519	0.272586	0.329539
Esrrg	0.0214642	0.0247612	0.0231081
Kctd3	0.103128	0.0877918	0.0800629
Gm3837	0.290752	0.357081	0.404086
Cenpf	0.277046	0.238608	0.226308
Ptpn14	0.00159926	0.00152467	0
Smyd2	0.259436	0.257101	0.213093
Prox1	0.0642093	0.049773	0.0437416
Rps6kc1	0.0592033	0.052235	0.0577206
Angel2	0.41321	0.355729	0.417162
Mfsd7b	0.304667	0.339401	0.503642
Tatdn3	0.0431089	0.0311659	0.0396533
Nsl1	0.0215745	0.0341958	0.0343929
Batf3	0.00582299	0.00411955	0.00120718
Fam71a	0.00068415	0	0
Atf3	0.0938981	0.0716826	0.094824
Nenf	0.543373	0.539069	0.521312
Tmem206	0.0331355	0.0322905	0.0220869
Ppp2r5a	0.492212	0.466928	0.484959
Dtl	0.0672832	0.0745492	0.0666048
Ints7	0.106126	0.105596	0.119001
Lpgat1	1.34901	1.24081	1.63692
Nek2	0.118281	0.0972973	0.0987416
Slc30a1	0.324835	0.266571	0.288291
Traf5	0.0138561	0.00772681	0.0139887
Rcor3	0.127993	0.0987534	0.116103
Hhat	0.0131402	0.0145586	0.012517
Sertad4	0.00347282	0.00457292	0.00572855
Syt14	0.0112929	0.0153244	0.00750658
Diexf	0.0525008	0.0517098	0.0333094
Irf6	1.08648	0.945127	1.06795
A130010J15Rik	0.136678	0.132813	0.159575
Traf3ip3	0.00494517	0.00626713	0.00817008
G0s2	0.00602949	0.00242629	0.00208406
Lamb3	0.0437076	0.0452082	0.0443569
Plxna2	0.107265	0.108547	0.103311
Cd34	0.00298649	0	0
Cd46	0.0120076	0.00822239	0.00833454
Cr1l	0.414266	0.33414	0.308948
LOC100041708	0.00641259	0.0015628	0
LOC101055663	0.0185302	0.0187945	0.0312964
LOC102636558	0.00225741	0.00520253	0.00802697
LOC102638047	0.0215399	0.0123687	0.0156516
Csprs	0.0020611	0	0.00172509
Fam171a1	0.0582308	0.0450564	0.0494427
Nmt2	0.197179	0.20451	0.235246
Rpp38	0.177313	0.18347	0.177413
Acbd7	0.00349252	0.00172439	0.00403378
Dclre1c	0.0406566	0.0343628	0.0433627
Suv39h2	0.045579	0.0392934	0.0283682
Hspa14	0.300169	0.260658	0.224066
Fam107b	0.274595	0.26923	0.25916
Frmd4a	0.0248738	0.0168846	0.0179612
Prpf18	0.163003	0.132201	0.135687
Bend7	0.219593	0.198643	0.151465
Sephs1	0.148577	0.126962	0.12418
Phyh	0.800072	0.595671	0.621387
Mcm10	0.0959645	0.0999506	0.102327
Optn	0.513134	0.453664	0.513102
Ccdc3	0.0223354	0.0284271	0.0280862
Camk1d	0.319332	0.316746	0.336706
Cdc123	0.732558	0.624633	0.540718
Nudt5	1.23869	1.03376	1.24409
Sec61a2	0.265244	0.244418	0.229557
Dhtkd1	0.000504718	0	0.00151128
Upf2	0.450797	0.488164	0.626766
Proser2	0.0575781	0.0742871	0.0567015
Echdc3	0.0144038	0.0105146	0.0104506
Usp6nl	0.147974	0.136352	0.155826
Celf2	0.0411725	0.0324848	0.0495332
Gata3	0.00179201	0.0027104	0.00569803
Taf3	0.141225	0.119736	0.141689
Atp5c1	7.85885	7.20121	6.65254
Kin	0.15741	0.123735	0.127734
Itih5	0.00971952	0.00426845	0.00925863
Prkcq	0.00272433	0.00117351	0.00466707
Pfkfb3	0.0832922	0.0895263	0.166138
Rbm17	0.593615	0.517195	0.518148
Il15ra	0.064163	0.0570719	0.0627842
Fbxo18	0.229094	0.184161	0.194339
LOC108168740	0.00108632	0	0
Ankrd16	0.125392	0.0962257	0.12129
Fam188a	0.225369	0.189557	0.199426
Pter	0.0672472	0.0515622	0.0422141
Rsu1	0.0712116	0.0602209	0.0537041
Cubn	0.137396	0.0898226	0.125366
Trdmt1	0.019644	0.00948151	0.015952
Vim	0.0580397	0.0674049	0.0411006
Hacd1	1.02245	0.870162	0.70462
Stam	0.146729	0.146028	0.146817
Tmem236	0.747147	0.534911	0.584446
Mrc1	0.00122581	0.00474816	0.0019618
Cacnb2	0.00214011	0	0
Nsun6	0.0556742	0.044785	0.0528449
Arl5b	0.171258	0.144008	0.177734
Malrd1	0.198803	0.195693	0.176704
Nebl	0.00382937	0.00300009	0.00300594
Mllt10	0.357275	0.313337	0.327414
Dnajc1	0.214456	0.227811	0.223913
Commd3	0.687796	0.536151	0.500067
Bmi1	0.127223	0.105294	0.129573
Pip4k2a	0.00655505	0.00536905	0.00916461
Armc3	0.00269899	0	0.00225366
Msrb2	0.0077225	0.00415977	0.0072485
Otud1	0.00115155	0	0.00487802
Etl4	0.251029	0.209939	0.21786
Arhgap21	0.323788	0.29016	0.30437
Enkur	0.00290546	0.00176042	0
Thnsl1	0.0238617	0.0290794	0.023039
Gad2	0.00532043	0.00653021	0.00274037
Apbb1ip	0.0136445	0.0146296	0.024473
Pdss1	0.383848	0.320961	0.236167
Abi1	0.674059	0.593796	0.628831
Acbd5	0.318835	0.259713	0.250427
Mastl	0.0224731	0.0150509	0.0128829
Yme1l1	0.511687	0.490943	0.61717
4931423N10Rik	0.001721	0.00215032	0.00169767
Spopl	0.0992222	0.100248	0.090997
Hnmt	0.0025556	0.00268386	0
Il1rn	0.00429237	0	0
Psd4	0.071876	0.0820777	0.084464
Pax8	0.0291793	0.0286167	0.0287774
Cacna1b	0.00995437	0.0123554	0.00830698
Ehmt1	0.278564	0.312723	0.375163
Arrdc1	0.288414	0.287454	0.284706
Zmynd19	0.0764732	0.117003	0.102255
Dph7	0.0260012	0.0200616	0.022205
Mrpl41	0.801059	0.741021	0.679422
Pnpla7	0.0331325	0.0267838	0.033976
Nsmf	0.0406272	0.0375638	0.0472772
Entpd8	0.375582	0.386088	0.402976
Noxa1	0.155316	0.141575	0.146044
Nrarp	0.144611	0.112154	0.103396
Tor4a	0.0748312	0.0699884	0.0732214
Nelfb	0.259424	0.23294	0.243331
Tubb4b	4.16073	4.06053	3.87306
Slc34a3	0.0286502	0.0375309	0.0371627
Cysrt1	0.00106224	0.00154377	0.0011466
Rnf208	0.0171702	0.0151243	0.0236458
Ndor1	0.0664643	0.0697842	0.0699933
Tmem203	0.151029	0.127247	0.141282
Tprn	0.560694	0.464072	0.49827
Ssna1	0.717828	0.678188	0.596815
Anapc2	0.277316	0.255709	0.252949
Tmem210	0.000516883	0.00228615	0.00182688
Lrrc26	0.65091	0.635775	0.501691
Grin1os	0.00825116	0.00558969	0.0075668
Man1b1	0.254517	0.25026	0.259723
Dpp7	0.0742644	0.0714618	0.0567108
Uap1l1	0.212792	0.180004	0.220652
Sapcd2	0.074341	0.0694042	0.0566285
Entpd2	0.102092	0.0976262	0.11525
Npdc1	0.517625	0.535386	0.412597
Fut7	0.00601561	0.00592934	0.00471814
Abca2	0.0338628	0.0321133	0.0379197
BC029214	0.156175	0.148873	0.135622
Clic3	0.0020298	0	0.0010946
Ptgds	0.00111609	0	0
C8g	0.013195	0.0151557	0.0224394
Fbxw5	0.216034	0.214851	0.206592
Traf2	0.128067	0.123204	0.0989177
Edf1	6.60355	6.43413	6.33414
Mamdc4	0.00264607	0.00199481	0.00197856
Phpt1	0.630471	0.6889	0.651579
Rabl6	0.43458	0.449989	0.468534
Tmem141	0.11144	0.0837583	0.0862758
Fcna	0.00464671	0.00320058	0.00453802
Bmyc	0.110717	0.101972	0.0961641
Camsap1	0.0768475	0.0674046	0.0724889
Ubac1	0.281788	0.246748	0.267023
Nacc2	0.258362	0.281419	0.315486
C330006A16Rik	0.259479	0.271471	0.253554
Qsox2	0.0764287	0.0879973	0.0833494
Gpsm1	0.00476703	0.00272	0.0041625
Dnlz	0.361521	0.362012	0.382714
Card9	0.00171637	0.00333835	0.00409097
Snapc4	0.0268137	0.0261961	0.0286516
Sdccag3	0.326431	0.276384	0.311673
Pmpca	0.325833	0.304087	0.299181
Inpp5e	0.0439282	0.0340428	0.0436241
Sec16a	0.279998	0.300321	0.3461
Notch1	0.0713507	0.0904899	0.0678815
Egfl7	0.012329	0.0126731	0.0176713
Agpat2	2.38958	2.048	2.12624
Fam69b	0.0111654	0.0113205	0.00796924
Surf6	0.0479198	0.045195	0.0417001
Med22	0.0765193	0.0798942	0.0751587
Rpl7a	7.5167	7.48401	6.94415
Surf1	0.426465	0.382168	0.344381
Surf2	0.0875793	0.0714894	0.0651717
Surf4	2.31563	2.28731	2.65646
Stkld1	0.0015609	0	0
Rexo4	0.177172	0.17198	0.181384
Adamts13	0.000836518	0	0
Cacfd1	0.337501	0.348637	0.382977
Slc2a6	0.00406872	0.00143536	0
Sardh	0.00352198	0.00386787	0.00829664
Vav2	0.216628	0.221955	0.310836
Brd3	0.460406	0.47965	0.520033
Wdr5	0.142222	0.169695	0.157592
Rxra	0.312788	0.304916	0.327052
Olfm1	0.0236897	0.00505909	0.00828586
Ppp1r26	0.00861202	0.00604747	0.00915535
Mrps2	0.173729	0.165365	0.162045
Gbgt1	0.00179313	0.00168324	0.00139326
Ralgds	0.12177	0.113421	0.107938
Gtf3c5	0.0320947	0.0472233	0.03918
Tsc1	0.0554052	0.054142	0.0527601
Spaca9	0.00500114	0	0.00342241
Gtf3c4	0.102912	0.108052	0.105996
Ddx31	0.0228256	0.0345219	0.039505
Ttf1	0.135776	0.123924	0.127148
Setx	0.156911	0.132126	0.133589
Med27	0.138416	0.149933	0.15445
Rapgef1	0.063083	0.0760873	0.0874219
Gm13420	0.000381809	0.00111877	0.00198286
Trub2	0.138943	0.122408	0.144869
Coq4	0.342574	0.337449	0.32458
Slc27a4	2.4094	2.46315	3.1953
Urm1	0.266428	0.234701	0.224404
Cercam	0.000902388	0	0
Odf2	0.0734823	0.0589302	0.0717228
Gle1	0.12344	0.124136	0.118733
Sptan1	0.5541	0.492526	0.605064
Wdr34	0.0350822	0.031064	0.0264512
Set	2.84154	2.7988	2.85943
Pkn3	0.0188709	0.0133691	0.0161308
Zdhhc12	0.28664	0.255383	0.209303
Zer1	0.0410283	0.050656	0.0606815
Tbc1d13	0.243903	0.252912	0.299568
Endog	0.561253	0.550237	0.549683
D2Wsu81e	0.129681	0.124021	0.106136
Kyat1	0.0744274	0.0760242	0.0691296
Lrrc8a	0.175001	0.175567	0.189241
Phyhd1	0.0020557	0.00385051	0.00267486
Dolk	0.106044	0.101923	0.0918256
Nup188	0.0526733	0.0608921	0.0628233
Sh3glb2	0.246163	0.220894	0.25516
Fam73b	0.172586	0.18483	0.225308
Dolpp1	0.258114	0.203653	0.213081
Crat	0.263968	0.273817	0.308488
Ptpa	0.468694	0.46359	0.50375
Ier5l	0.00359976	0.00600577	0.0062164
1700001O22Rik	0.00449577	0.00323865	0.0024373
Ntmt1	0.194531	0.225169	0.192105
Asb6	0.0566505	0.0658751	0.0551324
Tor1b	0.09056	0.0915731	0.109339
Tor1a	0.407158	0.356141	0.358347
BC005624	0.366064	0.338742	0.297351
Usp20	0.0213712	0.020851	0.025238
Fnbp1	0.0359626	0.029775	0.0425645
Gpr107	0.299526	0.272122	0.320046
Ass1	0.0938652	0.113091	0.0615043
Fubp3	0.225927	0.20232	0.228608
Exosc2	0.124125	0.119272	0.118195
Abl1	0.142557	0.133797	0.135995
Aif1l	0.00123584	0.00131212	0.00258824
Nup214	0.122152	0.111417	0.0875402
Fam78a	0.0483938	0.0465387	0.0435757
Plpp7	0.00136922	0.00140458	0.00172973
Prrc2b	0.13949	0.135558	0.144063
Pomt1	0.076755	0.0726239	0.0827842
Uck1	0.228157	0.213838	0.219437
Swi5	2.68597	2.4003	2.06972
Golga2	0.180162	0.169392	0.203932
Dnm1	0.181218	0.183331	0.245589
Ciz1	0.149853	0.13957	0.124011
1110008P14Rik	0.534683	0.515976	0.523159
Lcn2	0.0191417	0.0230167	0.013045
Ptges2	0.396278	0.363853	0.397286
Slc25a25	0.121716	0.0927172	0.0804707
Naif1	0.000601162	0.00158005	0.000954244
Fam102a	0.262146	0.303999	0.381582
Dpm2	0.422111	0.380011	0.349063
St6galnac4	0.0817292	0.0827979	0.0507492
St6galnac6	0.136218	0.161704	0.150214
Ak1	0.00200101	0	0
Fpgs	0.0604279	0.0665338	0.0567733
Cdk9	0.294543	0.280447	0.28522
Sh2d3c	0.00971394	0.00876673	0.0131236
Ttc16	0.00834407	0.00718923	0.0154908
Tor2a	0.478603	0.422337	0.367845
Ptrh1	0.179975	0.12453	0.13835
Stxbp1	0.0851968	0.093546	0.0925342
Fam129b	0.0966936	0.0923542	0.0703011
Lrsam1	0.0296658	0.0285349	0.0358544
Rpl12	6.58252	6.86732	6.38986
Slc2a8	0.0282538	0.0376036	0.0270882
Ralgps1	0.0756118	0.0855659	0.101246
Zbtb34	0.0247842	0.0265075	0.0265504
Zbtb43	0.125343	0.135992	0.156188
Mvb12b	0.00964753	0.00821754	0.0105683
Pbx3	0.0253743	0.0314671	0.0307231
Mapkap1	0.396264	0.32341	0.346643
Gapvd1	0.346703	0.314069	0.337498
Hspa5	4.73135	5.37763	4.97051
Rabepk	0.180087	0.180199	0.154346
Fbxw2	0.238173	0.207453	0.188686
Psmd5	0.219352	0.205078	0.168425
Cutal	0.0817378	0.0856904	0.0584622
Phf19	0.00348798	0.00391392	0.0071743
Traf1	0.00479866	0.00400641	0.0106278
AI182371	0.000868148	0	0
Cntrl	0.0823969	0.0541095	0.0514558
Rab14	1.67728	1.50018	1.55606
Gsn	0.253496	0.193249	0.165687
Stom	0.38654	0.36435	0.486533
Ggta1	0.00328033	0.00234005	0.00372614
Dab2ip	0.29885	0.279284	0.308725
Ttll11	0.00975572	0.00417865	0.00318929
Ndufa8	3.51592	3.1492	2.89734
Rbm18	0.11772	0.107475	0.112489
Mrrf	0.194464	0.166299	0.149667
LOC108168747	0.00500319	0.00337597	0.00118379
Ptgs1	0.00693506	0.0109884	0.00325637
Pdcl	0.188223	0.166099	0.17702
Rc3h2	0.238484	0.206909	0.198002
Zbtb6	0.138934	0.104045	0.122548
Zbtb26	0.0337045	0.0316048	0.0493936
Rabgap1	0.122284	0.104844	0.118648
Strbp	0.365492	0.325302	0.317591
Dennd1a	0.0292588	0.0246404	0.0297777
Nek6	0.236063	0.22791	0.21798
Psmb7	1.81824	1.48264	1.32805
Nr6a1	0.0770632	0.0766735	0.0911257
Rpl35	32.6861	33.7771	36.7127
Arpc5l	0.911391	0.836277	0.800527
Golga1	0.188675	0.209799	0.201277
Scai	0.0233717	0.0328713	0.0238546
Ppp6c	0.446664	0.440277	0.49556
Kynu	0.000894723	0.00182668	0
Arhgap15	0.00505091	0.0021585	0.00798137
Gtdc1	0.0295643	0.01982	0.0184885
Acvr2a	0.136134	0.115754	0.123082
Orc4	0.191002	0.147449	0.122296
Mbd5	0.0038279	0.00996405	0.00850059
Epc2	0.127558	0.114034	0.123269
Kif5c	0.00238262	0.00121687	0
Lypd6b	0.00314734	0.00371136	0.00295299
Lypd6	0.00427947	0	0.00206478
Mmadhc	0.657166	0.586997	0.643172
Rnd3	0.0899144	0.10336	0.150874
Rbm43	0.0394985	0.0363559	0.0392761
Nmi	0.665771	0.55209	0.594592
Rif1	0.212708	0.188277	0.182745
Neb	0.00125257	0	0
Arl5a	0.303076	0.251965	0.288889
Stam2	0.199145	0.175755	0.203141
Fmnl2	0.00712873	0.0117265	0.00808809
Prpf40a	1.02902	0.919529	0.901114
Arl6ip6	0.289141	0.270333	0.273623
Gm38481	0.002669	0.00160267	0.00360297
Galnt13	0.00207788	0	0.00186181
Kcnj3	0.00251778	0.00169256	0.0030948
Nr4a2	0.0476449	0.0381607	0.0460657
LOC105244150	0.0145333	0.0153591	0.0160687
Gpd2	1.04443	0.865271	1.06941
Galnt5	0.123773	0.163264	0.133955
Cytip	0.0454327	0.0398955	0.0497526
Acvr1c	0.0740714	0.0675096	0.0619844
Acvr1	0.046194	0.0633538	0.060299
Ccdc148	0.00101455	0	0
Pkp4	0.339785	0.343594	0.395058
Tanc1	0.184394	0.168308	0.21894
Wdsub1	0.05948	0.0452083	0.048582
Baz2b	0.287517	0.253372	0.240997
Gm13570	0.0162351	0.0124121	0.0146516
2019-03-07	0.087094	0.0511637	0.067356
Cd302	0.607548	0.49118	0.514283
Ly75	0.0249618	0.0220715	0.0163922
Itgb6	0.0765747	0.0696529	0.0820916
Rbms1	0.0833513	0.0741652	0.0700599
Tank	0.251331	0.217822	0.199657
Psmd14	1.15009	0.954768	0.919858
Dpp4	1.33751	1.03508	1.13719
Gcg	1.69026	0.195457	0.670853
Fap	0.00980638	0.00804442	0.00275901
Ifih1	0.653713	0.456862	0.535673
Gca	0.195281	0.139969	0.142017
Grb14	0.00646001	0.00386573	0.00357752
Cobll1	0.0765923	0.0634547	0.0604188
Scn3a	0.0147239	0.00435543	0.0154479
Galnt3	0.337179	0.360711	0.34075
Ttc21b	0.0106912	0.0104159	0.0109929
Stk39	0.259607	0.201889	0.238452
Cers6	0.772314	0.744375	0.97226
Nostrin	0.455977	0.374908	0.440248
Spc25	0.163858	0.128173	0.119523
Dhrs9	0.00336518	0.00278989	0.00390843
Bbs5	0.024377	0.013508	0.024223
Fastkd1	0.0282023	0.0220379	0.0293587
Ppig	1.23501	1.06344	1.11637
Ccdc173	0.00763464	0.00437043	0.00710059
Phospho2	0.174064	0.168605	0.137904
Klhl23	0.0169789	0.0146098	0.021591
Ssb	1.32863	1.0751	1.00056
Mettl5	0.147389	0.114755	0.0887817
Ubr3	0.328316	0.280336	0.296634
Sp5	0.0310783	0.0359158	0.0414129
Erich2	0.00222651	0	0
Gorasp2	0.715951	0.761124	0.800586
Tlk1	0.348128	0.29591	0.352269
Mettl8	0.0500925	0.0513408	0.0491656
Dcaf17	0.131403	0.121892	0.133593
Cybrd1	0.0468015	0.0318274	0.0325771
Dync1i2	0.945143	1.02195	1.34608
Slc25a12	0.0517181	0.0635957	0.0528415
Hat1	0.25988	0.245006	0.222185
Metap1d	0.0585177	0.0506842	0.04076
Itga6	0.894013	0.782927	0.736158
Pdk1	0.170452	0.144567	0.136587
Rapgef4	0.0189917	0.0105542	0.0106733
Zak	0.142434	0.152568	0.162842
Cdca7	0.38937	0.453874	0.509184
Sp3	0.377839	0.365917	0.431744
Ola1	0.689289	0.546358	0.436421
Cir1	0.262703	0.223193	0.25272
Scrn3	0.0157346	0.0160744	0.0129588
Gpr155	0.0957175	0.0722529	0.097472
Wipf1	0.207558	0.194692	0.208414
Atf2	0.226771	0.185005	0.234297
Atp5g3	14.0296	13.5127	16.8131
Lnp	0.126157	0.100176	0.100218
Hoxd4	0.00431182	0.0034117	0.00392472
Mtx2	0.985534	0.836017	0.78281
LOC105244208	0.803137	1.28546	1.35083
Hnrnpa3	3.41792	3.15221	2.86378
Nfe2l2	1.86362	1.53495	1.55869
Agps	0.10482	0.0886921	0.0952801
Ttc30b	0.0347262	0.0383553	0.0272215
Ttc30a1	0.0317497	0.0304551	0.0320111
Pde11a	0.00447051	0.0028196	0.00442059
Cyct	0.00408636	0	0
Rbm45	0.123804	0.0847789	0.100386
Osbpl6	0.129655	0.133499	0.156268
Prkra	0.299818	0.248405	0.269983
Fkbp7	0.00743355	0.00886717	0.00457889
Plekha3	0.183748	0.178897	0.202948
Ccdc141	0.0137386	0.0211925	0.0148933
Sestd1	0.11923	0.0888092	0.0965333
Zfp385b	0.0116191	0.0118251	0.0158441
Cwc22	0.247118	0.200762	0.16628
Ube2e3	0.432965	0.386635	0.357567
Itga4	0.00667121	0.00540542	0.00633048
Cerkl	0.000659561	0.00163958	0
Neurod1	0.080062	0.034283	0.0568544
Ssfa2	0.409485	0.379119	0.399084
Prdx6b	0.00122251	0	0
Dnajc10	0.655957	0.745055	0.728184
Nckap1	0.775862	0.706108	0.72838
Dusp19	0.177484	0.179351	0.171927
Nup35	0.165302	0.142132	0.163879
Zc3h15	1.05955	1.01235	1.09846
Itgav	0.115516	0.101145	0.183421
Calcrl	0.00316006	0	0.000769268
Tfpi	0.171352	0.130895	0.08464
Ctnnd1	1.65042	1.68108	2.20245
2700094K13Rik	0.700473	0.729511	0.642664
Tmx2	0.368764	0.304661	0.299967
Med19	0.41417	0.414047	0.439042
Zdhhc5	0.34542	0.269604	0.271927
Gm32289	0.00112296	0.00214515	0.00295306
Clp1	0.123808	0.115322	0.115268
Serping1	0.00575466	0.00612098	0
Ube2l6	0.525231	0.393172	0.566827
Timm10	0.543221	0.549214	0.538508
Slc43a1	0.012895	0.0106164	0.0115226
Slc43a3	0.00187143	0.00167862	0.00171132
P2rx3	0.00111119	0.00123146	0.00123463
Ssrp1	0.838065	0.778925	0.721638
Tnks1bp1	0.132675	0.0952522	0.11804
Ptprj	0.21571	0.186048	0.224241
Nup160	0.0842414	0.075455	0.0677884
Fnbp4	0.17106	0.141322	0.137646
Mtch2	6.01133	5.01813	4.81882
C1qtnf4	0.0340991	0.0332753	0.0250993
Ndufs3	2.6246	2.40576	2.2949
Kbtbd4	0.0594298	0.052484	0.0483371
Ptpmt1	0.658617	0.543712	0.552977
Celf1	1.14979	1.08374	1.28347
Psmc3	1.45386	1.3784	1.35046
Slc39a13	0.0206684	0.0130259	0.0130347
Spi1	0.00540229	0	0
Madd	0.0840032	0.0887584	0.0976909
Nr1h3	0.308712	0.301824	0.327626
Acp2	0.17615	0.157184	0.191728
Ddb2	0.0379792	0.0303117	0.0237071
Pacsin3	0.0047207	0.00557606	0.00189517
Arfgap2	0.167463	0.155765	0.168533
1110051M20Rik	0.0140876	0.0210026	0.0129388
Lrp4	0.117419	0.121148	0.117251
Ckap5	0.161087	0.137106	0.142979
F2	0.00222074	0.00273419	0.00178591
Zfp408	0.0496037	0.0407473	0.0352683
Arhgap1	0.33745	0.341694	0.39982
Atg13	0.135739	0.108377	0.151148
Harbi1	0.0467741	0.0370739	0.0371861
Ambra1	0.0575971	0.049924	0.0441546
Mdk	0.0109443	0.00649246	0.00546674
Dgkz	0.578168	0.595401	0.575358
Creb3l1	0.327014	0.341614	0.285192
Phf21a	0.143646	0.141955	0.190805
Gyltl1b	0.0290402	0.0186445	0.0193165
Pex16	0.644092	0.585128	0.601809
1700029I15Rik	0.00596266	0.006405	0.0111581
Mapk8ip1	0.00497107	0.00164548	0.00189336
Cry2	0.0331212	0.0234475	0.0334259
Slc35c1	0.375909	0.355612	0.371602
Syt13	0.0113006	0.0046495	0.00749346
Trp53i11	0.211287	0.194092	0.213063
Cd82	1.17057	0.991865	1.14762
Ext2	0.196281	0.15955	0.146662
Accs	0.00965911	0.00856905	0.0101586
Alkbh3	0.174858	0.147709	0.130291
Hsd17b12	1.01623	0.883924	0.855344
Ttc17	0.127334	0.133952	0.149467
Api5	0.510906	0.548508	0.58269
B230118H07Rik	0.0838615	0.0857922	0.0636459
Traf6	0.109105	0.121548	0.12222
Prr5l	0.0236289	0.0212656	0.0187882
Commd9	0.319725	0.283	0.253146
Ldlrad3	0.00184855	0.00277448	0.00341437
Trim44	0.0431172	0.0567973	0.0486187
Pamr1	0.00373155	0	0.00256681
Slc1a2	0.00814893	0.0152285	0.00875238
Cd44	0.33349	0.363863	0.31207
Pdhx	0.154532	0.14575	0.138909
Apip	0.110249	0.113463	0.079372
Ehf	0.737611	0.654814	0.651855
Cat	0.968562	0.936045	1.20946
Nat10	0.0809225	0.0891977	0.0749023
Caprin1	0.800369	0.937863	1.11658
Lmo2	0.0227774	0.010923	0.0194588
Fbxo3	0.295125	0.273239	0.285932
Cd59b	0.0142191	0.0228045	0.0146124
Cd59a	0.192592	0.311948	0.250999
Hipk3	0.230606	0.215801	0.256057
Cstf3	0.312355	0.277366	0.272751
Depdc7	0.104217	0.0697006	0.0598811
Qser1	0.0792019	0.0742849	0.0603197
Prrg4	0.00447556	0.00345844	0.00349121
Eif3m	1.17878	1.09194	1.04335
Rcn1	0.13687	0.109174	0.0890461
Pax6	0.0212962	0.0055278	0.0109796
Elp4	0.089069	0.0672984	0.0541049
Immp1l	0.905131	0.729622	0.665294
Dnajc24	0.197319	0.16286	0.167438
Arl14ep	0.060156	0.0420062	0.0412045
Mettl15	0.0411864	0.0285495	0.0259529
Kif18a	0.0278818	0.016936	0.0126001
Bdnf	0.00615828	0	0
Lin7c	0.315127	0.288365	0.30251
Lgr4	0.81891	0.856595	0.962316
Ccdc34	1.41657	1.37787	1.39634
Bbox1	0.0267019	0.0152658	0.0277611
Slc5a12	0.255493	0.19806	0.339693
Lpcat4	0.107142	0.0686943	0.0919642
Nop10	3.87082	4.39436	4.27941
Slc12a6	0.135995	0.146969	0.176853
Emc4	0.827641	0.728258	0.636383
Katnbl1	0.138657	0.11221	0.115762
Emc7	0.902833	0.797662	0.730186
Aven	0.139592	0.132192	0.133938
Fmn1	0.179973	0.148025	0.168595
Scg5	0.0682193	0.0486781	0.0524656
Arhgap11a	0.176908	0.160472	0.15399
Gm21596	0.388335	0.454206	0.486552
Aqr	0.127345	0.13286	0.139704
Zfp770	0.0474164	0.0403905	0.0403637
Dph6	0.094666	0.0826695	0.0750154
BC052040	0.0449231	0.0384588	0.0258316
Meis2	0.0590121	0.0692972	0.0755937
Spred1	0.129723	0.123175	0.117022
Fam98b	0.272695	0.24279	0.234196
Rasgrp1	0.0070504	0.00564673	0.00855516
Thbs1	0.00512901	0.0105166	0.0127791
Fsip1	0.00206023	0	0
Eif2ak4	0.0402894	0.0477982	0.035861
Srp14	1.79353	1.65685	1.60239
Bmf	0.00535082	0.00428951	0.00694711
Bub1b	0.101211	0.0871354	0.0949873
Pak6	0.00198249	0.00437974	0.00452784
Plcb2	0.00950928	0.00371219	0.007114
Inafm2	0.0667572	0.0640584	0.0611318
A430105I19Rik	0.00264782	0.0067491	0.00398823
Phgr1	23.1449	22.8701	24.7835
Disp2	0.00547818	0.00364653	0.00498202
Knstrn	0.187451	0.184458	0.141888
Ivd	0.0850575	0.0721488	0.0775223
Bahd1	0.0637911	0.067253	0.0651638
Chst14	0.00604363	0.00296283	0.00355937
Ccdc32	0.17364	0.158782	0.166606
Rpusd2	0.0283442	0.0323019	0.0291083
Casc5	0.0729312	0.0530884	0.0360216
Rad51	0.127541	0.117614	0.100896
Rmdn3	0.617375	0.535479	0.565813
Gchfr	0.204437	0.219687	0.217503
Dnajc17	0.100928	0.0941833	0.0823374
Zfyve19	0.132335	0.103233	0.108895
Ppp1r14d	2.42463	2.37322	2.3613
Spint1	1.60042	1.38778	1.51099
Rhov	0.0329555	0.030269	0.0185025
Vps18	0.0597981	0.0541933	0.0644801
Dll4	0.0727879	0.0692848	0.0556611
Chac1	0.0163384	0.0134173	0.0145371
Ino80	0.111801	0.113154	0.105158
Exd1	0.00283492	0.00447626	0.00370153
Chp1	0.647143	0.567593	0.573214
Oip5	0.0332726	0.0255689	0.0252377
Nusap1	0.211734	0.167145	0.158452
Ndufaf1	0.19569	0.163945	0.140277
H3f3c	0.00237415	0.00318504	0.00276826
Rtf1	0.83396	0.862754	0.961142
Itpka	0.221746	0.190582	0.149887
Ltk	0.0159477	0.0153912	0.0115122
Rpap1	0.0839106	0.0623283	0.0834562
Tyro3	0.0280688	0.0248202	0.0219145
Mga	0.138684	0.123295	0.163667
Mapkbp1	0.014064	0.0112518	0.0148458
Jmjd7	0.0616991	0.0451084	0.0421922
Pla2g4b	0.00468132	0.00426809	0.00611273
Ehd4	0.512022	0.446769	0.462442
Vps39	0.067162	0.072935	0.0802104
Tmem87a	0.124066	0.128318	0.13354
Ganc	0.0382532	0.0484784	0.0469985
Capn3	0.0404031	0.0247903	0.0341183
Zfp106	0.573899	0.500372	0.51869
Snap23	0.34701	0.330324	0.331815
Lrrc57	0.105642	0.0761012	0.0798563
Haus2	0.121297	0.098412	0.111149
Stard9	0.00694107	0.000414348	0.00580938
Cdan1	0.0258691	0.0355529	0.0257154
Ttbk2	0.0601917	0.0517712	0.0614554
Ubr1	0.0767288	0.0750803	0.0874506
Tmem62	0.0618242	0.0618496	0.0554287
Ccndbp1	0.338455	0.269508	0.305962
Epb42	0.00686861	0.00159587	0.00318951
Tgm5	0.00140002	0	0
Lcmt2	0.0451253	0.0483064	0.0470564
Adal	0.0302961	0.0288652	0.0192753
Zscan29	0.0653896	0.0487998	0.0413749
Tubgcp4	0.0914623	0.0744975	0.0767079
Trp53bp1	0.0624208	0.067841	0.0620647
Map1a	0.00376817	0.00165826	0.00258382
Ppip5k1	0.167268	0.144107	0.142584
Ckmt1	9.07003	8.67987	9.8597
Catsper2	0.0540768	0.0424482	0.0547283
Pdia3	4.20032	3.32534	2.61896
Ell3	0.0219515	0.0161196	0.00860254
Serf2	18.83	18.5712	20.0911
Hypk	3.41224	3.47328	3.6041
Mfap1b	0.046888	0.0544672	0.0590041
Mfap1a	0.242156	0.206804	0.217908
Wdr76	0.0683709	0.0666868	0.0607351
Frmd5	0.00144697	0.0012442	0
Casc4	0.0508031	0.0658431	0.0512033
Mageb3	0.000906722	0.00118561	0
Ctdspl2	0.132805	0.105365	0.103303
Eif3j1	0.604964	0.721825	1.03267
Spg11	0.0312956	0.0202836	0.0278323
B2m	37.0484	30.9577	31.0937
Trim69	0.00133119	0	0
Sord	0.331858	0.24721	0.21398
Duox2	0.752062	0.811855	0.878977
Duoxa2	0.392326	0.367405	0.308501
Duoxa1	0.00159431	0	0.00124133
Shf	0.0510784	0.075676	0.0537808
Slc28a2	0.0608569	0.0380719	0.0458353
Gm14085	0.00781102	0.00287534	0.00754854
Gatm	0.0312779	0.0226111	0.0221739
AA467197	0.932562	0.927605	0.93746
Slc30a4	0.758921	0.647977	0.645995
Bloc1s6	0.328063	0.291975	0.314768
Sqrdl	0.266075	0.241139	0.203703
Sema6d	0.204932	0.224969	0.25097
Slc24a5	0.0725792	0.0825213	0.0914348
Myef2	0.150801	0.137077	0.155687
Dut	0.629	0.697861	0.619821
Cep152	0.0332217	0.0296978	0.0345328
Eid1	0.118184	0.117153	0.124159
Secisbp2l	0.433509	0.344756	0.440556
Cops2	0.3107	0.238659	0.20234
Galk2	0.24182	0.205329	0.192512
Fgf7	0.000953131	0	0.00101794
Dtwd1	0.0721794	0.074673	0.056407
Slc27a2	0.284704	0.214767	0.238266
Gabpb1	0.123654	0.129317	0.133431
Usp8	0.265196	0.251023	0.263217
Trpm7	0.230318	0.203272	0.182952
Sppl2a	0.993182	0.848614	0.911713
Ap4e1	0.0692941	0.0669169	0.0700383
Blvra	0.378244	0.33135	0.328325
Ncaph	0.0631076	0.0541357	0.0594049
Itpripl1	0.0359006	0.0336163	0.0378265
Snrnp200	0.307349	0.321212	0.326177
Ciao1	0.192308	0.167903	0.160161
Tmem127	0.215434	0.198701	0.195159
Stard7	0.714286	0.672356	0.718095
Dusp2	0.0048519	0.00225632	0.00479291
Fahd2a	0.118052	0.0841953	0.0827258
Zfp661	0.00992882	0.00808831	0.00818615
Mrps5	0.77939	0.791859	0.845484
Mal	0.00678023	0.00371906	0.00527618
Mall	1.69533	1.37751	1.69978
Nphp1	0.018196	0.0119068	0.0101751
Bub1	0.0624873	0.0482769	0.0428187
Acoxl	0.000642837	0	0
Bcl2l11	0.0569161	0.0548549	0.0695716
Anapc1	0.244229	0.254164	0.246156
Mertk	0.217911	0.253305	0.357565
Tmem87b	0.3896	0.297718	0.334936
Zc3h8	0.0360126	0.0289304	0.0347277
Zc3h6	0.0227187	0.018431	0.0138119
Ttl	0.0154177	0.0143704	0.0149679
Polr1b	0.0713216	0.088269	0.0813471
Chchd5	0.340282	0.336684	0.344105
Slc20a1	0.0712547	0.0618484	0.0885206
Ckap2l	0.0884141	0.074523	0.0668058
Sirpa	0.00251801	0.00176885	0
Stk35	0.0993756	0.0728975	0.0928424
Snrpb	2.40365	2.20558	2.09189
Nop56	0.552609	0.535265	0.484815
Idh3b	1.30804	1.12985	1.0782
Pced1a	0.0205715	0.0262468	0.0339531
Vps16	0.105755	0.104696	0.109313
Ptpra	0.181499	0.151393	0.15109
Mrps26	0.723877	0.681773	0.622651
Ubox5	0.0238917	0.0210511	0.0231232
Fastkd5	0.0607821	0.0462936	0.0445418
Lzts3	0.153132	0.111207	0.136578
Ddrgk1	0.783083	0.785985	0.718722
Itpa	0.461389	0.410953	0.381536
4930402H24Rik	0.105853	0.100458	0.140104
Atrn	0.122814	0.110411	0.13115
1700037H04Rik	0.12374	0.106853	0.119883
Spef1	0.0574272	0.0555087	0.0572408
Cenpb	0.514939	0.473336	0.537837
Cdc25b	0.0773817	0.0755184	0.0774881
Ap5s1	0.167238	0.156855	0.138195
Mavs	0.265877	0.289582	0.366148
Pank2	0.291631	0.280623	0.278724
Rnf24	0.0202187	0.0110381	0.0144727
Smox	0.0791328	0.0718374	0.0676696
Prnp	0.0513282	0.0266972	0.0294236
Rassf2	0.0045143	0.00687496	0.0120149
Slc23a2	0.258041	0.232126	0.360326
Tmem230	0.266638	0.214018	0.203773
Pcna	1.11868	1.02016	0.927171
Cds2	0.222939	0.22262	0.216983
Gpcpd1	0.200134	0.170545	0.222669
1110034G24Rik	0.0801326	0.0741256	0.0752094
Chgb	0.559749	0.416224	0.365742
Trmt6	0.334265	0.314323	0.301167
Mcm8	0.0224859	0.0257397	0.0202977
Crls1	0.404322	0.435175	0.438704
Lrrn4	0.00357887	0.00278928	0
Fermt1	0.994766	1.1034	0.987417
Bmp2	0.138572	0.140135	0.113802
Tmx4	0.0154998	0.0159594	0.017471
Plcb1	0.032024	0.0304844	0.0250087
Plcb4	0.0241305	0.0279211	0.0304827
Snap25	0.00338863	0.00303879	0.00334347
Mkks	1.02255	0.896722	0.98491
Slx4ip	0.101873	0.103591	0.125234
Jag1	0.063532	0.0626335	0.0674768
Btbd3	0.0585847	0.071447	0.0645306
Tasp1	0.0402161	0.0442231	0.0319613
Esf1	0.346663	0.290065	0.271631
Ndufaf5	0.155791	0.137331	0.138355
Macrod2	0.0378543	0.0499486	0.025003
Flrt3	0.148846	0.133509	0.145708
Kif16b	0.0909259	0.0958946	0.0864673
Snrpb2	0.684901	0.643508	0.563855
Bfsp1	0.0500916	0.0366952	0.0329706
Dstn	6.87966	7.31837	7.16049
Rrbp1	8.10891	8.88567	10.3388
Snx5	0.899744	0.789898	0.746481
Mgme1	0.0603162	0.0663442	0.0409065
Ovol2	0.252449	0.168124	0.170038
Pet117	0.0227599	0.0187943	0.0298593
Csrp2bp	0.153473	0.127704	0.154299
Polr3f	0.0567532	0.0449365	0.0457648
Rbbp9	0.0444733	0.044957	0.036157
Sec23b	0.468625	0.470857	0.556177
Gm561	0.433732	0.384277	0.378926
Dtd1	0.189737	0.136642	0.155534
Rin2	0.110371	0.101439	0.110237
Naa20	0.830136	0.652475	0.666465
Crnkl1	0.157386	0.144708	0.155913
Insm1	0.0737528	0.0366526	0.0597436
Ralgapa2	0.315576	0.289418	0.339945
Kiz	0.0452065	0.0298656	0.0211856
Xrn2	0.65357	0.482457	0.477007
Nkx2-2	0.0254395	0.0111251	0.0164974
Foxa2	0.0644126	0.0601735	0.060935
Nxt1	0.327403	0.312753	0.284027
Gzf1	0.116277	0.109185	0.0733165
Napb	0.00876513	0.00347729	0.00442186
Cst3	4.0376	4.44076	3.49811
Zfp120	0.0722897	0.0673001	0.0542128
Zfp937	0.0566572	0.0650551	0.0601727
3300002I08Rik	0.00203224	0.00148192	0
Gm10130	0.0207551	0.013599	0.017478
Zfp442	0.0686047	0.0585725	0.0656867
Cst7	0.036344	0.029016	0.0498116
Apmap	0.203754	0.213752	0.21195
Acss1	0.202971	0.226533	0.194352
Entpd6	0.102927	0.0953485	0.10399
Pygb	0.119869	0.135996	0.132044
Abhd12	0.472371	0.457171	0.523995
Gins1	0.0935133	0.0668088	0.0683686
Ninl	0.0107825	0.0105154	0.00887766
Nanp	0.23016	0.183811	0.150833
Nsfl1c	0.513088	0.446717	0.462794
Fkbp1a	2.50636	2.2098	2.63817
Sdcbp2	0.809761	0.646377	0.766534
Snph	0.0524216	0.0379105	0.0500392
Rad21l	0.00265915	0	0
Psmf1	0.253109	0.210744	0.209856
Fam110a	0.116111	0.102582	0.0772095
Slc52a3	0.228534	0.156594	0.203371
Srxn1	0.752204	0.63884	0.729534
Csnk2a1	1.20674	1.13315	1.26367
Tbc1d20	0.0300348	0.0291171	0.0370416
Rbck1	0.446526	0.429398	0.45415
Trib3	0.0182636	0.0243896	0.0199888
Sox12	0.00697197	0.0170955	0.0173224
Zcchc3	0.0472474	0.0388084	0.0400015
H13	0.795759	0.807083	0.693132
Mcts2	0.210758	0.182129	0.169797
Id1	1.54007	1.32961	1.2485
Bcl2l1	0.172128	0.16148	0.191532
Tpx2	0.163981	0.130692	0.118073
Pdrg1	0.253691	0.311763	0.264732
Hck	0.0528346	0.0357612	0.0305128
Tm9sf4	0.289473	0.237722	0.273095
Tspyl3	0.00377164	0.00755917	0.0057382
Plagl2	0.367773	0.296465	0.330393
Pofut1	0.137169	0.146711	0.132735
Kif3b	0.107827	0.1016	0.111322
Asxl1	0.142282	0.113068	0.143429
Nol4l	0.337967	0.301658	0.34255
Commd7	0.42287	0.351669	0.368082
Dnmt3b	0.029153	0.0262926	0.0204154
Mapre1	0.874498	0.751884	0.745215
Cdk5rap1	0.0347067	0.0287483	0.0237129
Snta1	0.0558368	0.0486458	0.0476022
Cbfa2t2	0.0694002	0.0714717	0.0705671
Necab3	0.00107531	0	0
E2f1	0.0580983	0.0640515	0.0579253
Pxmp4	0.13957	0.122677	0.144469
Zfp341	0.0134496	0.0192002	0.0113071
Chmp4b	3.65329	3.45825	3.82416
Raly	1.20826	1.08558	1.00801
Eif2s2	4.0596	4.35425	5.21937
Ahcy	0.104053	0.0843166	0.0860026
Itch	0.609168	0.547648	0.667617
Dynlrb1	1.83962	1.61341	1.54997
Map1lc3a	0.200793	0.198915	0.179463
Pigu	0.188609	0.18165	0.158724
Trp53inp2	0.262851	0.270261	0.287636
Ncoa6	0.182434	0.143073	0.153983
Ggt7	0.0019194	0	0
Acss2	0.115236	0.105211	0.0840971
Gss	0.390818	0.344813	0.301144
Myh7b	0.00172034	0.000876007	0.00353357
Trpc4ap	0.26279	0.304445	0.307949
Edem2	0.469311	0.481047	0.410624
Mmp24	0.00215656	0	0
Eif6	3.62784	3.29263	3.3989
Uqcc1	0.208949	0.211448	0.204142
Cep250	0.0376675	0.0368884	0.0279124
6430550D23Rik	0.0091102	0.010109	0.0107845
Ergic3	1.43214	1.36007	1.26214
Fer1l4	0.000796998	0	0
Spag4	0.00172294	0	0
Cpne1	0.12484	0.13446	0.170107
Rbm12	0.0933679	0.0711886	0.0736292
Nfs1	0.344604	0.298866	0.296188
Romo1	2.30144	2.6986	3.22965
Rbm39	3.5301	3.564	3.67995
Phf20	0.127591	0.127079	0.109685
Scand1	2.31167	2.21715	2.30982
Cnbd2	0.00850879	0.00929698	0.0148487
Gm39972	0.00404194	0.00652405	0.00346491
Epb41l1	0.0612097	0.0532575	0.0678968
Aar2	0.134544	0.127802	0.167225
Dlgap4	0.173398	0.171517	0.176838
Tgif2	0.0112625	0.0128766	0.0147468
1110008F13Rik	3.04211	2.72297	2.59915
Sla2	0.021714	0.020327	0.0293634
Ndrg3	0.278436	0.265727	0.283126
Dsn1	0.0247762	0.0236377	0.0243785
Soga1	0.00784588	0.0081314	0.00643279
Tldc2	0.207691	0.169101	0.195158
Samhd1	0.754913	0.653682	0.738886
Rbl1	0.147685	0.128639	0.127015
LOC105244345	0.00365824	0.00657364	0.0113354
Rpn2	1.78042	1.7213	1.44517
Manbal	0.235262	0.212195	0.191786
Src	0.312629	0.28258	0.37901
Blcap	0.17144	0.141043	0.183032
Nnat	0.0105484	0.0649478	0.025222
Ctnnbl1	0.196424	0.179145	0.174114
Vstm2l	0.0222579	0.0221419	0.0277452
Tti1	0.034813	0.0383176	0.039085
Rprd1b	0.234559	0.253124	0.27905
Tgm2	0.401073	0.368696	0.412684
Lbp	0.0188454	0.025605	0.0170002
Ralgapb	0.173473	0.160459	0.164047
Adig	0.000884928	0	0
Actr5	0.0370844	0.0407661	0.0367662
Ppp1r16b	0.0313978	0.0370967	0.0540054
Fam83d	0.0643137	0.0526632	0.0517525
Dhx35	0.0487869	0.0501783	0.0447087
Gm826	0.010183	0.00809467	0.0120581
Mafb	0.499008	0.446329	0.603965
Top1	1.49892	1.62309	1.74137
Plcg1	0.00120161	0	0
Zhx3	0.01611	0.0107985	0.0120121
Lpin3	0.127084	0.109392	0.133693
Chd6	0.109874	0.0856095	0.0749328
Ptprt	0.0021998	0	0
Cisd3b	0.157198	0.151514	0.175608
Srsf6	1.45832	1.26661	1.35037
Sgk2	0.0270061	0.0299056	0.0332992
Ift52	0.165915	0.153126	0.148273
Mybl2	0.0572857	0.0788373	0.05253
Oser1	0.248154	0.225256	0.221987
LOC108168734	0.0284129	0.038105	0.0468914
Gdap1l1	0.00545905	0.00232819	0
Fitm2	0.0156777	0.014566	0.0202097
R3hdml	0.0352662	0.0440734	0.0224769
Hnf4a	1.81014	1.5422	1.59073
Ttpal	0.10177	0.0981463	0.102277
Serinc3	3.88333	3.63797	3.40718
Pkig	0.927987	0.849813	0.854733
Ada	0.500719	0.318114	0.378104
Rims4	0.00568099	0.00819184	0.0031261
Ywhab	1.71431	1.73603	1.89815
Pabpc1l	0.0107921	0.0116747	0.014755
Tomm34	0.145303	0.127285	0.138725
Stk4	0.225946	0.204113	0.212358
Wfdc12	0.00258707	0.0014094	0.00460241
Wfdc15b	0.0030945	0.00312896	0.00361706
Slpi	0.105484	0.039792	0
Sdc4	1.64518	1.6827	1.65123
Sys1	1.08877	0.954931	1.02046
Dbndd2	0.416921	0.313077	0.322091
LOC102638515	0.0123581	0.0074005	0.00633245
Pigt	0.763481	0.811418	0.751196
Wfdc2	0.018505	0.0131788	0.0222843
Wfdc3	0.00319111	0.00288386	0.00154775
Dnttip1	0.200687	0.176184	0.192739
Ube2c	1.15271	0.910563	0.726959
Snx21	0.0365058	0.0229013	0.0268145
Acot8	0.551412	0.487237	0.472184
Zswim3	0.0187605	0.0147185	0.0186703
Zswim1	0.0419699	0.0496923	0.0527223
Neurl2	0.00172179	0	0.00432211
Ctsa	0.443495	0.399467	0.397048
Pltp	0.00702772	0.00546173	0.00821076
LOC105244413	0.0149773	0.0173585	0.0165045
Pcif1	0.0713204	0.0844901	0.0735364
Zfp335	0.0588236	0.0587839	0.0668613
Slc12a5	0.000886341	0	0.00193021
Ncoa5	0.0953979	0.0998893	0.0957919
Cd40	0.00272449	0.00120791	0
Slc35c2	0.517992	0.493276	0.719779
Elmo2	0.0753986	0.0768281	0.091698
Trp53rka	0.0601838	0.0688097	0.0474327
Slc2a10	0.0350862	0.0337015	0.0360728
Eya2	0.00234732	0.00323557	0.00243518
Zmynd8	0.202891	0.224179	0.215514
Ncoa3	0.154979	0.150364	0.166335
Sulf2	0.281415	0.273435	0.342907
Prex1	0.0212452	0.0114414	0.0196151
Trp53rkb	0.0653092	0.0489306	0.0505709
Arfgef2	0.150813	0.167596	0.193003
Cse1l	0.26917	0.27734	0.368209
Stau1	0.179055	0.164237	0.178138
Ddx27	0.24427	0.221514	0.214321
Znfx1	0.392708	0.34598	0.498897
B4galt5	0.521482	0.429304	0.545942
Slc9a8	0.116373	0.0953345	0.135127
Spata2	0.214615	0.211282	0.199159
Rnf114	0.565596	0.49421	0.564172
Ube2v1	0.789126	0.758375	0.802183
Tmem189	0.0127305	0.0185178	0.0178823
Cebpb	0.873193	0.705405	0.788437
Ptpn1	0.229675	0.200712	0.200827
Pard6b	0.0962243	0.0988319	0.10357
Adnp	0.405908	0.398938	0.436963
Dpm1	0.577887	0.481663	0.446526
Mocs3	0.0349537	0.0397704	0.0423426
Nfatc2	0.00843411	0.00675509	0.011432
Atp9a	0.73785	0.682522	0.755716
Gm38422	0.00335534	0.00132211	0
Zfp64	0.10821	0.09407	0.103182
Tshz2	0.00652783	0.00720181	0.0027754
Zfp217	0.149968	0.159654	0.230961
Bcas1	0.332015	0.339517	0.248286
Pfdn4	0.735829	0.651717	0.561599
Fam210b	0.227519	0.213774	0.188235
Aurka	0.168405	0.150598	0.115391
Cstf1	0.10289	0.101933	0.0993467
Rtfdc1	0.499365	0.426492	0.44857
Fam209	0.00144822	0	0
Bmp7	0.0351827	0.0528879	0.0479162
Spo11	0.00157	0	0
Rae1	0.299589	0.272166	0.260271
Rbm38	0.0873756	0.0937626	0.0936946
Pck1	0.126735	0.138116	0.220082
Zbp1	1.50276	1.27833	1.51366
Pmepa1	0.166579	0.162849	0.14739
Rab22a	0.313783	0.269406	0.336367
Vapb	0.538192	0.480227	0.490794
Stx16	0.149375	0.159183	0.159861
Npepl1	0.272296	0.237787	0.254405
Gnas	3.06256	2.6298	2.47694
Nelfcd	0.206973	0.184966	0.187074
Ctsz	1.90945	1.6749	1.71723
Atp5e	9.61978	10.2193	11.9268
Slmo2	0.937595	0.82001	0.785545
Zfp831	0.000924097	0.00167391	0.00247472
Edn3	0.0964752	0.104771	0.113606
Gm14391	0.00672472	0.00686134	0.005269
Gm14440	0.0113019	0.00646236	0.00794062
Gm6710	0.00114144	0.0020526	0.0014155
0610010B08Rik	0.0255704	0.0255605	0.0290951
Gm14305	0.00267723	0.00154962	0
Gm14295	0.016377	0.0148665	0.0109891
Zfp970	0.0158576	0.017707	0.0146325
Gm14322	0.014103	0.0104476	0.0135864
Gm14325	0.0291387	0.0234164	0.0269074
Zfp972	0.0143306	0.0114287	0.0152459
Gm14326	0.0489636	0.0430421	0.0450887
Zfp971	0.0316383	0.0230239	0.0260561
Zfp931	0.00360407	0.00469169	0.00492407
Ppp1r3d	0.00289822	0.00437394	0.00353891
Cdh26	0.00934007	0.00990799	0.00749708
Taf4	0.150166	0.138565	0.154268
Lsm14b	0.0722653	0.0802955	0.0838872
Psma7	6.12867	5.84705	5.93121
Ss18l1	0.0261173	0.0189374	0.0224455
Mtg2	0.126238	0.103974	0.0899458
Osbpl2	0.128648	0.146369	0.115535
Adrm1	0.90129	0.822408	0.753212
Lama5	0.0010422	0.00309456	0.00318999
Rps21	5.92971	7.81386	9.18367
Cables2	0.13668	0.120578	0.120191
Rbbp8nl	0.0134776	0.0125036	0.00686369
Gata5	0.44496	0.393949	0.507528
Slco4a1	0.0476776	0.0423268	0.0415509
Mrgbp	0.00110208	0	0.00170086
Ogfr	0.630787	0.538703	0.5821
Col9a3	0.0018151	0.00426937	0
Dido1	0.31132	0.322872	0.317582
Gid8	0.460568	0.456728	0.500337
Slc17a9	0.0341727	0.0399348	0.0262465
Ythdf1	0.257315	0.257028	0.280661
Arfgap1	0.155765	0.179568	0.199306
Col20a1	0.0104105	0.0168767	0.00981525
Ppdpf	1.24889	1.09636	1.07864
Ptk6	0.046508	0.0427046	0.0607994
Helz2	0.431907	0.403797	0.482355
Gmeb2	0.0816851	0.0773486	0.0681393
Rtel1	0.0393214	0.0440968	0.0386995
Arfrp1	0.316325	0.307767	0.28323
Zgpat	0.0673497	0.0781722	0.0826097
Zbtb46	0.00150532	0.00117614	0
Lime1	0.0667887	0.0633285	0.0774173
Tpd52l2	0.416987	0.37964	0.353962
Dnajc5	0.591099	0.553349	0.677864
Uckl1	0.217601	0.182516	0.199729
Zfp512b	0.027759	0.0230722	0.0285013
Samd10	0.0947527	0.0719028	0.0875978
Prpf6	0.19508	0.172377	0.186332
Gm29797	0.00237071	0	0
Tcea2	0.00124676	0.00179895	0.00204686
Rgs19	0.0112802	0.015285	0.01473
Myt1	0.0100256	0.00175778	0.00546117
Pcmtd2	0.160139	0.128876	0.140987
Polr3k	0.621256	0.575559	0.52523
Hnf4g	2.24021	1.67828	1.91085
Pex2	0.497113	0.453552	0.400106
Pkia	0.00325427	0.00239061	0.00233635
Zc2hc1a	0.0268294	0.0218126	0.0222602
Il7	0.0213158	0.0218515	0.0173069
Hey1	0.000914233	0.0014365	0
Mrps28	1.02645	0.92206	0.891108
Tpd52	3.52	3.31755	3.40679
Zbtb10	0.00333422	0	0.000916828
Zfp704	0.151253	0.155269	0.138644
Pag1	0.0620909	0.0479351	0.0613128
Fabp5	0.575149	0.366541	0.382383
Fabp12	0.00144857	0	0
Impa1	0.865894	0.793116	0.964629
Slc10a5	0.0532449	0.0413924	0.056565
Zfand1	0.186989	0.134271	0.120671
Chmp4c	0.290511	0.283432	0.274482
Snx16	0.0907403	0.0766928	0.0656256
Lrrcc1	0.0493574	0.0300079	0.0346081
E2f5	0.140175	0.110743	0.117709
1810022K09Rik	0.508556	0.695292	0.891063
Car13	0.349178	0.291374	0.326667
Car1	0.00837344	0.0138266	0
Car2	0.0824934	0.074901	0.0946067
Ythdf3	0.50107	0.42651	0.542428
Armc1	0.500445	0.436706	0.411956
Mtfr1	0.312152	0.267594	0.251695
Pde7a	0.105898	0.115431	0.122785
Hps3	0.0558488	0.062041	0.0631505
Hltf	0.0861278	0.0649424	0.0531723
Gyg	0.14867	0.127142	0.0952327
Cpa3	0.00362779	0	0
Tbl1xr1	0.472351	0.455389	0.555928
Naaladl2	0.00921739	0.00739845	0.00775968
Ect2	0.120457	0.105129	0.114921
Nceh1	0.0497254	0.0519185	0.0446623
Tnfsf10	0.496158	0.461737	0.652489
Fndc3b	0.092823	0.112916	0.121655
Pld1	0.43357	0.392699	0.370797
Tnik	0.338558	0.282402	0.331916
Slc2a2	0.254768	0.256027	0.366366
Rpl22l1	10.0617	8.29981	6.68363
Mecom	0.0829868	0.0880787	0.113268
Mynn	0.0747521	0.0586618	0.0703653
Lrrc31	0.0809121	0.0835465	0.0544907
Sec62	1.49381	1.65782	1.82922
Gpr160	0.277484	0.240629	0.254109
Phc3	0.14629	0.140483	0.120373
Prkci	0.211908	0.189609	0.210161
Skil	0.534753	0.530972	0.631016
Slc7a14	0.00311076	0.00129581	0.000803726
Zmat3	0.0568236	0.0577561	0.104973
Pik3ca	0.23868	0.233819	0.233764
Kcnmb3	0.00497402	0.00661485	0.00512255
Zfp639	0.130482	0.128125	0.120683
Mfn1	0.167896	0.160694	0.149622
Gnb4	0.00533995	0.00271616	0.00409661
Actl6a	0.441322	0.390708	0.366128
Mrpl47	0.461918	0.382067	0.359614
Ndufb5	5.50354	4.98806	4.61582
Pex5l	0.00530458	0.00561216	0.00769314
Ttc14	0.361622	0.367021	0.357163
Fxr1	0.2434	0.251815	0.382187
Dnajc19	1.44065	1.40539	1.33126
Atp11b	0.59629	0.506922	0.570173
Dcun1d1	0.594368	0.504971	0.504791
Mccc1	0.0731649	0.0645453	0.0640699
Acad9	0.199036	0.18416	0.159577
D3Ertd254e	0.0300999	0.0265221	0.0323504
Anxa5	0.124681	0.109771	0.0750872
Exosc9	0.194534	0.15699	0.14015
Ccna2	0.401282	0.33316	0.2837
Bbs7	0.00171497	0.0011824	0.00402563
4932438A13Rik	0.436631	0.362259	0.36014
Bbs12	0.00534665	0.00549978	0.0067159
Nudt6	0.012936	0.019753	0.0164171
Spata5	0.048707	0.0409863	0.0378411
Spry1	0.0373607	0.0305907	0.039715
Ankrd50	0.0783801	0.0649069	0.0849854
Intu	0.0179381	0.0285716	0.0135923
Hspa4l	0.261938	0.270498	0.289034
Plk4	0.0847996	0.0702376	0.056489
Mfsd8	0.0575355	0.0406653	0.0518917
Abhd18	0.0800171	0.0653259	0.080627
Larp1b	1.19171	1.24538	1.3045
Pgrmc2	0.538427	0.432832	0.491998
Jade1	0.240757	0.23986	0.251498
Sclt1	0.0523454	0.046459	0.0459239
D3Ertd751e	0.0308628	0.0237439	0.0187064
Pcdh18	0.000941587	0.00201994	0
Slc7a11	0.0100301	0.0116287	0.00692766
Noct	0.136009	0.141844	0.171325
Elf2	0.301733	0.291378	0.361733
Ndufc1	6.07025	6.57041	7.71562
Naa15	0.459799	0.410842	0.424228
Rab33b	0.119468	0.0969388	0.130788
Setd7	0.101883	0.090834	0.0880277
Mgst2	4.44273	4.01952	4.39338
Maml3	0.0286034	0.029395	0.0174428
Foxo1	0.219995	0.188209	0.216007
Cog6	0.168343	0.16394	0.165327
Nhlrc3	0.0907178	0.0173704	0.0721081
Proser1	0.0667531	0.0605578	0.0568612
Frem2	0.00199831	0.00154304	0
Ufm1	1.15557	1.13293	1.15477
Supt20	0.146969	0.120705	0.124589
Exosc8	0.351702	0.34401	0.336686
Alg5	0.680127	0.633736	0.59714
Smad9	0.00142827	0	0
Rfxap	0.183774	0.218851	0.213093
Ccna1	0.00386929	0.00237071	0.00223688
Spg20	0.100351	0.0925265	0.131204
Dclk1	0.0328027	0.027046	0.0316043
Nbea	0.0462576	0.0449981	0.0438599
Tm4sf4	1.56172	1.49818	1.18442
Wwtr1	0.00619581	0.00532129	0.00463974
Commd2	0.464922	0.404571	0.444212
Rnf13	0.21296	0.172485	0.183678
Pfn2	0.00917496	0.00341778	0.00620545
Tsc22d2	0.116991	0.105288	0.119825
Serp1	2.87106	3.19348	3.33221
Eif2a	0.382182	0.248615	0.192988
Selt	1.35136	1.234	1.24456
Siah2	0.125103	0.144955	0.146156
Gpr171	0.0185333	0.0133544	0.0150568
Aadac	0.821623	0.750261	0.613529
Sucnr1	0.00148353	0	0
Mbnl1	0.732081	0.659536	0.709927
P2ry1	0.173393	0.173449	0.227234
Rap2b	0.0775065	0.0626169	0.0786225
Arhgef26	0.212938	0.211539	0.216339
Dhx36	0.320553	0.255231	0.297174
Mme	0.789616	0.665529	0.964697
Plch1	0.0624075	0.0469776	0.0420612
E130311K13Rik	0.00927229	0.0104026	0.00808879
Slc33a1	0.348246	0.341748	0.387231
Gmps	0.365894	0.287903	0.246959
Ssr3	1.45784	1.46271	1.45983
Tiparp	0.241558	0.189791	0.253947
Lekr1	0.0523892	0.0581072	0.0588391
Ccnl1	0.520702	0.483323	0.47128
Rsrc1	0.238809	0.245402	0.214955
Mlf1	0.00445093	0.00353187	0.00335207
Gfm1	0.168098	0.153875	0.142637
Lxn	0.293514	0.278997	0.220073
Mfsd1	0.192744	0.173792	0.177397
1110032F04Rik	0.00677549	0.00156631	0.00186013
Ift80	0.0111753	0.0106502	0.00672838
Smc4	0.558691	0.411966	0.384631
Trim59	0.0653572	0.0578544	0.0601397
Kpna4	0.285651	0.229609	0.217524
Arl14	0.0712569	0.056534	0.0504965
Ppm1l	0.0572816	0.0548323	0.0666438
Nmd3	0.169173	0.108027	0.102236
Sptssb	0.0891418	0.088149	0.100862
Sis	3.17251	2.3816	2.4963
Bche	0.579333	0.463358	0.540001
Pdcd10	0.972509	0.797127	0.771466
Serpini1	0.00279699	0.00326052	0.00187786
Golim4	0.324915	0.271829	0.257254
Rapgef2	0.0535193	0.0733751	0.102435
Fnip2	0.024751	0.0185913	0.023618
Ppid	0.336026	0.310924	0.267418
Etfdh	0.348612	0.295244	0.286472
4930579G24Rik	0.0273691	0.0301013	0.0321197
Tmem144	0.0839483	0.0676075	0.0701455
Fam198b	0.00463936	0.00407786	0.00520077
Pdgfc	0.0435128	0.0397398	0.0412935
Ctso	0.128163	0.104311	0.100707
Asic5	0.00779765	0	0.00405719
Map9	0.0121924	0.00849201	0.00355088
Lrat	0.0872899	0.0968031	0.107317
Plrg1	0.135115	0.133396	0.114339
Tlr2	0.0231544	0.0170372	0.0124088
D930015E06Rik	0.0261986	0.0293813	0.028318
[truncated: 11,892 more rows]

## Sheet: Marker genes
Stem		TA		TA-G1		TA-G2		EP		EPE		EPL		EIP		EID		EMP		EMD		EEC		Tuft		Goblet		Paneth
Marker genes		Marker genes		Marker genes		Marker genes		Marker genes		Marker genes		Marker genes		Marker genes		Marker genes		Marker genes		Marker genes		Marker genes		Marker genes		Marker genes		Marker genes
Olfm4		Ccl9		Olfm4		Hmgb2		Ms4a18		Krt19		S100g		Agr2		Clca1		Apoa4		Fabp6		Chgb		Gzmb		Defa5		Defa28
Slc12a2		Creb3l1		Ifitm3		Ube2c		Plac8		Pycard		Papss2		Retnlb		Zg16		Fabp1		Tmigd1		Rbp4		Cd7		Gm14851		Defa34
Lgr5		Selm		Ptma		Birc5		Muc3		Prdx1		Slc40a1		Spink4		S100a6		Fabp2		Slc51b		Cpe		Nkg7		Gm15292		Defa26
Clca3b		Reg4		Slc12a2		Dmbt1		Atp5g3		Dbi		Alpi		Guca2a		Fcgbp		Apoc3		Reg3b		Scg2		Cd3g		Defa22		Defa31
Rps18		Fxyd3		Tubb5		H2afz		P4hb		Fth1		Slc4a7		Reg4		Tff3		Apoa1		Slc51a		Neurod1		Cd52		Defa34		Defa27
Rps19		Pdia5		Ncl		Cks2		Atp1a1		Gpx1		Otop3		Ccl6		Muc2		Rbp2		Saa1		Scg5		Fcer1g		Defa31		Gm15292
Rps5		Txndc5		Npm1		Ptma		Uqcr11		Mdh2		Reg1		Selm		Ido1		Leap2		Mgat4c		Pcsk1n		Coro1a		Clps		Defa5
Rpl3		Spdef		Hmgb2		Hspe1		Gna11		Cox5a		Slc30a10		Fxyd3		Tm4sf4		Guca2b		Slc10a2		Insm1		Cd3e		Defa26		Pnliprp2
Rps9		Fkbp11		Tuba1b		2810417H13Rik		Cox6c		Atp5g1		Fth1		Klk1		Gsta4		Dnase1		Reg3g		Hmgn3		Cd8a		Mmp7		Clps
Ifitm3		Wbp5		Hmgb1		Hspd1		Cox7a2		Ldha		Prap1		Ccl9		Ccl6		Sepp1		Upp1		Gfra3		Cd3d		Defa3		Gm14851
Rpl13		Agr2		Stmn1		Ran		Slc7a8		Plac8		Gm3776		Tff3		Hepacam2		Spink1		Slc13a1		Scgn		Tyrobp		Defa28		Defa3
Rpl18a		Dnajc10		Hmgn1		Pttg1		Atp1b1		Ccl25		Slc11a2		Rep15		Sh3bgrl3		Gda		Suox		Gpx3		Rac2		Defa27		Nupr1
Rps4x		Cbfa2t3		2810417H13Rik		Tuba1b		Hkdc1		Cox4i1		Atp2b1		Muc2		Gcnt3		Lct		Mep1a		Isl1		Arhgdib		Tmed6		Mmp7
Rplp0		Smim6		Clca3b		Cdc20		Apol10a		Chchd10		Gsta1		Txndc5		Rgs2		H2-Q1		Bcl2l15		Resp18		Srgn		Pnliprp2		AY761184
Cdca7		Galnt12		Mif		Hsp90aa1		Mylk		Mgst1		Slc13a1		Mmp7		Klk1		H2-Q2		2200002D01Rik		Peg3		Ptprcap		Gm15293		Ang4
Rpl14		Rap1gap		H2afz		Ube2s		Mttp		Aadac		Foxq1		Itln1		Klf4		Asah2		Dpep1		Pcsk1		Lcp1		Gif		Defa35
Rpl35		Rab15		Ifitm2		Hmgb1		Rnf213		Uqcr11		Adh6a		Fkbp11		Pla2g10		Mttp		Slc5a8		Cplx2		Fxyd5		Habp2		Defa37
Rps7		Atoh1		Snrpg		Lsm5		Cox7a1		Atp5o		2210407C18Rik		Hepacam2		Rab27b		Ace2		Car4		Etv1		Cd160		Bambi		Defa29
Ifitm2		Kit		Set		Pycard		Ogdh		Cox6b1		Onecut2		Fcgbp		Fer1l6		Apob		Slc34a2		Fev		Ctsw		Nupr1		Defa30
Rps3		Ube2c		Hist1h2ao		Cenpa		Cox8a		Txn1		Slc46a1		Krt18		Ramp1		Ms4a10		Prss30		Qpct		Gimap4		Mptx2		Defa24
Rpl10a		Reep5		Ran		Ranbp1		Uqcrh		Glod5		Rbp2		Zg16		Lrrc26		2010106E10Rik		Phgr1		Scg3		Laptm5		Defa35		Lyz1
Rps14		Hmgb2		Nhp2		Snrpg		Uqcrq		Mgst3		Fabp1		Tspan13		Tspan8		Anpep		Krt8		Celf3		Runx3		AY761184		Defa17
Rpl32		Ern2		Ranbp1		C1qbp		Anpep		Uqcrb		Ncoa4		Smim14		Cldn4		Slc15a1		Ddah1		Cryba2		2019-09-01		Ang4		Mptx2
Rpl6		Lgals2		Anp32b		Nucks1		Atp5j2		Cox5b		Pigr		Lgals2		Cd59a		Slc5a1		S100a10		Map1b		Il2rb		Gadd45g		Itln1
Npm1		Slc12a8		Hnrnpa1		Tomm5		Sis		Ndufa4		Bpnt1		Smim6		Tpsg1		Cyp4v3		Calm1		Vwa5b2		Ptprc		Defa37		Tmed6
Rpl9		Birc5		Rps19		Ccdc34		Sgpl1		Ndufb10		Ugdh		Rgs2		Bcas1		Acsl5		Tmem117		Pax6		Itgae		Reg4		Reg4
Rpl15		Gcnt3		Rpl36a		Ppia		Oat		Arg2		Mttp		Slc12a8		Odf2l		Pls1		Muc3		Rimbp2		Cd48		Defa30		Lbh
Rps3a1		H2afz		Rpl14		Cdca3		Uqcr10		Lgals4		Xdh		C1galt1c1		P2ry4		Clca4b		Ceacam20		Camk2b		Bcl2a1b		Defa29		Cd24a
Rpl4		Foxa3		Erh		Rps2		Atp5l		Krt8		2019-03-02		Pdia6		Rab27a		Ace		Tgfbi		Tuba1a		Selplg		Lyz1		Gadd45g
Rps2		Cks1b		Rps2		Ccnb1		Dbi		Atp5c1		Cyp2c65		Pla2g10		Ttyh1		Ckmt1		Enpep		Pam		Gimap7		Defa17		Retnlb
Eef1a1		Spink4		Ccdc34		Ccna2		Usmg5		Uqcrq		Ckb		Tpsg1		Sptssb		Crip1		Cndp2		Bex2		Ikzf2		Defa24		Mptx1
Rpl7		Cdk1		Hsp90aa1		Ccnb2		Enpep		Ms4a18		Apoa4		Tspan1		Stxbp1		Mme		Ppfia3		Prnp		Cd53		Lbh		Spink4
Rpl13a		Top2a		Rpl12		Lsm3		Igsf9		Uqcrh		Adh1		Lrrc26		Anxa3		Slc43a2		Crip1		Kctd12		Actn2		Itln1		Ccl6
Hmgn1		Hpd		Cbx3		Spc24		Aldh1a1		Lypd8		Mgst3		Gcnt3		Spink4		Maoa		Slc7a9		Fam183b		Celf2		Nucb2		Reep5
Rpl23a		Tubb5		Hspe1		Rpl8		Serf2		Aldoa		H2-Q1		Reep5		Ano7		Cox7a1		Krt20		Cdkn1c		Msn		Cd24a		Qsox1
Rps8		5330417C22Rik		Rps8		Cenpw		Muc13		Atp5l		Gapdh		Dnajc10		Sytl2		Sult1b1		Duox2		Rprml		Itgb7		Reep5
Sox4		Rep15		Rps5		Rpl21		Bpnt1		Mtch2		Mdh2		Tmed3		Atoh1		Slc27a4		Serpinb1a		Rundc3a		Lsp1		Retnlb
Rpl27a		2810417H13Rik		Rpl3		Rps8		Fth1		Minos1		Plac8		Qsox1		Sval1		Clec2h		Mep1b		Aplp1		Ltb		Mptx1
Rpl17		Hepacam2		Cdk4		Alyref		Adipor2		Sdhb		Sprr2a3		5330417C22Rik		Capn9		Enpep		Ceacam1		Cacna1a		Cnn2		Spink4
Rps27a		Creb3l4		Rpl35		Erh		Rrbp1		Atp5h		Tm4sf20		Nupr1		Tmsb10		Scp2		Ocm		Tm4sf4		Limd2		Defa21
Rps20		Pdia6		Snrpf		Nhp2		Reg3a		Uqcrc1		Arg2		Galnt12		Agr2		Aldob		AA467197		Anxa6		Ccl5		Gm7849
Rps16		Stard10		Rps17		Rpl27		Maoa		Prdx6		Gda		Stard10		Krt18		Slc6a19		Xpnpep2		Cck		Gzma
Rps15a		Cenpa		Rpl32		Ccnd1		Slc9a3		Ndufb9		Slc25a45		Tmsb10		Foxa3		Sis		Slc13a2		Ptprn2		Abi3
Rpl24		Sdf2l1		Rps20		Set		Slc5a1		Chchd2		Slc26a6		Manf		Hgfac		LOC547349		Pmp22		Fabp5		Hcst
Rpl10		Hmgn2		Rps15a		Rps17		Gpx1		Atpif1		Cyp2d26		Pdia5		Lgals2		Xdh		Sprr2a3		Slc25a4		Ets1
Rpl36a		Ergic1		Rpl23a		Hsp90ab1		Slc43a2		2210407C18Rik		Ank		Atoh1		Smim14		Creb3l3		Agpat2		Ids		Tmsb4x
Rpl18		Rab3d		Rps18		Serbp1		Dgat1		2010107E04Rik		Muc13		Foxa3		Sct		Sectm1b		Gdpd1		Hepacam2		Gngt2
Rps23		Tuba1b		Top2a		Hnrnpa3		Cdh17		Cox7b		Lipa		Bace2		Bace2		Adh6a		Nudt4		Pyy		Gimap1
Stmn1		C2cd4b		Hspd1		Eif4a1		Rbp2		Atp5j2		Creb3l3		Ssr4		Mllt3		Ifit1bl1		Prss23		Sct		Sh3bgrl3
Cnn3		Ngfrap1		Rps4x		Rpl11		Atp5k		Akr1c13		Cbr1		Asph		Phgr1		Ifit1		Anxa2		Chga		S100a13
Rpl26		Car8		Rpl37		Rbp7		Myo1a		Bcl2l15		Acsl5		Clca1		Lypd8		Cyp3a13		Lypd8		Myl7		Id2
Rpl23		Tmed9		Rpl27a		Cdk1		Prpsap1		Dmbt1		Idh1		Ramp1		Plaur		Ggt1		Mall		Selm		Dapk2
Rpl11		Dll1		Rps7		Sfn		Slc26a3		Cyc1		Cyb5r3		Slc50a1		Clps		Pdzk1		Slc1a1		Gch1		Ptpn6
Rpl12		Krt18		Rps3a1		Smc2		Slc25a45		Cox7a2		Gpx4		Hpd		Retnlb		Pepd		Sult2b1		Fxyd3		Arpc1b
Rplp2		Ccdc34		Rps12		Cdca8		Mt1		Atp5f1		Ckmt1		Creb3l1		Txndc5		Prap1		Ccl25		Maged1		Ptpn18
Rpl35a		Qsox1		Impdh2		Rps13		Gnb1		Atp5b		Dhrs1		Sec61b		Dpysl2		Fam213a		Espn		Itm2c		Amica1
Cdk4		Retnlb		Rps23		Anp32b		2200002D01Rik		Atp5d		LOC547349		S100a6		Itln1		Mep1b		Maf		Cd24a		Pfn1
Mif		Ptma		Rpl13		Rps10		Aco2		Oat		AA467197		Ndrg1		Tc2n		Cyp3a25		Ms4a8a		Tmem176b		Cmtm7
Uba52		Manf		Rplp0		Rps23		Ces2e		Cycs		Ggt1		Ern2		Tmem59		Cdhr2		Clec2h		Ngfrap1		Ablim1
Smoc2		Krtcap2		Rpl35a		Rps11		Spink1		Ndufa5		H2-Q2		Atp2a3		Cd164		Prdx5		Cyp4f14		Zbtb20		Rpl13a
Rps17		Guca2a		Rps9		Rplp2		Minos1		Ndufs5		Atp1b1		Spdef		Guca2a		Aldh1a1		Ces2e		Rph3al		Cotl1
Cdk6		Smim14		Rps16		Actg1		Mogat2		Uqcrfs1		Cdhr2		Tm4sf4		Tspan13		Vil1		Nr1h4		Anxa5		Cfl1
Rpl37		Krt7		Rpl10a		Rps3a1		Myh14		Psme2		Pkm		Rab27b		Chst4		Cyp4f14		Rnf152		Gadd45g		Mbnl1
Rpl8		Tspan13		Rpsa		Rpl35a		Fabp1		Ndufb5		Cdhr5		Bcas1		Mxd1		Khk		Hist1h2bc		Ypel3		Ostf1
Rpsa		Cdc20		Rpl15		Fkbp4		Atp5g1		Car4		Ces1f		Hgfac		Rep15		Cst6		Cd38		Ifi27		Myl12a
Rps10		Cd24a		Nucks1		Snrpf		Tkfc		Atp5j		Atp5g3		Car8		P2rx4		Lpgat1		Slc25a24		Hopx		Rps11
Rps11		Sec61b		Rplp2		Emg1		Canx		Apol10a		Atp5j2		Rap1gap		Selm		Ces2e		Actb		Ghrl		Reep5
Rpl19		Hmgb1		Rpl6		Tmpo		Vil1		Ndufa6		Aldob		Creb3l4		Qsox1		Epb41l3		Rfk		5330417C22Rik		Gmfg
Rpl36		Cks2		Dctpp1		H3f3b		Mgst3		Ckmt1		Ociad2		Kdelr3		Myo5c		Dpp4		Anpep		Cldn4		Stk17b
Rps26		Sec11c		Rps13		Top2a		Nlrp6		Ndufb6		Atp1a1		Ffar2		Camk2n1		Mgam		Spink1		Wbp5		Actb
Sox9		Asph		Rpl17		Csrp2		Ndufc1		Gapdh		Gstm3		Atp2c2		Tm4sf5		Slc9a3r1		Slc44a4		Cnot6l		Fgl2
Rps24		Mki67		Rps28		Rps16		Ndufa6		Aldob		Slc27a4		Chst4		Rasef		Gpx4		Emp1		1500009L16Rik		Rps15a
Cd44		Mmp7		Rpl36		Rps27a		Ndufv3		Cox7c		Pnp		Capn9		S100a13		Maob		Cst6		Ptpn6		Ubb
Eef1g		Dynll1		Rpl5		Rpl32		Arg2		Mgst2		Mme		Sec11c		Smim6		Cndp2		Gna11		Ubb		Cyba
Rps15		Ube2s		Cnn3		Rpl27a		Ndufa4		Cox8a		Clec2e		Tmed9		5330417C22Rik		Cdhr5		Cldn7		Pycr2		Ntan1
Naca		Ccna2		Serbp1		Rpl23a		Actb		Ndufb8		Serf2		Dpysl2		Itm2b		Cyp4f16		Slc30a1		2210013O21Rik		Lbh
Rpl28		Cd9		Hmgn2		Hmmr		Cyb5r3		Tm4sf20		Acaa2		Ttc39a		Ssfa2		Sgpl1		Osr2		Tusc3		Gnai2
Rpl37a		Hist1h2ao		Hsp90ab1		Lsm2		Creb3l3		Cisd3		Casp3		Rab3d		Atp2a3		Gsdmd		Lgals3		Ddc		Oaz1
Rps13		Tyms		Snrpd1		Snrpe		Atp5e		Cyb5a		Cox6a1		Ergic1		Slc12a8		Arg2		Glrx		Reep5		Tubb5
Rpl21		Cbx3		Rpl13a		Rpl36		Cyb5b		Uqcr10		Casp6		Ano7		Kcnk6		Mogat2		Sqle		Sox4		Gnas
Rpl39		Ndrg1		Lsm5		Rpl14		Gapdh		Hdhd3		Cox7c		Krtcap2		Sqrdl		Gk		Krt19		Krt7		Pfdn5
Rps12		Rcn1		Rps21		Rpl13		Apob		Atp5a1		Cycs		S100a11		Galnt12		Npc1l1		Dhrs11		Pbx1		Dnajc9
Cd81		Cmtm7		Dut		Cdkn3		Pnp		Gna11		Ces2c		Ppib		Wars		Slc5a12		Myl12b		Rnase4		Tln1
Amica1		Nans		Lsm7		Rpl23		Gstm3		Ndufs7		Apoc3		Galnt5		Gm1123		Mpp1		Neu1		Gnas		Ppp1ca
Cd74		Tpsg1		Tomm5		Rps26		Slc27a4		Ndufv3		Slc5a1		Dynll1		Mcf2l		Rfk		Actn4		Ptov1		Grcc10
Impdh2		Ran		Rpl23		Lsm7		Mgst2		Ndufab1		2200002D01Rik		Cbfa2t3		Clic4		Glrx		Abcg2		Tcf4		Rpl17
Rplp1		Spc24		Cks2		Lbr		Glod5		Prpsap1		P4hb		Pdia3		Fxyd3		Dhrs1		Ndfip1		Marcksl1		Clic1
Pabpc1		Klk1		Ppia		Rps15a		Ifit1		Sdhd		Ugt2b34		Dad1		Pglyrp1		Sgk1		Myl6		Gdi1		Prkar1a
Ascl2		Slc35a1		Nop10		Rps18		Cds1		Serpinb1a		Lpgat1		Wbp5		Glul		Espn		Calml4		Atxn10		Capzb
Rps25		Slc1a5		Cdca7		Rpl13a		Mall		Ndufc1		Apob		Galnt7		Cd63		Ckb		Slc40a1		B9d1		Ifi27
Ncl		Herpud1		Dek		Ncl		Casp3		Fau		Ugt2b5		C2cd4b		Tmsb4x		Pnp		Cdkn1a		Cited2		Rps13
Ppia		Kif22		Rpl22l1		Tubb4b		Maf		Etfb		Slc23a2		Kcnk6		Spdef		Aoc1		Myo1a		Phlda1		Actg1
Rps27		Ssr2		Rpl8		Nek2		Ugdh		Ndufa8		Tm4sf5		Sval1		B2m		Dgat1		Prr13		Prkar1a		H2afy
Rpl27		Slc50a1		Rpl4		Rpl6		Pls1		Ndufa12		Apoa1		Lgals4		Ern2		2019-03-02		Smim22		Marcks		Rpl18a
Rpl22l1		Spc25		Rps3		Mki67		Cox7c		Usmg5		Adh4		Gtf2a2		Ffar2		Ces2c		Gng12		Grcc10		Rps9
Rpl31		Tpx2		Rps15		Rpl24		Lasp1		2019-03-02		Adipor2		P2rx4		Tspan1		Ephx2		Myh14		Ctsl		Rps16
Rpl22		Nusap1		Rps27a		Rps15		Clec2h		2410015M20Rik		Cox5b		Mlph		Ly6a		Cyp2d26		Iqgap2		Krt18		Ifi27l2a
Rpl5		Tmem97		Rps10		Cenpf		Gsr		Tma7		Gpd1		Krt7		S100a11		Sec14l2		Gm21885		Tmem176a		Rpl6
Ptma		Prc1		Rpl18a		Hnrnpa1		Nat8f4		Ndufa11		Slc25a3		Slc35a1		Hsd17b2		Pcyt1a		Naip1		Ddx5		Hmgb2
Hsp90ab1		Slc12a2		Sumo2		Rpl15		Ckmt1		Bpnt1		Mogat2		Tsta3		Ifi27l2a		2200002D01Rik		Aspa		Dynll1		Dut
Eef1b2		Ccnb2		Rpl26		Hmgn1		Surf4		Casp6		Ifit1		S100a13		Kcnk1		Glod5		Rnasel		Fam204a		Rbm3
Rpl7a		Cenpw		Hells		Rpl7a		Atpif1		Mt1		Clec2h		Nans		Ttc39a		Maf		Vil1		Cdkn1a		Ptma
Btf3		Stmn1		Rpl37a		Rpl28		Fau		Atp5k		Akr1c13		Cmpk1		Suox		Lgals3		Gnb1		H3f3a		Rps23
Gm8210		Tmpo		Rpl18		Rps3		Coro2a		Gsr		Pcyt1a		Tpd52		Mptx1		Bpnt1		Tmbim6		Cd81		Rps3a1
Hmgb1		Atp2a3		Rack1		Rpl30		Dgat2		Pgam1		Fabp2		Tspan8		Scin		Krt20		Gsr		Adh1		Tuba1b
Rps28		Nme1		Rpl11		Rpl36al		Chchd10		Reg3g		Slc2a2		Spint2		Ptger4		Plin3		Cyp4f40		Cirbp		Rpl32
Rpl41		Tmem123		Eef1g		Timm8a1		Ano6		Khk		Treh		Sh3bgrl3		Stard10		Hsd17b6		Serpinb6a		Myo1b		Lrrfip1
Hnrnpa1		Rpl10		Wdr89		Nutf2		Pgam1		Slc25a5		Lgals3		Tmsb4x		Dynll1		Dpep1		Stom		Sfr1		Sub1
Rack1		Kpna2		Snrpd2		Rpsa		Ccl25		Cox6c		Ap1s3		Rab15		Galnt3		Atp1a1		Slc26a2		Rab3d		Rps4x
Snrpg		Gne		Lyar		Rps20		Maob		Coro2a		Crip1		Hspa5		Ddx60		Bst1		Rrbp1		Pde4d		Ubac2
Wdr89		Snrpg		Rps26		Rpl35		Smlr1		Casp1		Cox6c		S100a14		Clmn		Mdh1		Fam213b		Ninj1		Rps7
Apex1		H2afx		Rps25		Rps5		Actn4		Ndufv2		Ephx2		Wars		Eif2s2		Treh		Rhbg		Mrfap1		Shisa5
Erh		1500009L16Rik		Snrpe		Ddx39		Khk		Akr1c19		Aco2		Cd59a		Map1lc3a		Alpi		Ipmk		Fkbp1a		Rpl13
Igfbp4		Rps27a		Rpl7		Rps19		Cyp4f14		S100a10		Atp5l		Nucb2		Saa1		Mafb		Cdhr5		Uqcc2		Rfc2
Rpl34		Aurka		Rpl21		Plp2		Cox4i1		Calm1		2010106E10Rik		Ssr2		Fgl2		Slc25a45		Epcam		Nenf		Rps15
Rps6		Pttg1		Rpl37rt		Snrpd1		Idh1		Canx		Cyp3a11		Serp1		Gtf2a2		Tmem86b		Atp2b1		0610011F06Rik		Supt4a
Sumo2		Ttc39a		Srsf7		Snrpd2		Ap2a2		Tm4sf5		Scp2		Cd9		Cdkn1a		P4hb		Slc9a3r1		Gadd45a		Lig1
Serbp1		Syngr2		Kcne3		Rps21		Pkm		Dhrs11		Cox7a1		Npdc1		Rnase4		Enpp7		Mgst1		Gip		Arpc2
Eif3f		Rplp0		Tmpo		Rps9		2210407C18Rik		Ndufc2		Cdh17		Calr		Cracr2b		Gnb1		Sis		Ssbp3		Fam49b
Hopx		2700094K13Rik		Rpl24		Rpl31		Cda		Aprt		Mdh1		Cd63		Fam174b		Muc13		Srxn1		Dpysl2		Rps24
Aqp4		Smc4		C1qbp		Rps25		Npc1l1		Serpinb6a		Slc6a19		Pglyrp1		Spats2l		Plac8		Dpp4		Pfdn5		2700094K13Rik
Snrpf		Cracr2b		Nutf2		Smc4		Abcd3		Mdh1		Prdx5		Galnt3		Mlph		Cdh17		Atp1b1		Ppdpf		Pole4
Rpl37rt		Cdca8		Rpl31		Rps7		Cox5b		Anxa13		Usmg5		Scin		Hk2		Slc2a2		Mpp1		Zfhx3		Acot7
Rps21		Cenpf		Fbl		Eif5a		Gda		Atp5g3		Sult1d1		S100a16		H2-D1		Atp1b1		Sat1		Abhd16a		Rpl4
Rpl30		Rpl36al		Eef1b2		Cks1b		Ldha		Psmb9		Ahcyl1		Fam174b		Mfsd6		Gdpd2		Cycs		Atp6v0b		Nap1l1
Eif3e		Erh		Rpl22		Npm1		Pitpna		Ndufs3		Sult1b1		St3gal6		Ffar4		Mdh2		H2-D1		Mtch1		Agfg1
Eef2		Rcc2		Rpl30		Rpl22l1		Acsl5		Mylk		Reep3		Prom1		Krt20		Gapdh		Pls1		Serinc1		Med10
Ranbp1		Akr1b3		Rpl27		Rpl19		Gpd1		Uqcrc2		Ifit1bl1		Sec61g		Fam46a		Cyp2b10		Malrd1		Cnn3		Rpl35
Ran		Ifitm2		Rplp1		Phb		Sod1		Cox6a1		Gsta4		Kdelr2		Galnt7		Slc7a15		Scd2		S100a13		Rpl3
Cdo1		Mrfap1		Hdgf		Lmnb1		Atp5a1		Ppa1		Slc9a3r1		Vimp		Errfi1		Calml4		Ms4a18		Smim22		Sumo2
Tmsb4x		Foxa1		Rangrf		Srsf3		Ppargc1a		Eno1		Khk		Cracr2b		Fam3b		H2-K1		Tmem54		Camk2n1		Rnaset2a
Rps29		H3f3b		Pabpc1		Rack1		Misp		Tmem205		Acox1		Sdf2l1		Tmbim4		B2m		Xpnpep1		Pcbd1		2019-09-07
Pebp1		Lsm5		Rpl34		Tomm40		Acox1		Ndufs8		Slc9a3		Camk2n1		Txnip		Slc25a5		Sult1d1		Sepw1		Lgals3
Tubb5		Mlph		Rps11		Rpl5		Cox7b		Slc25a3		Rhoc		Gale		Rock2		Cox6a1		Ace2		Gabarapl2		Rbm39
Mcm6		Rpl41		Nme1		Ybx1		Cyp4f40		Pigr		Cda		Liph		Tmco3		Calm1		Ahnak		Trp53i11		Tpr
H2-Aa		Nucks1		G3bp1		Rnaseh2c		Mgam		Gsto1		Maf		Sqrdl		Edem3		Serf2		Reg3a		Hsp90ab1		Dek
Rps27rt		Nap1l1		Rpl9		Lyar		Lpgat1		Mpc2		Abcd3		Defa24		Ndrg1		Cycs		Atp1a1		Npdc1		Hspa8
Nap1l1		Calr		Rpl39		Gm8210		Lgals9		Tm6sf2		Hsd17b11		Fut2		Cmpk1		Slc26a6		Cdkn2b		Rtn4		Myh9
Snrpd2		Creld2		Dtymk		Rpl37		Casp7		Suclg1		Uqcrh		Klf4		Apobec1		Hadh		Sepp1		Bub3		Arpc3
Nop10		Rps4x		Alyref		Rpl17		Rbm47		1110008F13Rik		Abhd3		Tm9sf3		Anxa4		Tmbim6		Kbtbd11		Ube2b		Saraf
Rpl34-ps1		Kdelr3		2700094K13Rik		Phb2		Dtx3l		Ndufs6		Cyb5b		Ostc		Liph		Slc25a3		Aoc1		Atp6v1b2		Mthfd2
Anp32b		Rpl12		Srsf3		Snrpb		Ndufa11		Ftl1		Gnb1		Glul		App		Slc6a8		Me2		Ten1		Akr1b3
Marcksl1		Itln1		Gm8210		Rpl22		Calm1		Timm8b		Vamp5		Ccnd2		AA467197		Acox1		Duoxa2		Cst3		Eif3f
Rgmb		Rps3		Hnrnpab		Rpl3		Hnf4g		Ndufb7		Atp5k		Mptx1		B3gnt7		Tm4sf5		Prss32		Glul		Abracl
Prdx2		Hsp90b1		Siva1		Nme1		Zzef1		Ndufb4		Ogdh		Ddost		Cpd		Pdcd6		Cd74		Ptma		Ppm1b
Cd24a		Ccnb1		Cd44		Hnrnpu		Cdhr5		Atp5e		Gstm6		Sytl2		Npdc1		Actb		Cdhr2		Cd44		Cetn2
Phgdh		Actn1		Snrpb		G3bp1		Larp1b		Tstd1		Tpi1		Ly6a		H2-T23		Cat		Clic5		Calm2		Hmgn2
Dut		Rpl30		Naca		Rps4x		Chka		Emc9		Surf4		Gfpt1		Id1		Ifit1bl2		Pepd		Hspa8		Ccnd2
Rpl38		Pbk		Rpl28		Rpl18		Nfe2l2		Ndufa13		Cyp3a25		Rnase4		Tm9sf3		Casp3		Pfkp		Mien1		S100a11
Eif3k		Ffar2		Rps6		Plk1		Epb41l3		Il18		Espn		Rpn1		Esyt2		Cyb5r3		Misp		Rap1b		Rpsa
LOC105244208		Ddost		Apex1		Aurka		Serpinb6a		Ckb		Cox7a2		Tmem123		Tpd52		Mgst3		Coro2a		1810037I17Rik		Anp32b
H2-Ab1		Mmp14		Smoc2		Lsm4		Lct		Psmb10		Pls1		Tmem59		Stim2		Atp5g3		Cdh17		Tmem50a		Serbp1
Wbp5		Anp32b		Cps1		Rpl36a		2019-03-02		Nfe2l2		Slc6a8		Arf4		Dusp6		Vmp1		Abcb1a		Hmgn2		Ndfip1
C1qbp		Hist1h1e		Rps14		Hnrnpab		Mgat4a		Cda		2010003K11Rik		Pdia4		Rhoc		Myo1a		Ggt1		Dctn3		Cmc2
Tmem176b		Pla2g10		Rpl34-ps1		Rplp0		Ckb		Elovl6		Ndufa11		Dap		Sppl2a		Rdh7		Tubal3		Coprs		Trmt112
Eif3h		Smc2		Rps24		Marcks		Ndufa13		Fbp2		Dgat1		Cgref1		Galnt4		Trim30d		Erich4		Rbm39		Emd
Mcm2		Plk1		Nap1l1		Rps12		Hadh		Hint2		Cyp3a13		Cd24a		Smim22		Clic5		Amn		Ppp3ca		Smc4
Set		Carhsp1		Myb		Tubb5		Cndp2		Ces1f		Cst6		Msrb1		Slc17a4		Sult2b1		Klf6		Clic1		Dnmt1
Rangrf		Rpl14		Rps27		Npm3		Tma7		Idh1		Cat		Rab27a		Dnajc10		Cgref1		Sult1b1		Morf4l1b		Arl6ip5
Siva1		Rps8		Eef1a1		Rpl12		Clic5		Hnf4g		Mall		Herpud1		Ahnak		Acy1		Slc4a4		Atp6v1f		Snrpb
Dctpp1		Rps15a		Cdk6		Polr2l		Clec2e		Ndufa9		Dbi		Creld2		Gde1		Aspa		Gmds		Eif1		Eif3h
Snrpe		Sec61g		Rpl7a		Naca		B4galt5		Ndufb2		Ace2		Gm1123		Cast		Hnf4g		Gpx2		Lrpap1		Anp32a
Hspd1		Rpl3		Lsm2		Rangrf		Mdh2		Myl12b		Cox4i1		Tmprss2		C1galt1c1		Mylk		Ttyh3		Srp14		Slbp
Park7		Rpl27a		Csrp2		Rpl18a		Cox6b1		Hkdc1		H2-K1		Cope		Fos		Ugdh		Pitpna		Mid1ip1		Btg1
H2-Eb1		Rpl15		Lig1		Ppih		Dmbt1		Tmem147		Ces2e		2019-09-15		Msrb1		Adipor2		Ctss		Selk		Jak1
Myc		Tmsb10		Nop56		Mif		Slc7a9		Txndc17		Cdr2		Yipf6		Gtpbp2		Cideb		B4galnt2		Med28		Lsm6
Hspe1		Rps7		Nasp		Rpl9		Cox6a1		Hagh		Tmbim6		Mllt3		Vimp		H2-D1		Erbb2ip		H2-Ke6		2810417H13Rik
Nhp2		Rpl7		Eif5a		Sf3b5		Tm4sf5		Psmb3		4931406C07Rik		Tram1		Ms4a8a		Ezr		Hmgcs1		Card19		Lims1
Fundc2		Snrpf		Cks1b		Kcnn4		Slfn5		Dgat1		Exoc3l4		Edem2		Selk		Fam213b		Tm4sf20		Prdx2		Arpc5
Prmt1		Ranbp1		Rpl19		Knstrn		Reep6		Mrpl51		Nfe2l2		Selk		Hpgd		Reg3a		Plec		Ssbp4		Tmem160
Eef1d		Ptov1		Gar1		Eef1g		Slc16a5		Sfn		Atpif1		Hk2		Rab3d		Fth1		Canx		Paip2		Sin3b
Kcne3		Fam174b		Rps29		Mrpl42		Ugt2b34		Ndufa10		B2m		Ffar4		Guk1		Edf1		Tmem59		Kif5b		Npm1
Atp5g2		Lsm2		Nolc1		Rpl10a		Atp5j		Ces2e		Ndufb7		Mydgf		Fermt1		Nudt5		Endod1		Sh3bgrl3		Slfn2
Mcm3		Rpl13		Rpl41		Mrps14		Slc51a		Sult1b1		Isg15		Gmds		Ifi27l2b		Slc16a10		Ces2c		Hipk1		Sarnp
Ung		Rpl11		Rpl10		Rpl26		Parp14		Glo1		Maoa		Gnpnat1		Mia3		Upp1		Gsn		Atp6v1g1		Smc2
Cyba		Lsm6		Mcm6		Srsf7		Slc6a6		Cox7a1		Slc39a4		Tmed2		Sdcbp2		Cs		Spint2		Ube2e3		Mif
H3f3a		Rps23		Rpl38		Racgap1		Cs		Psmb2		Tcn2		Ptov1		Ccdc71l		Pkm		Gfpt1		Tmem246		Ccdc12
Nme2		Tmed3		Slfn9		Hint1		Pcsk5		Psmb8		Slc15a1		Rpn2		Galnt6		Ogdh		Abat		Cyth2		Smc6
Fbl		Ppia		Cdo1		Krt19		Cltc		Slc26a3		Leap2		Hsp90b1		Fhl2		Erich4		Slc3a1		S100a1		Arpc4
Eif5a		Tmem258		Uhrf1		Rpl4		Pfkp		Mal2		Crot		Galnt4		Tsta3		Slc25a15		Cmbl		Nisch		Rexo2
Isyna1		Incenp		Phgdh		Wdr89		Exoc3l4		Reg3b		Cox6b1		Slc35a2		Nupr1		Tm6sf2		Ppp1r14d		Morf4l1		Sf3b1
Cbx3		Rpl26		Sox4		Rpl10		Casp6		Cisd1		Calml4		Syngr2		Tpm4		Gpt		Prdx5		Gng10		Rnf149
Rbm3		Rpl6		Mcm7		Tyms		H2-Q2		Mrpl30		Tm6sf2		Mien1		Tmed3		Iqgap2		Mkrn1		Sumo2		Ssrp1
H2afz		Rpn1		Uba52		Mrpl18		AU040320		Acot13		Glod5		Gde1		R3hdm4		Gng12		Aldh1l1		Ppp1ca		Ncl
Hmgn2		Tceal8		Ascl2		Cdk2ap2		Ptprh		Tkfc		Sec23a		Dnajc3		Junb		Isg15		Naip5		Hk2		Cbx3
Paics		Npm1		Ipo5		Exosc8		Slc26a6		Sis		Vil1		Fdps		Cxadr		Lap3		Pdlim2		Btg2		Tra2b
Sdc4		Lrrc26		Mcm5		Anp32e		Bcl2l15		Gstm3		Spink1		H13		Lsr		Fahd1		Smpdl3a		Fars2		Pcna
Phlda1		Rpl10a		Pcna		Rangap1		Pigr		Tspo		Slc26a3		Mia3		S100a1		Grina		Arl4a		Gnptg		Hells
Snrpd1		Eef1g		Npm3		Dek		Alpi		Sec61g		Uqcr11		Fut8		Cfb		Mical1		Msmo1		Actn1		Eif3e
Myb		Rpl13a		Marcks		Nop10		Gng12		Sod2		Cs		Cd164		Tmem30b		Exoc3l4		Pde9a		Hes6		Fkbp3
Hells		Rnase4		Smc2		Atp5g1		Lpcat3		Cideb		Minos1		Spats2l		Plscr1		Sec23a		Luzp1		Ywhae		Vasp
Trp53		Ncl		Dnmt1		Rpl7		Acbd4		Mrps36		Anpep		Mid1ip1				Slc7a9		4931406C07Rik		Gnb2		Cct5
Hspa8		Dek		Hmgb3		Rpl34		Cideb		Ndufb11		Cideb		Dll1				Pgrmc1		Pof1b		Gnai2		Rbbp4
Nutf2		Rps15		Hnrnpu		Hspa8		Glud1		Gm3336		Ndufa13		Tvp23b				Slc9a3		Tm6sf2		Serf1		Lsm8
Pcna		Alyref		Birc5		Pa2g4		Tmem120a		Cdkn2b		Slc7a9		Capns1				Atp5j2		Cds1		Romo1		Ube2s
Axin2		Rpl17		Prmt1		Mrpl12		Aprt		Psma7		Hnf4g		Guk1				Slc7a7		Ifit1bl1		Rnasek		Tmem50a
Nme1		Galnt7		Trp53		Rps14		Abr		Mt2		Cox5a		Tmem258				Tpi1		Cisd3		Snx15		Polr2g
Zfhx3		Hnrnpa3		Sox9		Rpl37a		Sec23a		Cldn3		Sod1		Rnh1				Slc36a1		Lpcat3		2210016L21Rik		Cks1b
Eif4a1		Plp2		Hopx		Pbk		Bche		Tkt		Mgam		Tmbim4				Agpat9		Dhcr24		Ypel2		Tsc22d4
Snrpb		Npm3		Lsm3		Dpy30		Myl6		Slc39a5		Ndufc1		Cpd				Cbr1		Maoa		Kmt2a		Siva1
Ybx1		Rpsa		Mcm3		Tomm20		Ndufa1		Timm13		Uqcrc1		Lman1				Sar1b		Dstn		Usp18		Stmn1
Dtymk		Rps16		Pa2g4		Rpa3		Ly6e		Fahd1		Higd1a		Drap1				2210407C18Rik		Gls		Gars		Tyms
Eif3i		Rpl32		Ssrp1		Rbm8a		Tm6sf2		Pla2g12b		Oasl2		Golm1				Prkg2		Itpk1		Rgs2
Hsp90aa1		Tsta3		Tk1		Dtymk		Ifit1bl1		Ugdh		Txnrd1		Ssr3				Ugt2b34		Il17rc		Hist1h2bc
Clic6		Rpl9		Dnajc9		Hspa9		Hipk2		Aldh1a1		Oit1		Sec62				Mall		2010106E10Rik		Fryl
Psip1		Lbr		Rbbp7		Rplp1		Chchd2		Ndufs2		Ucp2		Kcnk1				Casp6		C530008M17Rik		Fam122a
Emg1		Cdk2ap1		Cd81		Timm23		Tmem41a		Pkm		Muc3		Rpl36al				4931406C07Rik		Aldh9a1		Acly
Ppp1r1b		Rps5		Pebp1		Rpl41		Abhd17a		Pfkp		Acad11		Golgb1				Sema6a		Dgka		Rwdd1
Sypl		Rrm1		Spc24		Hnrnpf		Ces2c		Ndufb3		Entpd5		Uap1				Acbd4		Ly6a		Ubl3
Lig1		Rbmxl1		Hacd1		Mrps5		Ifit3		Pomp		Slc35c2		Acly				Arl6ip1		Hkdc1		Brk1
Tomm20		Rpl35		Rcc2		Nusap1		Elovl6		Atp6v0e		Uqcr10		Tmed10				Tcn2		Batf2		Stard10
Rbbp4		Mettl1		Gnl3		2700094K13Rik		Atp5d		Phb		Ak3		Stt3a				Itm2b		Slc35f5		Eci1
Taldo1		Ppib		Ccnd1		Kif22		Aoc1		Mrpl34		Slc43a2		Pcbd1				Chka		Rab11a		Hspa4l
Nop56		Rpl18		Emg1		Mad2l1		Agpat2		Pgk1		Mylk		Nipal2				Gstm3		Nostrin		Tspan1
Cct5		Csrp2		Ppp1r14b		Ptges3		Xdh		Fam213b		Aldh1a1		Ssr1				Abcd3		Myo5b		Sdccag8
Pcbp2		Rps3a1		Rrm1		Tacc3		Pgd		Acat1		Gstt1		Gsta4				Naprt		Fam3b		Rsrc2
Hacd1		Nudcd2		Cbx5		Tagln2		Faah		Idh3b		Agpat2		Stard3nl				Cda		Sgpp1		Ppp1cb
Car12		Rplp2		Tyms		Fbl		Slc9a3r1		Noxo1		Vmp1		Xbp1				Ifi27l2b		Ptprh		Rab14
U2af1		Dtymk		Nop58		Sfpq		Atp6v0a2		Acadl		Gsdmd		Ang				Plpp1		H2-Aa		Anp32a
Lyar		Rps9		Btf3		Hmgn2		Fahd1		Ifi30		Gpi1		Fndc3a				Ano6		Mal2		Ralbp1
Eif3m		Rpl22l1		Trim28		Pop5		Erich4		Acadvl		Aprt		Yipf1				Reep3		Apol10a		Chd4
Anp32a		Nutf2		Eif4a1		Cmc2		Ifi44		Psmb6		Ehhadh		Sar1a				Dgat2		Camk2d		Cmip
Hdgf		Rack1		Lsm4		Eef1a1		Soat2		Psma4		Gstm1		Eif2s2				Surf4		Gm3336		Nedd4
Gpx2		Ssr4		Fkbp3		Psmd7		Ndufa2		Otc		Chpt1		Cmtm7				Atpif1		Insig2		Atp2a3
Csrp2		Dad1		Mcm4		Lsm6		Trim31		Psma3		Sema6a		Golph3l				Papss2		Mxd1		Rab4b
Psma7		Mis18a		Sdc4		Odc1		Vmp1		Mogat2		Aamdc		Anxa13				Tmem167		Npc1l1		Hacd1
Gltscr2		Kcnk1		Ube2s		Rbm3		Tgfbi		Esd		Reep6		Gabarap				Golt1a		Arf6		Ube2r2
Mcm4		Rps19		Nme2		Ssrp1		Ddc		Tmem120a		Actb		Gas6				Apol10a		Glod5		Ywhaq
Hnrnpk		Ssna1		Hnrnpa3		H2afx		Slc36a1		Pgd		Ndufb9		Vkorc1				Casp7		Tmem236		Kmt2e
G3bp1		Cpd		Ddx18		Metap2		Map2k2		Adtrp		Cdk18		Plscr1				Clec2e		Mkrn2os		Dpy30
Ngfrap1		Dpysl2		Fkbp4		Ybx3		Plin3		Isg15		Uqcrfs1		Rab2a				Mfsd7b		Fam132a		Stub1
Tomm5		Rpl35a		LOC105244208		Banf1		Tpt1		Ak2		Chchd10		Rabac1				Usmg5		Dgat1		Gclc
Gnl3		Glul		Gm21596		Dctpp1		Ndufa3		Pitpna		Atp5o		Gne				Rab3gap2		Acp5		Immp1l
Nhp2l1		Rps24		Tomm20		Gm8069		Xpnpep1		Adh6a		Cox7b		Tm9sf2				Slc35c2		Dsg2		Mrps33
Srsf7		Sox9		Nhp2l1		Rps24		Spint1		Akr1c12		Vdr		Defa17				Agpat2		Cd82		1110008P14Rik
Fkbp3		Mpzl1		Park7		Ddx39b		Ahcyl2		Tmem14c		Actn4		Srp9				Rnf128		Mogat2		Hsbp1
Tgif1		Ccnd2		Cenpw		Snrpd3		Papss2		Sat1		Tmem37		Tpm4				Prr15		Tstd1		Ptms
Cps1		Sh3bgrl3		Myc		Nudt21		Car4		1110001J03Rik		Tob1		Ifi27l2a				Cox7a2		Calm3		Rbx1
Npm3		Rpl8		Rps27rt		Tpx2		Timm8b		Yif1a		Myo1a		Oit1				Sult1d1		Id1		Polr2k
Cdt1		C1galt1c1		Sf3b5		Rpl34-ps1		Cst6		Idh3a		Ctsb		Ost4				Fmo5		Ccser2		Saraf
Tmpo		Rps13		Rbm3		Ndc1		Myo1d		Mrps21		Pgrmc1		Asns				Tmem37		Cyp51		Dalrd3
Trmt112		Eef1a1		Aqp4		Aldh1b1		Mep1b		Ndufaf2		Prr13		Carhsp1				Ccl25		Cdc42		Gng12
Nudt21		Serbp1		Aldh1b1		Hnrnpd		Krt20		Sdha		Mep1b		Spcs1				Xpnpep1		Perp		Id2
Bzw2		Slfn9		H3f3b		Btf3		Efnb2		Nlrp6		Nadk2		Tcea3				Cox6c		Elovl7		Abhd14b
Srsf3		Rpl4		Wdr43		Lsm8		Cldn15		Akr7a5		Mafb		Hdlbp				Tlcd2		Arf3		Trappc6b
Tcp1		Rpl24		Cdca8		Cacybp		2010107E04Rik		Spcs2		Atp5j		Pdxdc1				Tfg		Rac1		Srrm2
Rbbp7		Set		Sfpq		Nop58		Dhrs11		Ndufs4		Tmem120a		Slc39a7				Ddc		Ctnnd1		Strbp
Krt18		Prdx4		Tcof1		Nolc1		Prdx6		Psmb4		Ddc		Cnpy2				Slc13a2		Fahd1		Ddx17
Lsm7		Rpl23		Car12		U2af1		Cdkn1a		Apoo		Gde1		S100a1				Slc34a2		Tcn2		Ddx6
Dek		Prom1		Amica1		Sarnp		Ndufb7		Acp5		Retsat		2310039H08Rik				Eno1		Mgam		Bax
Rp9		Cbx5		Ybx3		Tsfm		Anxa13		Ctsz		Slc39a14		Spcs2				Cyp3a11		Sgk1		Eif3f
Snrpd3		Acly		U2af1		Llph		H2-Q1		Mpc1		Pcsk5		Fkbp2				Ldb3		Jund		Sh3bgrl
Lsm4		Ostc		2810004N23Rik		Cct8		Mt2		Cdk2ap2		Chchd2		Pdcd4				Cox4i1		Stard4		Tm2d1
Ccdc34		Ppp1r14b		Timm8a1		Rpia		Pcyt1a		Fdx1		Sulf2		Atp6ap2				Nat8		Mvp		Rexo2
Slbp		Trmt112		Cdk1		Nme2		Cyb5a		Ndufv1		Trim30a		Gcc2				Rab1a		Tax1bp3		Yipf4
Gar1		S100a16		Lmnb1		Ppp1r14b		Sec31a		Mrpl42		Lgals3bp		Lamtor2				Ddx60		B4galt1		Btf3l4
Aldh1b1		Hes6		Pbk		Ddx18		Aldob		Blvrb		Tmem160		Cltb				Smlr1		Hexb		Ndrg1
Dnmt1		Lman1		Cdt1		Polr2h		Pycard		Mrpl12		Slc25a15		Bst2				Dstn		Ezr		Mat2a
Cct4		Rps20		Dkc1		Nup37		Cyp3a13		Psma6		Ahcyl2		Hmgcs1				Trim30a		Trim31		Cct5
Phb2		Dpy30		Exosc8		Srsf2		Hsd17b11		Gstp1		Sdha						Adh1		Adtrp		Pbrm1
Pdgfa		Rpl23a		Snrpd3		Eif3a		Irf7		Reg3a		Rsad2						Muc3		Cttn		Gclm
Rassf4		Pdia4		Pttg1		Snrpa1		Ndufb9		Myh14		Sar1b						Emp1		Slc39a4		Trappc1
Nedd4		Anp32e		Polr2h		Cdk4		Dstn		Golt1a		Ifi27l2b						Herc6		Zbp1		Snrnp25
Pa2g4		Snrpb		Eif3f		Rbbp7		Nars		Elovl7		Gsto1						Gpd1		Sptlc2		Isyna1
Mcm7		Rpl37		Dpy30		Mrps26		Il18		Sdhc		Pank3						Zbp1		Tspan3		Hpcal1
Shmt1		Srm		Rfc3		Ndufa5		Tstd1		Lpcat3		Rnf213						Ccng2		Hpgd		Lims1
2700094K13Rik		Emg1		Rpa2		Kpna2		Slc25a15		Psma5		Plin3						Ifi44		Stap2		Eci2
Cotl1		Gm21596		Lbr		Cbx3		Slc39a5		Fdps		Atp5e						Mxd1		Slc6a8		Mphosph8
Hes6		Rps25		Lsm6		Eef1d		Ttyh2		Tax1bp3		Emp1						Slc51b		Stx6		Tsg101
Phb		Rps12		Ybx1		Kif23		Akr1c13		Gm42035		Car9						Igtp		Tmem252		Pdap1
Gstm5		Rps2		Hnrnpd		Mrps18b		Sdha		Cox20		Por						Cdr2		Slc26a3		Mob4
Trim28		Lyar		Trmt112		Hist1h2ao		Ceacam20		Glrx5		Elovl6						Mxi1		Casp7		Txndc9
Dkc1		Rps10		Rpa3		Magoh		Mlxipl		Coa3		Hadh						Mtmr4		Papss1		Akap9
Ivns1abp		Nop10		Axin2		Hdgf		Nomo1		Mrps14		Aadac						Aco2		Myo1d		Matr3
Hsd17b10		Polr2l		Smarcc1		Psma7		Ms4a10		Fh1		Uqcrq						Abcg8		Dsc2		Pfdn2
Slfn9		1110008L16Rik		H2afx		Rad21		Rab3gap2		Mkks		Abhd17a						Oasl2		Aldh2		Tuba4a
Magoh		Gm8210		Rbmxl1		Rps28		Tmem236		Mrpl55		Nat8						Slc3a2		Ctnnb1		Cnbp
Hnrnpa3		Ccl6		Exosc6		Fkbp3		Atp8b1		Ifi35		Lamp2						Dtx3l		Adap1		Pop5
Ddx18		Sumo2		Mcm2		Cbx5		Plekhb2		Slc35b1		Insig1						Irf7		Noxo1		Dynlrb1
Tfap4		Idh2		Ccna2		Fgfbp1		Klc4		Letm1		Cyp4f16						Apol7a		Adk		Nudt14
Tuba1b		Rps18		Isyna1		Cluh		Asah2		Svip		Edf1						Fbln1		Cd2ap		Akr1b3
Nudc		Rrm2		Cdk2ap1		Ahsa1		Dab1		Il17rc		Casp7						Myo5b		Rnf128		Tsc22d1
Eif3g		Ppih		Bcl7c		Stip1		Rps29		Mrpl20		Igtp						Arf6		Slc39a5		Lsm6
Mrpl42		Nme2		Shmt2		Tomm6		Cyp4f16		Thap4		Ndufa5						Ceacam20		Slc31a1		Puf60
Bcl7c		Ifitm3		Nudt21		Incenp		Smdt1		Bola3		Clic5						Ldha		Dtx3l		Srsf9
Polr1d		Rpl18a		Fundc2		Psmb2		Calr		Endog		Mtch2						Lasp1		Slc30a4		Smpd3
H2afv		Mrpl52		Atp5g2		Rps27		Trim30a		Prss32		Ndufa6						Soat2		Taldo1		Psmb5
Serinc3		Rplp1		Psip1		Cct7		Adap1		Mrps24		Ldha						Slc7a8		Capzb		B4galt6
Mrpl23		Hopx		Raly		Ddx21		Gls		Reg1		Vamp8						Samd8		Psap		Eif3h
Cnbp		Gtf2a2		Naa50		Calm2		Sema4g		Fam162a		Gramd3						Cyb5b		Efhd2		Spag7
Uhrf1		Hspa5		Mrto4		Mrpl21		Lima1		Pnkd		Lct						Tob1		Gipc2		Psmd10
Nop58		Fundc2		Cenpf		Naa10		Psap		Clint1		Ndufa1						Eci3		Plpp2		Acot7
Mcm5		Rpl19		Cbx1		Hsph1		Entpd5		Timm17a		Acadvl						Abcd1		Irf7		Rbbp4
Plp2		Cdk4		Gpx2		Ssbp1		Esrra		Hspa1b		Ndfip2						Crot		Mpst		Ssb
Bcas2		Faim		Tipin		Rpl39		Aldh18a1				Clca4b						Cox5b		Ap2a2
Hnrnpu		Hsp90ab1		Ngfrap1		Prc1		Peli1				Me1						2010003K11Rik		Nadk
Ssbp1		Ybx3		Cenpa		Kcne3		Gnpda1				Sec14l2						Abcg5		Gsdmd
Raly		Rpl31		Ppih		Mis18a		Gfpt1				Eno1						Heph		H2-Ab1
Wdr43		Gar1		Smc4		Snx7		Mertk				Aqp11						Sec24d		Prlr
Hnrnpf		Hnrnpab		Bola2		Mrpl51		2010003K11Rik				Mtmr4						Cltc		Dgcr6
Rnaseh2c		Kdelr2		Ssbp1		Psmg3		Hsd17b6				Dlst						Vamp8		Wdr1
Rpa2		Rpl37a		Mybbp1a		Cps1		Chchd7				Fam234a						Ndufa1		Casp1
Psmg4		Polr2e		Paics		Chchd1		Fam132a				Gna11						Actn4		Tspan15
Dnajc9		Eif4a1		Lsm8		Rps29		Me2				Nampt						Tmem120a		Capn1
Cox7a2l		Nop58		Shmt1		Hnrnpc		Dynll2				Cgref1						Mfsd4b3		Prr15l
Fkbp4		Sf3b5		Rnaseh2c		Pdap1		Il17rc				Ttyh2						Acaa1a		Laptm4b
2810004N23Rik		Rpl36a		Fgfbp1		Nhp2l1		Zdhhc7				Ifi44						Gna11		Arpc1b
Nasp		Nhp2		Eef1d		Cct3		Sp100				Fcgrt						Arf5		Slc6a6
Lsm5		Rpl21		Kcnn4		Rrp15		Itpk1				Il18						Myo7b		Ilvbl
2700060E02Rik		Mgat4b		Bzw2		Psmb3		Dlst				Tor1aip2						Rhoc		Tes
Rbmxl1		Rps17		Mrpl42		Ywhae		Slc6a8				Cldn15						Pi4k2b		Fdft1
Kcnq1		Fhl2		Syce2		Ndufaf4		Tmem135				Atp5a1						Smpdl3b		Ptprf
Psme1		Snrpa1		Tfdp1		Eif1		Eps8l2				Asah2						H2-Bl		Epb41l4b
Ddx39b		Tagln2		Hat1		Add3		Rdh7				Ppa1						Ppp1r14d		Cap1
Rpp38		Phlda1		Fen1		Tcp1		Sfxn1				Mical1						Gpd2		Coro1c
Fermt1		Mid1ip1		Hspa8		Park7		Ncln				Rab1a						Hdhd3		Cnnm4
Ipo5		Rfc1		Plp2		Mrto4		Lrp1				Mertk						Slc51a		Cxadr
Cct3		Rps27		Ptges3		Impdh2		Cx3cl1				Scamp5						Rbm47		Tspan1
Fubp1		Snrpd1		Phb2		Mrpl38		Rhou				Azin1						Ifi35		2210016F16Rik
Hat1		S100a11		Knop1		H2afv		Mical1				Pgrmc2						Prss30		Trim2
Adh5		Fbl		Ewsr1		Hnrnpm		Slc7a7				Smpdl3a						Pitpna		Dsp
Rfc3		Wdr89		Banf1		Tmem97		Atox1				Cyb5a						Anxa4		Wasl
Exosc6		Rpl27		Cct6a		Cct6a		Btg1				Igsf23						Tor1aip2		Cltb
Pla2g12a		St3gal6		Atad2		Rnps1		Tle4				Acadl						Cox6b1		Clca4b
Rnaseh2a		Reep4		Gm17783		Sumo2		Tmem86b				Sult2b1						Atp5o		Plxnb2
Sdsl		Rbm3		Hnrnpa0		Siva1		Slc3a2				Sec31a						Picalm		Ethe1
Marcks		Smco4		Anp32e		Polr1d		Ctnnd1				Gpx1						Sfxn1		Pdzk1
Cbx1		Ruvbl2		Hmgn5		Naa50		Fmo4				Ncor1						Lypla1		Fosl2
Rrs1		Lig1		H2afv		Nudc		Pgk1				Etfb						Mtch2		Apoa1
Cuedc2		Eif5a		Cd74		Psma3		Ndufb3				Smlr1						Igsf9		Fgfbp1
Smarcc1		Snrpd2		Noc2l		Timm13		Txnrd1				Cltc						Ndfip2		Slc6a19
Eif3a		Serinc3		Nudc		Ndufa8		Mfsd7b				Ift172						Gde1		Slc15a1
Cct8		Sigmar1		Ube2c		Ppp1r1b		Cmtm6				Ap2a2						Fmo4
Jun		Rps14		Ddx39b		Rpp30		Lgals3bp				Nudt5						Tm4sf20
Hnrnpab		Trim28		Kcnq1		Atp5g2		Myeov2				Gpd2						Pigr
H2afy		Rps6		Wbp5		Cct5		Tpi1				Uqcrb						Anxa2
Tsen34		Zfp330		Cdca3		Rps27l		Ndufb6				Cmpk2						Ppa1
Nono		Mydgf		Cd24a		Rpl38		Rfk				Krt20						C530008M17Rik
Mrpl52		Golm1		Hnrnpf		Psma5		Lmbr1l				Mpp1						Phlpp2
Srrm2		Tmprss2		Tmsb4x		Mrpl47		Isg15				Lasp1						Slc31a1
Polr2h		Rpl22		Rangap1		Mrpl41		Ak2				Abcc3						Dhrs11
Eif1ax		Cdca3		Ddx21		Nudcd2		Plcb3				Bsg						Smim22
Alyref		Tspan1		Pdap1		Nsun2		Tsc22d3				Igsf9						Sec31a
Mpzl1		Rps11		Rfc4		Stard7		Slc23a2				Pdcd6						Aamdc
Paip2		Cnbp		Phb		Ewsr1		Sema4a				Slc22a18						Hsd17b11
Cdk2ap1		Utp11l		Pcbp2		Uba52		Vipr1				Ms4a10						Cyb5a
Tra2b		Hsp90aa1		Hpf1		Prmt1		Aldh9a1				Minpp1						Ak3
LOC108167922		Ssr1		Dnajc2		Mrpl34		Aplp2				Naprt						Ndufa11
Pabpn1		Srsf3		Kpnb1		Clint1		Cat				Gstk1						Idh1
Hmgb3		Cdx1		Smc3		Rpl37rt		Tmem252				Dgat2						Prlr
Ppp1r14b		Fubp1		Whsc1		Stra13		Cyc1				Dmbt1						Tmem41a
Sub1		Dut		Pabpc4		Rps6		Casz1				Ddx60						Tmem236
Zfp36l2		Thyn1		Tomm6		Grpel1		Irgm2				Samd8						Tspan3
Tomm7		Anapc5		Rrm2		Tk1		Rab1a				Cox17						Txndc17
Cfl1		Ddx39b		Zfp36l2		Taf9		Zbtb7b				Ndufv3						Slc3a1
Hnrnpc		Rpl28		Tfam		Timm10		Parp9				Pcyt2						Tmem135
Dpy30		Snrpe		Clic6		Nop56		Nmt1				Arl6ip1						Sucla2
Sumo1		Fermt1		Cldn2		Tomm22		Fmo5				Bche						Rnf213
Mybbp1a		Rexo2		Rp9		Ruvbl2		Sec24c				Tsc22d1						Ncor1
Nfia		Tpd52		Anp32a		Ssna1		Fam234a				Fmo5						Tgfbi
Dnajc2		Rpl7a		Cyba		Eif3g		Neurl3				Hadha						Pla2g12b
Llph		Wars		Eif3i		Mrps28		Vat1				Rhou						Cox17
Zfp422		Msrb1		Rpl36al		Pfdn6		Tor1aip2				Eps8l2						Fbp2
Aqp1		G3bp1		Slbp		Klf5		Tmem205				Ndufa3						Ptprh
Naa10		Pdia3		Pmf1		Anapc5		Coro1c				Itm2b						Vapa
Prdx4		Hk2		Hspa9		Ndufab1		Slc35g1				Tmem167						Ndfip1
Hnrnpm		Drap1		Pabpn1		Mrpl36		Atp6v0e2				Rbm47						Abhd6
Lsm6		Naca		Cct5		Gm21596		Helz2				Heph						Slc35e2
Tsn		Clca3b		Psmg4		Gar1		Sulf2				Frk						Cox5a
Psma1		Lsm4		Rbbp4		Eif3i		Gpi1				Golt1a						Dlst
Oat		Rpl39		Rassf4		Mrpl57		Btnl1				Il13ra1						Atp5a1
Glrx3		Foxp1		Cnbp		Mrps24		Svip				Sec24d						Gm3776
Pabpc4		Sec11a		Gm8069		Pfdn4		Prlr				Tbx3						Pdlim2
Itga6		Rbbp7		Srsf10		Hnrnpk		Tmem86a				Sp100						Mgst2
Gnas		Lsm3		Fam60a		Kpnb1		Sdhc				Vapa						Sdha
Fam60a		Srp19		Eef2		Psma1		Mcu				Ldb3						Tkfc
Atrx		Srsf1		Ccnb2		Cct4		Igtp				Anxa2						Ugt2a3
Utrn		Prmt1		Hint1		Cyc1		Gcnt4				Abcd1						Gramd3
Agmat		Grtp1		Gmnn		1110008F13Rik		Aco1				Iqgap2						Ubb
Cldn2		Hnrnpa1		Fubp1		Eef1b2		Ptprf				Dhrs4						Aqp11
Polr1c		Eef1b2		Atic		LOC105244208		Cox17				Dtx3l						Cobl
Hes1		Eny2		Smyd2		Cse1l		Cdk18				Chka						Atp8b1
Cacybp		Gale		Hnrnpm		Myb		Tcn2				Fam213b						Atl2
Txnl4a		Fkbp3		Tra2b		Tsn		Vdr				Trim30d						Gipc2
Smyd2		Npdc1		Rrs1		Hsp90b1		Ppp1r14d				Btnl1						Ndufa6
Naa50		Hmgn1		Ephb4		Mrps22		Slc6a4				Akr1c12						Aprt
Hypk		Pcbd1		H2afy		Gcat		Ces1f				Ezr						Nat8f4
Mrto4		Eif3i		Ezh2		Timm9		Agpat9				Pgam1						Zfand6
Timm8a1		Rpl5		Polr2l		Ilf2		Lamp1				Fam213a						Ehd1
Snrpa1		Rangrf		Magohb		Mrpl20		Parp12				Sgk1						Atp5l
Eif3l		Pop5		Bcas2		l7Rn6		Ddx58				Gpt						Retsat
Ppid		Mif		Taf9		Gtpbp4		B4galt1				Tmem252						Optn
Anapc5		Rpl36		Ruvbl2		Pabpc1		C2cd2l				Rnf128						Serpinb6a
Ube2i		Eef1d		Srsf2		Cbx1		Myo5b				Gipc2						Ndufb9
Nfib		Bub3		Ahsa1		Nasp		Slc18b1				Tnik						Fcgrt
Prpf19		Rnaseh2c		Noxa1		Smc1a		4932438A13Rik				Tspan3						2019-03-06
Tomm6		Srp9		Asf1b		Mybbp1a		Epb41l4b				Tmem106a						H2-T3
Rpa3		Tpm4		Eif3k		Timm50		Arf1				Hipk2						Atp5k
Cct7		Uap1		Ifrd2		Apex1		Abcd1				Sptssa						Aco1
Hmgn5		Srsf7		Mrpl52		Cct2		Oasl2				Mov10						Abhd17a
Ssrp1		2019-09-15		Psma7		Mrpl28		Tep1				Prkg2						Gimd1
Pdcd4		Naa50		Ppp1r1b		Eif5		Coa5				B4galt6						Copa
Ccnd1		Siva1		Gpatch4		Hmgn5		Pank3				Zfand6						Eps8l2
Pkig		Rpa3		Supt16		Pmf1		Cdr2				Numb						2210016F16Rik
Nsa2		Mphosph6		Snrpa1		Eny2		Mtch2				Tkfc						Ctss
Ppp1ca		Lgmn		Llph		Pebp1		Ociad2				Ndufb8						Igsf23
Cct6a		Rnf7		Nono		Ccdc58		Tubal3				Acbd4						Lamp2
Nipsnap1		Magohb		Ssna1		Mthfd1		Slc12a7				Erich4						Gucy2c
Mthfd1		U2af1		Magoh		Smarca5		Ctsb				Slc4a4						Mocs2
Psma3		Impdh2		Sarnp		Rsl1d1		Pptc7				Neurl3						Ifi47
Gm21596		Tmem234		Psmg3		Cetn3		Ldb3				Fahd1						Cmbl
Gm4705		Mrpl17		Prpf19		Dynll1		Frmd8				D5Ertd579e						Slc26a3
Sarnp		Mrps28		Orc6		Aimp2		Prkg2				Myo7b						Entpd5
Hdac2		Eml4		Tomm7		Mrpl35		Ndufs5				Akr1c19						Clrn3
Psmb1		Rpl34		Rsl1d1		Fam98b		Tob1				Nat8f4						Ormdl3
Nolc1		LOC105244208		Nedd4		Glrx5		Tnfaip1				Plpp1						Tmem86a
Gm42035		Cfdp1		Nxt1		Psma4		Gak				B4galnt2						Prr13
Grb7		Snrpd3		Mki67		Pold2		Ppm1a				Sectm1b						Gnpda1
Pfdn5		Spint2		Tagln2		Nedd8		Btnl2				Esrra						Lpcat3
Metap2		Rps28		Cd3eap		Nfu1		D5Ertd579e				Oasl1						Ces2a
Snrpb2		Ssrp1		Eif3e		Txn2		Aamdc				Synj2bp						Il13ra1
Ewsr1		Lsm7		Gins2		Cox20		Tm9sf2				Acaa1a						Synj2bp
Bccip		Cct7		Srrm2		Mrpl11		Ncor1				Htatip2						Gstk1
Abhd11		Pdcd4		Usp1		Smn1		Cdkn2b				Myh14						Lysmd3
Tfam		Ssr3		Zfhx3		Fam136a		2019-03-08				Mkrn2os						Gpi1
1110008L16Rik		Tspan8		Ruvbl1		Ifitm2		Tprn				Atp6v0a2						Ociad2
Rfc2		Anp32a		Hnrnpc		Sub1		Tcf7l2				Mxi1						Sprr2a3
Rbm39		H2afy		Srsf1		Acp1		Ncstn				Ak2						AU040320
Ipo7		Magoh		Rrp15		Rwdd1		Cdh1				Parp14						Dpyd
Sfpq		Rps21		Srsf6		Syncrip		Pla2g12b				Mcfd2						Misp
Eif4b		H1f0		Fus		Mrpl2		Baiap2l1				Ndufb2						Ifngr2
Cct2		Cbx1		Ppm1g		Fus		4931406C07Rik				Irf7						Minos1
Rcc2		Llph		Snrnp40		Srsf1		Tkt				Zbp1						Amn
Ppan		Serp1		Knstrn		Hypk		Aldh1l1				Cpt2						Ppargc1a
Hnrnpdl		Spcs1		Eif3a		Bcl7c		C77080				Serpinb6a						Cldn15
Gpatch4		Pebp1		Parp1		Mrpl22		F11r				Txndc17						Dab1
Swi5		Ddx39		Ppil1		Gpx2		Copa				Slc16a5						Usp18
Mrpl33		Cnpy2		Pop5		Mrpl30		Ctnnb1				Fam8a1						Reep6
Rsl1d1		Nasp		Cse1l		Prdx6		Irf8				Oxct1						Adap1
Rtcb		Nsmce4a		Mbd3		Cdv3		Slc35c2				Decr1						Ap2a2
Idh2		Rbx1		Eif3h		Hmgb3		Nectin2				Slc52a2						Cox7b
Mrpl12		Ssb		Cacybp		Dnajc8		Znfx1				Picalm						Slc52a2
Magohb		Fkbp4		Hypk		Brix1		Prkar2a				Arl5a						Abhd3
Mrpl21		Stra13		Sae1		Eif2s1		Actr3				Ept1						D5Ertd579e
Atic		Hdgf		Sub1		Ddx46		A1cf				2019-03-06						Stx6
Tia1		Snrpc		Chchd1		Pdcd4		Rsad2				Parp12						Lmo7
Sf3b5		Anapc11		Mthfd1		Nol7		Clptm1				AU040320						Itch
Luc7l3		Btf3		Nfia		Mrps9		Itga3				Secisbp2l						Btnl2
Taf9		Mat2a		Smarca5		Ndufc2		Slc16a10				Herc6						Tmem45b
Trim27		Hnrnpf		Smc1a		Psmb9		Ppp6r1				Abhd17c						Tmem106a
Ebna1bp2		Eif3g		Nsun2		Xpo1		Eif2ak2				Ghitm						Gpa33
Cd9		Pdap1		Hdac2		Exosc6		Fblim1				C2cd2l						Sulf2
Ppie		Rpl34-ps1		Topbp1		Ebna1bp2		Mtmr4				Zfp410						Sdcbp
Ppih		Tmed10		Polr1d		Hspa1b		Ctnna1				Cds1						Chp2
Psma5		Sarnp		Anapc5		Psma2		Pcyt2				Mfsd7b						Srxn1
Exosc8		Pabpc1		Ivns1abp		Prelid2		Duox2				Map2k2						Xpnpep2
Tmem176a		Stt3a		Pfdn2		Denr		B4galnt2				Sucla2						Hkdc1
Smc3		Atp5g2		Metap2		Mrps17		Tlr3				Glrx						Cmpk2
Srsf2		Ddx24		Nip7		Dnajc2		Acadm				Klf4						Ehhadh
Rtf1		Dnajb11		Rfc5		BC003965		Arf3				Ctss						Sp100
Cfdp1		Sec62		Naa10		Snrnp40		Hip1r				1600014C10Rik						Apol9a
Dapk2		Txnl1		Wdr77		Ifrd2		Slc35f5				Slc31a1						Rsad2
Shmt2		Rpl37rt		Grwd1		Atad3a		H2-T3				Entpd7						Stom
Nxt1		Tubb4b		Zdhhc2		Fam96a		Larp4b				Wdtc1						Itpk1
Ruvbl1		Rpn2		Ppan		Coa3		Srxn1				Pdzk1						A1cf
Pfdn2		Morf4l2		Tcp1		Ssb		Reep3				Akr1a1						Serpinb1a
St13		Sfpq		Ilf3		Tardbp		Mavs				Hdhd3						Galnt1
Tifa		Tmed2		Incenp		Gsr		Gpr89				Etfa						Myh14
Cetn3		Rps27rt		Sssca1		Exosc7		Cnnm4				Itpk1						Dusp6
Rrp15		Dcun1d5		Hnrnpk		Pno1		Hdhd3				Ptprf						Tubal3
Mecr		Dnajc3		Hsph1		Tmem147		Stap2				Arf6						Actr3
Mrpl24		Rps26		Uchl3		Bzw2		Cldnd1				Hadhb						Cdk18
Srsf11		Xbp1		Syncrip		Ube2i		Cflar				Agpat9						Lamp1
Bola2		Snrnp70		Tsn		Hpf1		Lmo7				Pgk1						Abcg2
Tyms		Abracl		Ube2i		Stmn1		Trafd1				Tmem135						Plec
Ssb		Tsn		Cct2		Reep4		Cap1				Ctnna1						Btnl1
Ehf		Fkbp2		Tomm40		Pfdn2		Ano9				Gk						Tmem243
Actl6a		Hnrnpu		Cct3		Ppm1g		Gucy2c				Actr3						Epb41l4b
Sptssa		Polr2f		Srrm1		Gpx1		Gipc2				Ehd1						Unc5cl
Ptges3		Cct3		Cct4		Pabpn1		Sephs2				Mocs2						Rnf167
Luc7l		Banf1		Mrpl21		Polr2f		Entpd7				Irgm2						Fam132a
Eny2		Hnrnpc		Cct8		Mrpl52		Ppa1				Slc7a7						Pgam1
Chchd1		Oit1		Hnrnpr		Mrpl46		Pxn				Nfkbiz						Car13
Srsf6		Cmas		Luc7l3		Mrpl3		Gpd2				Ctage5						Fam234a
Tfdp1		Tm9sf3		Hnrnph1		Emc8		Stk24				Tmem253						Slc39a4
Clpp		Sub1		Nusap1		Ndufb6		Ykt6				Alcam						Insl6
Txn2		Mrps14		Ssb		Mrpl19		Fzd5				Pfkp						Lgals3bp
Knop1		Cope		Prc1		Larp7		Dhrs1				Slc39a9						Ghitm
Eef1e1		Ywhaq		Tgif1		Bccip		Rnasel				Rab3gap2						Tmem160
Rbm25		Sar1a		Aqp1		Rbx1		Gpc4				Itga3						Fam8a1
Zfp292		Ost4		Gart		Chchd4		Lamp2				Rnf186						Uqcrfs1
Sfr1		Swi5		Gtpbp4		Wdr18		Nampt				Cisd1						Hipk2
Pik3r1		Vimp		Mis18a		Clpp		Chuk				Mcu						Parp12
Wdr83os		Gmds		0610010K14Rik		Mrps30		Ak3				Klc4						Nfe2l2
Rrm1		Psmb6		Nup62		Thoc7		Sec61a1				Abr						Eps8
Hpf1		Tuba1c		Mrps14		Polr2e		Atl2				Atxn7						Sdhb
Acp1		Lman2		Nsmce4a		Pbdc1		Slc39a9				Bri3bp						Ttyh2
Rfc1		Cd63		Rif1		Mrps10		Gpa33				Lypla1						Ahcyl2
Ahsa1		Ppp1ca		Gemin6		Mrpl40		Lrrc59				Ppargc1a						Rnf19b
Exosc5		Gfpt1		LOC100862433		Eef1e1		Romo1				Ifngr2						Esrra
Eif5		Cmpk1		Baz1b		Timm44		G3bp2				Pi4k2b						Il18
Ptrh2		Spcs2		Ndc1		Snrpb2		Diaph1				Tomm70a						Ddx58
Srrm1				St13		Fam195a		Gpd1l				Abcg2						Map2k2
Smc1a				LOC108167922		Raly		Atp10b				Ctsz						Ifit3
Tmprss4				H3f3a		Dohh		Ndufb4				Misp						Smad4
Sf3b6				Pfdn6		Isyna1		Abhd12				Sec24a						Phyh
Polr3k				Tardbp		Ywhaq		Trappc2l				C530008M17Rik						Chpt1
Pop5				Rnps1		Ppp1cc		Rnf19b				Mxd1						Cyp4f13
Gtf2i				Eif3m		Snrnp70		Golt1a				Sh3d19						Slc16a5
Irf2bp2				Nop16		Hsd17b10		Irf6				Sptlc2						Tax1bp1
Npc2				Irf2bp2		Bola2		Tfg				Fuom						Lrrc8b
Mkl2				Denr		Snrpc		Emc9				Tmem236						Bche
Lage3				Txnl4a		Tfrc		Frk				Lamp1						Pcyt2
Hnrnpr				Rfc2		2810004N23Rik		Slc25a24				Ms4a18						Pgk1
Banf1				Tmem176b		Bola3		Noxo1				Clcn3						Psmb10
Ptms				Rpp38		Stoml2		Cab39				Stx12						Nipa2
Ppil1				Vars		Nifk		Myo7b				Acadm						Vdac2
Mrpl13				Tfap4		Dnajc19		Dsg2				Cab39						Cdkn1a
Pold2				Nifk		0610010K14Rik		Tmem98				Apol9a						Trim31
Evi5				Emc8		Snrnp25		Cth				Ifit3						Abr
Fus				Actg1		Oaz1		Acadvl				Abcg5						Pank3
Polr2f				Ccnd2		Mpc2		Hadha				Abhd6						Ptbp3
S100a11				Mrpl12		Eif3m		Atp11b				Btnl2						Klc4
Smc6				Hes1		Coq7		Trim2				Ifi47						Ctsb
Eif2a				Eif3g		St13		Hagh				Cryl1						Glud1
Pafah1b3				Hsd17b10		Psmb7		Mapk1ip1l				Fuca2						Zzef1
Hspa9				Plk1		Tomm7		Slc25a1				Atl2						Adtrp
Mrpl19				Mrpl33		Eif4e		Wdfy1				A1cf						Nars
Mettl1				Ppid		Ppp1ca		Tapbp				Tmbim4						Snx20
Gtpbp4				Cenpv		Emc6		Shisa5				Sptbn1						Prkcd
Snx5				Aarsd1		LOC108167922		Gna13				Gm12250						Rmdn3
Kcnk1				Pold2		Tspo		Ifngr1				Optn						Xiap
Ywhaq				Rbm8a		Ndufs7		2900026A02Rik				Hkdc1						Larp1b
Agpat5				Oaz1		Larp1		Por				Lpcat3						Ctnnb1
Pole4				Xpo1		Cebpb		Oas3				Zfpm1						Sec24a
Gm8069				Bzw1		Arl6ip4		Lad1				Snx20						Chuk
Smarca5				Actl6a		Anp32a		Plec				Tfg						Slc4a4
Ruvbl2				Itga6		Magohb		Cttn				Cd302						Ndufa3
Taf1d				Prmt5		Mrpl13		Magt1				Rab6a						H2-T23
Hnrnpd				Prdx4		H2afy		Taok3				Unc5cl						Pgrmc2
Emd				Ddx27		Ipo5		Dag1				Impa1						Cdc42
Bzw1				Prdx2		Actl6a		Itch				G3bp2						Acadm
Abhd14a				Psmd7		H1f0		Tnfsf10				Prr15						Gclm
Pgls				Gcsh		Bub3		Plpp2				Ddx58						Me2
Bcl11b				Larp7		Rbm17		Erlin2				Sdcbp						Atp6v0a2
Cnpy2				Txn2		Acin1		Efcab14				C77080						Aldh1l1
Tcf3				Smc6		Psma6		Rab8a				Amica1						Btg1
Imp3				Pdcd11		Srsf6		Dsp				Pafah1b1						Entpd7
Gmnn				Vgll4		Knop1		Gnai3				Fbp2						Parp14
LOC100862433				Lage3		Mrfap1		Cluh				Rab11fip1						Ptprf
Nip7				Exosc5		Esf1		Atp2a2				Prkcd						Mcfd2
1110004F10Rik				Gm4705		Prpf19		Dhcr24				Raph1						Frk
Fcf1				Snrnp70		Prdx1		Chpt1				Golga4						Ifih1
Nsun2				Maz		Gadd45gip1		Zfand5				Clrn3						Ctnna1
Upf3b				H2-Eb1		Hnrnpa0		Samd9l				S100a1						Chchd7
Pfdn6				Trmt6		Anapc11		Sec24d				Gosr2						Tbk1
Exosc7				Nfib		Eif3b		Pak1				Rnf181						Max
Uchl3				Trim27		Mrps18a		Rps6ka1				Arhgap32						Samhd1
Brd3				Brd3		Psmb6		Pnkd				Zzef1						Ahnak
Hnrnpa0				Timm9		Rexo2		Ctsd				Apol7a						Ctnnd1
Mrfap1				Mad2l1		Sf3b6		Efnb1				Epb41l4b						Pfkp
1810022K09Rik				Rnaseh2a		Eif3d		Myo6				Plin2.1						Zfp36
Bag1				Snrpb2		Cnbp		Tspan31				Lrrc8b						Gm12250
Nsmce4a				Polr2f		Smc3		Stat3				Usp25						Hpgd
Thyn1				Anapc11		Uchl3		Vamp3				Letm1						Sod1
Pnn				Cebpz		Gcsh		Dync1h1				Fbln1						Man1a
Ier2				Sf3b6		Eif5b		Irgm1				B3gnt3						Oit1
Sf3b1				Ebna1bp2		Fcf1		Eppk1				Oas3						Fuca2
Rbm17				Ddx39		Usp14		Casp8				Slc35d1						Hagh
Bax				Vrk1		Dnajc15		Gm42035				Sec22b						Vipr1
Tpr				Ccnb1		Tcof1						2019-03-08						Pex16
0610011F06Rik				Bola1		Dcun1d5						Dyrk2						Cd302
Cbx5				Hnrnpdl		Phf5a						Tmem41a						Tmem263
Snw1				Ipo7		Tuba1c						Phyh						Anks4b
Sf3b2				Cotl1		Srrt						Erbb2ip						Nampt
Cdc37				Ywhae		Ndufb5						Derl1						Por
Stoml2				Mrpl13		Sssca1						Adtrp						Sephs2
Ddx21				Timm50		Mgst1						Tsc22d3						Acadl
Nifk				Stra13		Abhd11						Xaf1						Skil
Srsf10				Mbnl3		Psmb5						Epn1						Gdpd1
Aimp1				Stip1		Wdr43						Agfg1						Pttg1ip
Ddx39				Ddx46		Elavl1						Nlrp6						Azin1
Prpf40a				Dhx15		Wdr83os						Gls						Apol9b
Abracl				Sf3b3		Polr2j						Pin4						Irgm2
Matr3				Abhd11		Mrps16						Galnt1						Bet1
H2-DMa				Cct7		Ak6						Tbk1						Abhd17c
Hprt				Cdc20		Srrm2						Gclm						Hadhb
Pnisr				Ubap2		Pin1						Samhd1						Hist1h2bc
Cenpv				Ppie		Abracl						Trim25						Tapbp
Serf1				Mrfap1		Cenpv						Cpt1a						Ilvbl
Phpt1				Rps27l		Ivns1abp						H2-T23						Dnpep
Arglu1				Wdr83os		Eif3e						Lmo7						Vdr
Ten1				Tsen34		Mrps12						Acot8						Fam3c
Idh3g				Agmat		Fh1						Cldnd1						Dazap2
Creg1				Mrpl18		Tra2b						Aplp2						Lrrc8d
Eif2b1				Pdcd4		Mbd3						Slc25a51						Ift172
Timm50				Pbdc1		Eprs						Fam101b						Aldh9a1
Eif3d				Ntmt1		Rps19bp1						Aco1						Cd82
Supt16				Taf1d		Nsmce4a						Usp18						Smpd2
Ptov1				Mettl1		Arpp19						Srxn1						Mrps36
Mrpl38				Agpat5		Fzd5						Ogt						Faah
Mcmbp				Ptrh2		Mrpl37						Ncstn						Spint1
Polr2e				Exosc1		Mlec						Anxa13						Trappc2l
Nme3				Mrps17		Psmd6						Znfx1						Oasl1
Mrpl17				Atad3a		Jagn1						Fosl2						Ier5
Bola1				Exosc7		Mrpl33						Fnbp1l						Atxn7l3b
Oxa1l				Atp1b3		Mrpl55						Pex19						Rab11a
Cdc26				Ilf2		Psmc3						Wdfy1						Pja1
Ezh2				Eif1ax		Hdac2						Tmem205						Tsc22d3
Smco4				Cfdp1		Swi5						Zfp36						B4galnt2
Tmem223				Acp1		Rps27rt						Lysmd3						Stx7
Ppm1g				Rfc1		Hspa4						Tmed4						Gls
Sf3b4				Dynll1		Psmd1						Helz2						Rab8a
Acin1				Pole4		Ict1						Swt1						C77080
Cers6				Nup37		Hacd1						Bloc1s1						Galm
Btf3l4				Uqcc2		Dazap1						Gpbp1l1						B4galt6
Gm2573				BC003965		Psmd3						Tspan31						B4galt5
Wdr61				Wdr18		Bcas2						Samd9l						Rap2c
Ddx46				Rbm17		Rrs1						Eps8						Tmbim4
Hnrnph1				Eif1		U2af2						Casp8						Slc35f5
Pts				Rgmb		Fubp1						Slc35a3						Sema4a
Xrn2				Acin1		Farsb						Tdp2						Tbx3
Actn1				Cetn3		Sae1						Ppp2r5c						Adck5
Rsl24d1				Ppp1ca		Mrps7						Gpa33						Cisd3
Dnajc8				Tcf3		Uchl5						Fdx1						Decr1
				Mrpl28		Tufm						Ptp4a1						Eif4a2
				Rsl24d1		Snrpa						Gstt3						Mapk1ip1l
				Ubtf		Lig1						Tmem30b						Etfa
				Cdc26		Hmbs						Mt1						2019-03-08
				Dnajc8		Ngdn												Stap2
				Snrpc		Smim11												Klf4
				Fam98b		Smu1												Ppm1a
				Srsf11		Gfer												Tgoln1
				Got2		Cnih4												Insig2
				Tsfm		Mat2a												Gnai3
				Mrpl23		Eif4g1												Pcsk5
				Larp1		Mrps25												Tsc22d1
				Swi5		Trmt112												AA467197
				Srm		Mrps33												Rab5c
				Psmg2		Mrpl4												Slc22a18
				Uba2		Idh3b												Abhd12
				Sac3d1		Luc7l3												Casp8
				Eif2s1		Mrpl50												Gm21811
				Tmem147		Ywhah												Oas3
				Smim11		Mtx1												Impa1
				Bccip		Smarcb1												Eps8l3
				Zfp703		Wbp11												Luzp1
				Eif3b		Polr2c												Ccni
				1110008L16Rik		Psmb4												Cds1
				Mat2a		Trim28												Nhsl1
				Tmem97		Psme3												Ctsz
				Slc7a1		Pabpc4												Zbtb7b
				Mrpl11		Tsen34												Slc30a4
				Eif4b		Eif1ax												Rhou
				Eif5		Prdx3												Stat3
				Eprs		Elof1												Golga4
				Gstm5		Gm2573												Parp9
				Polr1c		Luc7l												Cyp2j6
				Cdv3		Hn1												Litaf
				U2af2		Gmnn												Jak2
				Arglu1		Tmem70												Pla2g16
				Rtf1		Ndufs8												Erbb2ip
				Nudcd2		Slirp												Ces1f
				H2-Aa		Srrm1												Ipmk
				Imp3		Mrps11												Ift20
				Atrx		Cdx1												Tnfsf10
				Ube2e3		Eif3c												Slc25a51
				Timm23		Samm50												Mcu
				1110004F10Rik		Pdcd5												Cryl1
				Gcat		Polr2i												Usp25
				Utp3		1810043H04Rik												Nlrp6
				Mrps24		Vdac1												Nrip1
				Cdx1		Mrpl32												Hadha
				Eed		Strap												Dhrs4
				Sap30		Dhx15												Gata5
				Asf1a		Glrx3												Mcl1
				Psmg1		Cuta												Rtp4
				Eif5b		Cotl1												Arl4a
				Polr2e		Bzw1												Neurl3
				Hcfc1		Zfp91												Nudt4
				Rexo2		Zcchc17												Epn1
				Amd1		Sdhd												Znfx1
				Arpp19		Eif3f												Mkrn2os
				Polr2j		Sec11a												Sec22b
				Sf3b2		Sdc4												Tmed4
				Rbm39		Wdr61												Copz1
				Smn1		Ppp4c												Tmem98
				l7Rn6		Pcbp2												Slc39a9
				Mrpl38		Gspt1												Gstp1
				Cd14		Mrpl49												Casz1
				Srsf9		Rpl7l1												Gosr2
				Imp4		Txnl4a												Letm1
				Hist1h1e		Eif4a3												Nipsnap3b
				Twistnb		Idh3a												Arhgap5
				Mrps9		Txnl1												Acaa2
				Dcun1d5		Eif3k												Pafah1b1
				Mmd		Arl6ip1												Cpt2
				Rwdd1		Vps36												Pin4
				Thyn1		Mrps15												B4galt1
				Nedd8		Ccdc124												Raph1
				Creg1		Tex261												Map2k1
				Nsa2		Timm17a												Fbxl5
				Mrps18b		Psmd14												Stk24
				Ddx24		Nmt1												Nmi
				Mrps25		Prpf40a												App
				2700060E02Rik		Ptbp1												Fam46a
				Lmo4		Tuba4a												Slc25a11
				Pigyl		Srp19												Lta4h
				Polr2m		Eif2s3x												Fat1
				Pes1		Rnf7												Slc35g1
				Pdcd5		Smc6												Plekhb2
				Timm10		Top1												Efcab14
				1810022K09Rik		Eif3h												Zcchc6
				Thoc7		Nomo1												Slfn2
				Bspry		Lage3												Rnf115
				Phf5a		Pgp												Ptgr1
				Sf3b4		Eif3j1												Cab39
				Eif3d		Nono												Sft2d2
				Aimp2		Uqcc2												Cflar
				Fermt1		Lmna												Peli1
				Odc1		Mal2												Klf6
				Pkig		Srsf11												Irf6
				Gm2573		Pcbp1												Ggnbp2
				Polr3k		Atp5f1												Cmtm6
				Mrpl36		Eif3l												Ept1
				Rbx1		Churc1												4833439L19Rik
				Ubap2l		Vdac3												Acadvl
				Eif3l		Sf3b1												Fos
				Eif4ebp2		Hnrnpa2b1												Dyrk2
				Pin1		Ola1												Gpc4
				Gadd45gip1		Mrpl23												Dgcr6
				Gfer		Tmem258												Ppp2r5c
				Plekhj1		Ccdc12												Eif1ad
				A430005L14Rik		Aurkaip1												Map7
				Luc7l		Arglu1
				Psma1		2700060E02Rik
				Eny2		Mrpl54
				Idh2		Cfdp1
				Cmc2		Mrpl17
				Elof1		Rbm25
				Scaf11		Mtx2
				Tpr		Naa38
				Stoml2		Tkt
				Fam96a		Gtf2h5
				Cpsf6		Suclg1
				Eif3j1		Pgls
				Ywhaq		Psmd2
				Farsb		Hspa5
				Xrn2		Sumo3
				Mrpl3		Etf1
				Snrpa		Pfdn1
				Ptbp1		Abcf1
				Mrpl17		Zcrb1
				Rbm25		1110001J03Rik
				Eif4e		Ndufs3
				Sumo3		Scd2
				Matr3		Ddx24
				Coq2		Sf3b2
				Srrt		Tmem14c
				Eif4a3		Sap18
				Dhx9		Clic1
				Fam136a		Srp9
				Arl6ip4		Ppig
				Gspt1		Dynll2
				Chd4		Ube2n
				Strap		Ndufa9
				Bclaf1		Emd
				Mrps11		Tecr
				Psmb3		Taf10
				Sec11a		Med28
				Eef1e1		Gm42035
				Eif3c		Sec13
				Mrpl49		Uqcrc2
				Mrps28		Ndufa10
				Tfrc		Lman2
				Emc6		Atp2a2
				Glrx5		Mrpl15
				Slirp
				Zranb2
				Clns1a
				Mrpl41
				Bax
				Mrpl34
				Polr2i
				Serinc3
				Smarca4
				Mrpl2
				Bub3
				Sypl
				Ythdc1
				Cox7a2l
				Cuta
				Psma5
				Elavl1
				Fam195a
				Ppp1cc
				Caprin1
				Cluh
				Prrc2c
				Adh5
				Sfr1
				Sumo1
				U2surp
				Glrx3
				Rad21
				Phpt1
				Rnf7
				Rtcb
				Mrps12
				Tomm22
				Fcf1
				Thrap3
				Tmem238
				Gltscr2
				Psma3
				Clpp
				Hes6
				Psme3
				Dnajc19
				Mrps7
				Pcbp1
				Mrps5
				Psmb5
				Ppp4c
				Rps19bp1
				Mrps26
				Dazap1
				Eml4
				Dnajc15
				Rrp1
				Mlec
				Ndufaf4
				Hprt
				Naa20
				Mrps33
				Man1a2
				Ppig
				Mrpl50
				Kpna2
				Pgls
				Abracl
				Nt5c
				Top1
				Cdc37
				Eif2s3x
				Emd
				Mrpl22
				Tufm
				Psmb2
				Gtf2h5
				Stub1
				Mrpl24
				Ptms
				Mrps16
				Naa38
				Mrps15
				Mrpl14
				Hnrnpa2b1
				Socs2
				Ctbp1
				Paip2
				Tmem256
				Arpc5l
				Hnrnpl
				H2-Ab1
				Taf10
				Ube2n
				Cox20
				Gm42035

## Sheet: Branch gene anotation
	Cluster
Hspd1	1
Hspe1	1
Ncl	1
Ptma	1
Set	1
Rpl12	1
Rpl35	1
Ccdc34	1
Ckmt1	2
Ube2c	3
Rpl22l1	1
Sis	2
Rps3a1	1
Fabp2	2
H2afz	1
Mttp	2
Clca3b	1
Spink4	3
Anp32b	1
Rps8	1
Guca2a	3
Guca2b	2
Rpl11	1
Plac8	2
Rplp0	1
Rpl6	1
Ran	1
Muc3	4
Actb	2
Hmgb1	1
Lsm5	1
Fabp1	2
Reg3b	4
Reg3a	2
Reg1	2
Snrpg	1
Rpl32	1
Rps9	1
Rps5	1
Rps19	1
Fcgbp	3
Rps16	1
2200002D01Rik	2
Cox7a1	2
Rpl13a	1
Anpep	2
Rps17	1
Rpl27a	1
Rps15a	1
Zg16	3
Prap1	4
Ifitm2	1
Ifitm3	1
Hmgb2	1
Rpl13	1
Apoa1	2
Apoc3	2
Apoa4	2
Rpl4	1
2810417H13Rik	1
Rbp2	2
Rpl14	1
Mif	1
Selm	3
Ppia	1
Rps27a	1
Npm1	1
Nhp2	1
2210407C18Rik	4
Rpl23a	1
Krt20	2
Birc5	1
Rps7	1
Erh	1
Ifi27l2b	2
Hsp90aa1	1
Crip1	2
Cks2	1
Rps23	1
Rpl15	1
Olfm4	1
Rpl8	1
Rpl3	1
Tuba1b	1
Ranbp1	1
Hmgn1	1
Rps2	1
Rpl10a	1
Tff3	3
Rps18	1
Tubb5	1
Spink1	2
Slc12a2	1
Rpl17	1
Papss2	2
Ifit1bl1	2
Ifit1	2
Rps4x	1
S100g	2
Rps20	1
Gda	2
Rps3	1
Tmsb4x	1
Atp1a1	2
Clec2h	2
Rps13	1
Cdhr5	2
Enpep	2
Slc5a1	2
Eef1g	1
Rpl7	1
Top2a	1
Stmn1	1
Hnrnpa1	1
Impdh2	1
Ces2e	2
Muc13	2
C1qbp	1
Hmgn2	1
Serbp1	1
Snrpf	1
Rpl23	1
Reg3g	4
Alpi	2
Rpl21	1
P4hb	2
Rpl9	1
Muc2	3
Rpl36a	1
Hsp90ab1	1
Ube2s	1
Rpl18a	1
Ms4a18	2
Slc43a2	2
Rpl35a	1
Tm4sf5	2
Rpl18	1
Apob	2
Cdk4	1
Arg2	2
Rps10	1
Rpl5	1
Snrpd1	1
Nucks1	1
Sumo2	1
Rpl26	1
Rps15	1
Rpl24	1
Eif4a1	1
Hist1h2ao	1
Pttg1	1
Pls1	2
Tomm5	1
Fth1	2
Csrp2	1
Mep1b	2
Ccnd1	1
Rpl27	1
Lyar	1
Rpsa	1
Cbx3	1
Dek	1
Rps25	1
Vil1	2
Tmpo	1
Rplp2	1
Myo1a	2
Rps12	1
Nme1	1
Naca	1
Slc27a4	2
Agr2	3
Nutf2	1
Dut	1
Rps11	1
Khk	2
Mogat2	2
Rangrf	1
Fbl	1
Eif5a	1
Aldh1a1	2
Cenpa	1
Kcne3	1
Rps26	1
Rpl10	1
Wbp5	3
Rack1	1
Lypd8	2
Atp1b1	4
H2-Q2	2
Npm3	1
Mgst3	2
Rpl30	1
Cdc20	1
2700094K13Rik	1
Ace2	2
Dgat1	2
Dtymk	1
Rpl22	1
Isg15	2
Rpl37	1
Cst6	2
Cks1b	1
Maoa	4
Pabpc1	1
Snrpb	1
Lsm7	1
Xdh	2
Rpl36	1
Nop56	1
Cdca3	1
Rps24	1
Rpl31	1
Cyp4f14	2
Emg1	1
Glod5	4
Retnlb	3
Dynll1	1
Dctpp1	1
Ces2c	2
Adh6a	2
Srsf7	1
Cnn3	1
Gm8210	1
Maf	2
Marcks	1
Adipor2	2
Slc51a	4
Acsl5	2
Mgst2	2
Snrpd2	1
Cdk1	3
Snrpe	1
Hells	1
Alyref	1
Smc2	1
Rrbp1	2
Bpnt1	4
Nap1l1	1
Lsm2	1
Mylk	2
Cndp2	2
Pa2g4	1
Creb3l3	2
Lig1	1
Rbm3	1
Apex1	1
Gstm3	2
Gar1	1
H2-Q1	2
Cdh17	2
Hnrnpa3	1
Lsm3	1
Slc9a3r1	2
Aldob	4
Nop10	1
Rpl7a	1
Slc7a9	2
Rps6	1
Siva1	1
Srsf3	1
Spc24	1
Gna11	2
Ccna2	1
Ggt1	2
Rpl19	1
Slc9a3	2
Fgfbp1	1
Prmt1	1
Lct	2
2010106E10Rik	2
Slc26a6	2
Cideb	2
H3f3b	1
U2af1	1
Sult1b1	4
Rnf213	2
Eef1a1	1
Phgr1	2
H2afx	1
Cdkn1a	2
Slc25a45	2
Rpl28	1
Ogdh	2
Plp2	1
Rps14	1
Slc51b	2
Myb	1
Tyms	1
Dpep1	2
Ccnb2	1
Ccl25	4
Hdgf	1
Eef1b2	1
Pnp	4
Ccnb1	1
Hkdc1	2
Tm6sf2	2
Hnrnpu	1
Dpy30	1
Nop58	1
Mt1	4
Btf3	1
Espn	2
Sgpl1	2
Ugdh	4
Scp2	2
Gm3776	2
Fkbp3	1
Tomm20	1
Nolc1	1
2019-03-02	2
Ckb	2
Gapdh	2
Rps21	1
Lgals2	3
G3bp1	1
Idh1	2
Lbr	1
Wdr89	1
LOC547349	2
Ccl6	3
Eef1d	1
Prdx5	2
Maob	2
Cenpw	1
Anxa2	2
Myh14	2
Ddx39b	1
Agpat2	2
Tagln2	1
Cdhr2	2
Gnb1	2
Sf3b5	1
Ccnd2	1
Rsad2	2
Cdca8	1
Cyb5r3	2
Pdcd4	1
Anxa13	2
Kcnn4	1
Rpl37a	1
Npc1l1	2
Gpd1	2
Slc15a1	4
Exosc8	1
Rpl34	1
Asah2	2
Hnrnpab	1
Acox1	2
Igsf9	2
Il18	2
Rbbp7	1
Ms4a10	2
Defa24	3
Cd9	3
Smim22	2
Upp1	2
Cct5	1
Lsm4	1
Apol10a	2
Rplp1	1
Nasp	1
Smc4	1
Ybx1	1
Kpna2	3
Lgals3	2
Clic5	2
Ddx39	1
Ppp1r14b	1
Cyp3a13	2
Naa50	1
Ngfrap1	1
Timm8a1	1
Fkbp4	1
Cnbp	1
Mdh2	2
Magoh	1
Nhp2l1	1
Mall	2
Cd24a	3
Slc26a3	2
Mrto4	1
Cenpf	1
Eif3e	1
Ssrp1	1
Fahd1	2
Cd74	1
Rfk	2
Lmnb1	1
Phb2	1
Ly6a	2
Irf7	2
Hacd1	1
Nudt21	1
Tk1	1
Clca1	3
Smoc2	1
Epb41l3	2
Mcm5	1
Ppih	1
Anp32a	1
Snrpd3	1
Mki67	1
Eif3g	1
Cbx5	1
Tmbim6	2
Slc40a1	2
Mptx1	3
Cda	2
Pbk	1
Rnaseh2c	1
Casp6	2
Erich4	2
Serpinb1a	2
Anp32e	1
Dgat2	2
Lsm6	1
Cdk6	1
Gm21596	1
Isyna1	1
Mgam	4
Gnl3	1
Tcp1	1
Hmgb3	1
Eif3i	1
Cd44	1
Exosc6	1
Mpp1	2
Hnf4g	4
Snrpa1	1
Ddx18	1
Rpl39	1
Dkc1	1
Rpa3	1
Polr2h	1
Zbp1	2
LOC105244208	1
Ddx60	2
Casp3	2
Abcd3	2
Pebp1	1
Lasp1	2
Aldh1b1	1
Bcl7c	1
Trmt112	1
Cct8	1
Ddx21	1
Clca4b	2
Rcc2	1
Sepp1	4
Cdca7	1
Fundc2	1
Cgref1	2
Lsm8	1
Slc7a7	2
Fam213b	4
Nusap1	1
Rrm2	1
Bcl2l15	4
Mcm6	1
Calml4	2
Glrx	2
Usmg5	4
Tkfc	4
Rrp15	1
Lpgat1	2
Dnajc9	1
Dtx3l	2
Ugt2b34	4
Scin	2
Actn4	2
Mrfap1	1
Cdo1	1
Srm	1
Krt18	3
2010003K11Rik	2
Sarnp	1
Serf2	2
Slc13a1	2
Llph	1
Serpinb6a	2
Gfpt1	2
Slc6a8	2
Ssbp1	1
Sult2b1	2
Oasl2	2
Hopx	1
Aoc1	2
Ybx3	1
Clec2e	2
Slfn5	2
Sfpq	1
Tmem120a	2
Rangap1	1
Raly	1
Pcna	1
Eif3f	1
Exoc3l4	2
Ceacam20	2
Car4	2
Rpl37rt	1
Slfn9	1
Pkm	2
Cyp4f16	2
Rps27	1
Calm1	2
Vmp1	2
Rpl34-ps1	1
Hnrnpf	1
Ifi44	2
Trim28	1
Psmg3	1
Taf9	1
Wdr43	1
Cdx1	1
Nme2	1
Surf4	2
Hnrnpc	1
Phgdh	1
Gsdmd	2
Oit1	2
Tomm40	1
Cbx1	1
Chka	2
Dnajc2	1
Mcm7	1
Iqgap2	2
Mical1	2
Mcm3	1
Sprr2a3	2
Rrm1	1
Trim31	2
Dstn	2
Cacybp	1
Phb	1
Trp53	1
Pcyt1a	2
Ipo5	1
Mybbp1a	1
Tcn2	2
Uhrf1	1
Pop5	1
Nat8f4	2
Knstrn	1
Naa10	1
4931406C07Rik	2
Gins2	1
Park7	1
Rfc4	1
Reep6	2
Ces1f	2
Mrpl42	1
Sox4	1
Fmo5	2
Gde1	2
Nudc	1
Ssna1	1
Tgfbi	2
Atp5g3	4
Dnmt1	1
Sub1	1
Cyp2d26	2
Pigr	2
Ruvbl2	1
Smlr1	2
Ptprh	2
Plk1	1
Gm17783	1
Trim30a	2
Sec23a	2
Hsd17b6	2
Aco2	2
Racgap1	1
Tipin	1
Eif3m	1
Rsl1d1	1
Sox9	1
AU040320	2
Rrs1	1
Cdk2ap1	1
Ahsa1	1
Magohb	1
Leap2	2
Rpl41	1
Atp6v0a2	2
Cyb5b	2
Eif3a	1
Fam213a	2
Mettl1	1
Cct6a	1
Ppp1ca	1
Defa30	1
Ruvbl1	1
Ifit3	2
Hpf1	1
Plin3	2
Ap2a2	2
Atp5k	4
Tob1	2
Hmgn5	1
Dhrs1	2
Mme	2
Prc1	1
Pitpna	2
Rpl36al	3
Tmed9	3
Shmt1	1
Rbmxl1	1
Fen1	1
Nxt1	1
Esco2	1
Pold2	1
Slc6a19	2
Ndufv3	2
Tmem97	1
Casp7	2
Emp1	2
Ifrd2	1
Slc7a8	2
Itln1	3
Pdap1	1
Polr1d	1
Bcas2	1
Mrpl18	1
Kpnb1	1
S100a6	3
Asf1b	1
Orc6	1
Cct4	1
Cct7	1
Gng12	4
Mxd1	2
Srsf2	1
Mad2l1	1
Smc1a	1
Rbm8a	1
Eif2s1	1
Eif3h	1
Tfam	1
Bccip	1
Atp5j2	4
Atic	1
Tcof1	1
Ssb	1
Gtpbp4	1
Anapc5	1
Ewsr1	1
Hnrnpd	1
Soat2	2
Tacc3	3
Syncrip	1
2810004N23Rik	1
Rad51	1
Tsn	1
Lpcat3	2
Cenpe	1
Myc	1
Aurka	1
Hmmr	1
Nudcd2	1
Syce2	1
Rhoc	2
Mcm2	1
Ms4a8a	2
Kcnk1	3
Cbr1	2
Eps8l2	2
Defa17	3
Nup37	1
Smc3	1
Plec	2
Mis18a	1
Ppid	1
Dhrs11	2
Ptges3	1
Tspan1	3
Hspa8	1
Pfkp	2
Brix1	1
Gm8069	1
Gpatch4	1
Nip7	1
Srsf6	1
Gemin6	1
Eny2	3
Incenp	1
Gpx2	1
Pepd	2
Atad2	1
Cox6c	4
Tmem236	2
Nop16	1
Knop1	1
Fam3b	2
Sec24d	2
Myl6	2
Parp12	2
Ppm1g	1
Cyba	1
Acbd4	2
Sp100	2
Gpx4	2
Misp	2
Smarca5	1
Parp14	2
Ube2i	1
Dcun1d5	1
Psma7	1
Rpp30	1
Prpf19	1
Kif22	3
Wdr77	1
Acaa1a	2
Eif1	1
Myo5b	2
Pabpc4	1
Abhd17a	4
Smyd2	1
Ilf2	1
Psmd7	1
Mrps14	1
Ebna1bp2	1
Zzef1	2
Prr15	2
Tpx2	3
Tfdp1	1
Rassf4	1
Nsun2	1
Snrnp40	1
Aurkb	1
Fus	1
Adh1	2
Rab3gap2	2
Uchl3	1
Mrpl21	1
Mcm4	1
Entpd5	2
Lage3	1
Grina	2
Cetn3	1
Nsmce4a	1
Polr2l	1
Timm23	1
Igtp	2
Hist1h2ae	1
Sct	3
Rps28	1
Prim1	1
Rexo2	1
Dpp4	2
Hdhd3	4
Rfc3	1
Stra13	1
Sdc4	1
Atpif1	4
Xpnpep1	2
Pfdn2	1
Ndufa6	4
Polr2e	1
Ace	2
Tmem86b	2
Pbdc1	1
B4galt1	2
Sgol1	1
Smarcc1	1
H2-D1	2
Naprt	2
Hist1h1b	1
Snrpb2	1
Parp1	1
Psma1	1
Sf3b6	1
Cps1	1
Rdh7	2
Rfc5	1
Agpat9	2
Denr	1
Vrk1	1
Eif5	1
Cyp4f40	2
Rbm47	2
B4galt5	2
Cox7a2	4
Ezh2	1
Pfdn6	1
Ddc	4
Tubal3	2
S100a11	3
Psma3	1
Txnl4a	1
H2afy	1
Eno1	2
Grwd1	1
Metap2	1
Cyp4v3	2
Fubp1	1
Ivns1abp	1
Maz	1
Ywhaq	1
Cct3	1
Melk	1
Slc3a2	2
Slc35c2	2
Spc25	3
Eif3k	1
Ndc1	1
Chchd1	1
Plekhb2	2
Cdkn3	1
Cat	2
Hat1	1
Ppie	1
Slc16a5	2
Mrpl52	1
Ano6	2
Ddx58	2
Slbp	1
Bzw2	1
Ppil1	1
Rpa2	1
Mt2	4
Apol9a	2
Trim30d	2
S100a10	2
Slc35f5	2
Tra2b	1
Tsfm	1
Igsf23	2
H2-K1	2
Bub3	1
Sae1	1
Cenph	1
Emc8	1
Ephb4	1
Rhbg	2
Ndfip1	2
Psip1	1
AA467197	2
Swi5	1
Ift172	2
Slc30a10	2
Mafb	2
Slc36a1	2
Hadh	4
Myo7b	2
Abracl	1
Tex30	1
Mrpl12	1
Akr1c13	4
Mthfd1	1
Rfc1	1
Slc4a7	2
Golt1a	2
2700060E02Rik	1
Sema4a	2
Tm9sf2	2
Topbp1	1
Copa	2
Hnrnpm	1
Mrps26	1
Actg1	1
Cdc26	1
Nlrp6	4
Mbd3	1
Txn2	1
Efnb2	2
Srrm1	1
Slc34a2	4
Prdx4	1
Cct2	1
Ckap2l	1
Klf4	2
Bche	2
Nifk	1
Oasl1	2
Cd14	1
Psmg1	1
Rfc2	1
Shmt2	1
Psma4	1
Pmf1	1
Gmnn	1
Fmo4	2
Cse1l	1
Dnase1	2
Cds1	4
Aarsd1	1
Aamdc	2
Stip1	1
Fads1	1
Btnl1	2
Banf1	1
Srsf1	1
Mfsd4b3	2
Cck	1
Ung	1
0610010K14Rik	1
Gcsh	1
Cenpm	1
Ndufa1	2
Cdkn2b	2
Timm9	1
Nup85	1
Thoc3	1
Sema5a	1
Mat2a	1
Tm4sf20	4
Atad3a	1
Gsta1	2
Exosc7	1
Polr2f	1
Ppan	1
Rp9	1
Rps27rt	1
H3f3a	1
Hist1h2bc	2
Stoml2	1
Rnasel	2
Pglyrp1	1
Ddx46	1
Kif23	1
Cmpk2	2
Pla2g12b	2
Tubb4b	3
Luc7l3	1
C530008M17Rik	2
Nat8	2
Plpp1	2
Tmem176b	1
Eif4a3	1
Abcg2	2
Mrps18b	1
Bola2	1
Actl6a	1
Chpt1	2
Wdr12	1
Ccl5	4
Chgb	1
Ccdc86	1
C2cd2l	2
Tmem205	2
Anapc11	1
H2afv	1
C330027C09Rik	1
Kdelr2	2
Hnrnpa0	1
Psma5	1
Cox6a1	4
Sssca1	1
Smc6	1
Paics	1
Oas3	2
Noc2l	1
Acp1	1
Itpk1	2
Rab1a	2
Esrra	4
Ect2	1
Rrp9	1
Abcg5	2
Cotl1	1
Snrpc	1
Usp1	1
Hdac2	1
Gk	2
Cs	2
Lgals3bp	2
Coro2a	2
Ddx27	1
Timm50	1
Usp18	2
Hsd17b11	4
Sema6a	4
Nedd4	1
Camk2d	2
Eprs	1
Imp3	1
Rnaseh2a	1
Tfap4	1
Cd81	1
Sult1d1	2
Cdk18	2
Haus1	1
Hagh	4
Kif11	1
Yif1b	1
Dnajc8	1
Neurl3	2
Znhit3	1
Hnrnpdl	1
Mrpl28	1
Prr13	2
Abcg8	2
Rbbp4	1
Fam98b	1
Spats2l	2
Sec11a	1
Cltc	2
Eef1e1	1
Samd8	2
Ttyh2	2
Cd3eap	1
Eif1ax	1
Dbi	4
Slc30a2	2
Apitd1	1
Exosc3	1
Nono	1
Cdr2	2
Rpf2	1
Yrdc	1
Slc3a1	2
Ak3	2
Pus1	1
Ppp1r1b	1
Cyp3a25	2
Hnrnpk	1
Sumo1	1
Tmem106a	2
Slc11a2	2
Mpp6	1
Frk	2
Srxn1	4
Tardbp	1
Tcf7l2	2
Irgm2	2
Hypk	1
Fam60a	1
Mtmr4	2
Slc6a6	2
BC003965	1
Slc2a2	2
Rnps1	1
Tspan13	3
Ppargc1a	2
Polr2d	1
Ldb3	2
Tmem107	1
Psmg4	1
Reep3	2
Plekhj1	1
Cd82	2
H2-Aa	1
Abhd11	1
Aldh1l1	2
Sec31a	2
Tmem41a	2
Ndfip2	2
Pum3	1
Mdh1	4
Nek2	1
Mertk	2
Tstd1	4
Srrm2	1
Tmem37	2
Heph	2
Glrx3	1
Exosc1	1
Bzw1	1
Supt16	1
Hspa9	1
Slc39a4	2
Exosc2	1
Mphosph10	1
Bspry	1
Srsf10	1
Polr3k	1
Gart	1
Gsta4	2
Fam96a	1
E2f8	1
Mvp	2
Rad50	1
Apol9b	2
Pabpn1	1
Ascl2	1
Ldha	4
Ppp1r14d	2
Ezr	2
Ifi47	2
Parp2	1
Klf6	2
Mrps17	1
Sec14l2	2
Polr2j	1
Rpp38	1
Cldn2	1
Fam132a	2
Il13ra1	2
l7Rn6	1
Mbnl3	1
Galnt1	2
Ncoa4	2
Mrpl38	1
Pno1	1
Vars	1
Tor1aip2	2
Ywhae	1
Zdhhc2	1
Gip	4
Kif15	1
Slc46a1	2
Psma6	1
Pin1	1
Pcsk5	4
B4galnt2	2
Sdcbp2	2
Eci3	2
Mxi1	4
Cyb5a	4
Mrpl41	1
Agpat5	1
Gpt	2
Minos1	4
Smn1	1
Aimp2	1
Idh2	1
Prmt5	1
Spint1	4
Tmbim4	2
Twistnb	1
Stap2	2
Btg1	4
Pcyt2	2
Adap1	2
Kti12	1
Nle1	1
C77080	2
Arl6ip4	1
Rbm17	1
Prpsap1	4
Ncapd2	1
Hist1h1e	1
Sod1	4
Uqcr11	4
Ahnak	2
Phlpp2	2
Nrm	1
Atp5g2	1
D17H6S56E-5	1
Cox5b	4
Snrpa	1
Wdr61	1
Faah	4
Stom	2
Smim11	1
Fam214b	2
Vamp8	2
Rwdd1	1
Esf1	1
Ftsj3	1
Peli1	2
Wdr18	1
Pole4	1
Lipt2	1
Gm21885	2
Uchl5	1
Rhou	2
Gpd2	2
Lgals4	2
Dbf4	1
Cmpk1	2
Gpi1	2
Dab1	2
Atp2b1	4
Abr	2
Rif1	1
Cep55	1
Zfp704	1
Chp2	2
Ppat	1
Hspa14	1
Rad21	1
Cuta	1
Pxdc1	2
Noc4l	1
Gstk1	2
Trp53i11	1
Bub1b	1
Tcf19	1
Cx3cl1	2
Bola1	1
Ahcyl2	2
Smdt1	2
Coq2	1
Fas	2
Larp1b	2
Scaf11	1
Aasdhppt	1
Sigmar1	1
Sfr1	1
Aprt	4
Clic6	1
Emc9	2
Slc7a1	1
Thyn1	1
Creg1	1
Samhd1	2
Larp7	1
Mrpl40	1
Chchd7	2
Whsc1	1
Galnt6	2
Uqcrq	4
Aqp1	1
Eri1	1
Lmo7	2
Car12	1
Cox17	2
Sst	2
Exosc5	1
Grpel1	1
Psmb2	1
Tmem252	4
Ckap2	1
Haus8	1
Ndufa11	4
Clspn	1
Oaz1	1
Mrps28	1
Nmral1	1
Mrps10	1
Hsd17b10	1
Hmga2	1
Trmt6	1
Ndufa3	4
Pdcd5	1
Slc25a15	4
Eif4e	1
Nampt	2
Slc1a5	3
Mrps25	1
LOC108167922	1
Mrpl17	1
Tmem9b	2
Uqcrh	4
Cdt1	1
Ipo7	1
Edf1	2
Cyp4f13	2
Ube2e3	1
Pinx1	1
Casz1	2
Nup43	1
Hnrnpr	1
Rnf7	3
Luc7l	1
Pus7	1
Trim27	1
Nde1	1
Dst	2
Wdr83os	1
Por	2
Trim37	1
Clic1	1
Ctps	1
Mrpl19	1
Prps2	1
Txnl1	3
Uck2	1
Slfn2	2
Gls	4
Pusl1	1
Nme4	1
Hmga1	1
Treh	2
Crot	2
Nop2	1
Cmc2	1
Mrpl36	1
Cebpz	1
Herc6	2
Lamp2	2
Gtf2a2	3
Bco2	2
Cycs	2
Psmg2	1
Arl8a	2
Eif3d	1
Hepacam2	3
Mthfd2	1
Add3	1
Srsf11	1
Rrp1b	1
Abcd1	2
B9d1	1
Rad51ap1	1
Eif2b1	1
Rad54l	1
Defa35	1
Hint1	1
Slc23a2	2
Hipk2	4
Mgat4c	4
Rnf19b	2
Ndufc1	4
Srp9	3
Tldc2	2
Tsen15	1
Atp5e	4
Tmed5	1
Aen	1
Ncapg2	1
Noxa1	1
Dnph1	1
1110004F10Rik	1
Elof1	1
Phf5a	1
Fastkd2	1
Dlst	2
Svip	2
Hirip3	1
Pfas	1
D030056L22Rik	1
A430005L14Rik	1
Mum1	1
Gstp1	4
Plekhg6	2
Kcnq1	1
Gnpda1	2
Gm5431	2
Adsl	1
Slc22a18	2
Zfp36l2	1
Eif4ebp1	1
Mrpl11	1
Mrpl13	1
Klc4	2
Prss30	2
Slc52a2	2
Cmbl	2
Actn1	3
Sowaha	2
Prlr	4
Impa2	1
Polr1c	1
Rbp7	1
Fam234a	2
Anln	3
Aqp4	1
Atrx	1
Tmem160	2
Cldn15	2
Sulf2	4
Clpp	1
Asf1a	1
Eif2s2	1
Utp3	1
Emc6	1
Kif20a	1
Itm2b	2
Tfg	2
Imp4	1
Gcat	1
Cdca2	1
Mesdc2	1
Xkr9	2
Mrps22	1
Dhx15	1
Entpd7	2
Gramd3	2
Slc39a5	4
Mrpl23	1
Sf3a3	1
Ntmt1	1
Apol7a	2
Slc31a1	2
Ptrh2	1
Itga6	1
Mkrn2os	2
Pgrmc1	2
Haus4	1
Cenpp	1
Zfp593	1
Lmo4	1
Zrsr2	1
F11r	2
Tmem135	2
Ube2t	1
Hes1	1
Cfdp1	1
Akr1b3	3
Sf3b2	1
Tapbp	2
Emd	1
Nfia	1
Dck	1
Sac3d1	1
Jagn1	1
D5Ertd579e	4
Stat3	2
Cad	1
Cinp	1
Snrnp70	1
Znfx1	4
Naip5	2
Nup62	1
Fam111a	1
Rcl1	1
Ndufaf4	1
Mrpl2	1
Gcnt3	3
Dcps	1
Dusp6	2
Ska1	1
Baz1a	1
Ephx2	2
Kifc1	3
Kbtbd11	2
Igfbp4	1
Ado	1
Tmem98	2
Smim24	2
Rpf1	1
Dpyd	2
2019-09-15	3
Anapc15	1
Pdia6	3
Tmed1	1
Atp5l	4
Srpk1	1
Znhit6	1
Gabarap	2
Arf4	2
Mrps9	1
Tsen34	1
Tomm6	1
Mgat4a	4
Psma2	1
Fam151a	2
Snrnp25	1
Fcgrt	4
Tma16	1
Wdr74	1
Skil	2
Ilf3	1
Gcg	1
Dtd1	1
St13	1
Otop3	2
Taf1d	1
Mis18bp1	1
Apip	1
Polr2c	1
Zcchc17	1
Parp9	2
Plk4	1
A1cf	4
Acin1	1
Nfe2l2	4
Cyp2j6	4
Elovl6	2
Smim14	3
Ifit1bl2	4
Mrpl33	1
Reg4	3
Btnl2	2
Gng10	1
Xpo1	1
Krtcap2	3
Lmbr1l	2
Ube2n	1
Ubap2	1
Prkcd	2
Mrps24	1
Kif2c	1
Gdpd1	4
Psat1	1
Poc1a	1
Qtrt1	1
Sipa1l3	2
Pank3	4
Eftud2	1
Msh2	1
Ube2v2	1
Trip13	1
Psmb3	1
Cops7a	1
Ypel2	2
Rbx1	1
Lap3	2
Tsc22d3	4
Epb41l4b	4
Tgoln1	2
Cenpv	1
Itga3	2
Pdzk1	2
Gadd45gip1	1
Timm10	1
Abce1	1
Tpr	1
Yae1d1	1
Cdv3	1
Abhd12	2
Nup210	1
Bax	1
Rpp40	1
Tm4sf4	3
Gins4	1
Tsr1	1
Utp20	1
Smpdl3a	2
Casp8	2
Myo1d	2
H2-Eb1	1
Lrp1	4
Pdcd11	1
Sdf2l1	3
Dmbt1	1
Nop14	1
Nuf2	1
Ola1	1
Carnmt1	1
Odc1	1
Psmb5	1
Cdca5	1
Mrpl35	1
Uqcc2	1
Eif3l	1
Synpo	2
Myl12b	4
Zak	1
S100a16	3
Myo7a	2
Rnaseh2b	1
Gstm5	1
Rpia	1
Cdc37	1
Zfand6	2
Ehhadh	2
Cmtm7	3
Snx7	1
Smarcb1	1
Ptms	1
Gmps	1
Trappc2l	2
Bclaf1	1
Sf3b4	1
Slc2a5	2
Akip1	1
Slc25a24	2
Ept1	2
Oas2	2
Sec24a	2
Slc16a10	2
Dapk2	1
Itch	2
Tmc5	2
Baiap2l1	2
Ctnnd1	2
Ehf	1
Cox4i1	4
Acy1	2
Pfdn4	1
Nob1	1
Chaf1b	1
Fignl1	1
Cyp3a11	4
Gcnt2	2
Rbm25	1
Zfp367	1
Abhd3	2
Pdcd6	2
Bst1	4
Baz1b	1
H2-T23	2
Igsf3	2
Apopt1	1
Nol7	1
Il17rc	2
2900026A02Rik	2
Vgll4	1
H2-Ab1	1
Picalm	4
Kif20b	1
Trmt10c	1
Mak16	1
Prmt7	1
Ifi35	2
Aunip	1
Ssr2	3
Lima1	2
Utp14a	1
Acsl3	1
Mrps18a	1
Hnrnpa2b1	1
Ifi27l2a	2
Slc5a11	2
Ugt2a3	2
Chchd6	1
Suv39h1	1
Cenpk	1
Aspm	3
Tspan8	3
Nol12	1
Xrn2	1
H2-Bl	2
Ppp4c	1
Mfsd7b	2
Shisa5	2
Sf3b1	1
Defa29	1
Ehd1	2
Ccdc58	1
Uba2	1
Spns3	2
Fermt1	3
Mrps30	1
Cox6b1	4
Nrarp	1
Eps8	2
Map7	2
Itpa	1
Mrpl22	1
Eif5b	1
Bmyc	1
Dgkq	4
Mettl16	1
Pradc1	3
Fam133b	1
Rpl38	1
Rpl7l1	1
Hook1	1
Acaa2	2
Txndc17	2
Dtl	1
Tmem263	2
Terf1	1
Ces2a	2
Cdc45	1
Hspbp1	1
Sf3b3	1
Lysmd3	2
Vps36	1
Rpa1	1
Tbx3	2
Fbxo5	1
Mrpl3	1
Ndrg1	3
Slc39a9	2
Optn	2
Casc5	3
Anks4b	2
Srrt	1
Adtrp	4
Erbb2ip	2
9130401M01Rik	1
Ncstn	2
Amd1	1
Gipc1	1
Nr2c2ap	1
Prkrir	1
Adra2a	1
Tamm41	1
Mcu	2
Iqgap3	1
Tmem181a	2
Zfp703	1
Nup133	1
Sumo3	1
Mrps15	1
Ephb2	1
1110008L16Rik	3
Prkg2	2
Tomm22	1
Pcbp2	1
LOC102638183	1
Rps19bp1	1
Actr3	4
Polr1b	1
Ngdn	1
Trp53inp2	2
Engase	1
E2f4	1
Axin2	1
Ncaph	1
2410016O06Rik	1
Zfp422	1
Cenpq	3
Ndufa13	4
Tnfrsf1a	2
Decr1	4
Pck2	1
Dohh	1
Atp1b3	1
Ncbp2	1
Prmt3	1
Hpgd	2
Mrps7	1
Acad11	2
Stx6	2
Ncapg	1
Syngr2	3
Acadm	4
Cdk2ap2	1
Tcerg1	1
Gm2573	1
Trim40	2
Hddc2	1
Fam8a1	2
Ctcf	1
Abcc3	2
Memo1	1
Mrpl32	1
Itgb3bp	3
Lypla1	2
Cyp1a1	2
Bcap29	1
Lipe	2
Yars2	1
Aldh9a1	4
Tlr3	2
Insl6	2
Mrps12	1
Kif4	1
Map2k2	4
Sccpdh	2
Wee1	1
Cox7b	4
Mrpl49	1
Hmbs	1
Mybl2	1
Ddhd2	2
Ceacam10	1
Ncapd3	1
Dazap1	1
Ywhah	1
Pycard	1
Samd9l	2
Ak6	1
Pfkfb4	2
Gramd1c	2
Tep1	2
Hnrnph1	1
Krt8	4
Zbed3	1
Strap	1
Polr3h	1
Fam107b	3
Psmb7	3
Slc6a4	4
Uba52	1
Mov10	2
Larp1	1
Cdk2	1
Wdr4	1
Sdcbp	2
Canx	4
Phip	1
Tpi1	4
Fam195a	1
Neil3	1
Usp14	1
AA986860	2
Coa3	3
Srsf9	1
Tes	2
Ifngr2	2
Stk17b	2
Wdr75	1
Reep4	3
Ccnh	3
Matr3	1
Zwint	1
Trpm4	2
Ctnnb1	4
Arl4a	2
Fam129b	1
S100a1	2
Mocos	4
Slc41a2	2
Psph	1
AY761184	1
Nt5c	1
B3gnt7	2
Ddx10	1
Chaf1a	1
Prpf40a	1
Arf5	2
Bub1	1
Rpp14	1
Pes1	1
Papola	1
Igsf5	2
Aqp11	4
Ddx24	1
Tuba4a	3
Cox18	1
Hjurp	1
Dctd	1
Hip1r	2
Trmt61a	1
Cdkn2aipnl	1
Dis3	1
Cobl	2
Ppp1cc	1
Fcf1	1
Mfge8	1
Lrr1	1
Fam3c	2
Rnf128	2
Farsb	1
Sar1b	2
Apobec1	2
Dyrk2	2
Eif3c	1
Rcc1	1
Mrpl47	1
Slc13a2	2
Zfp36	2
Susd6	2
Lyz1	1
2510002D24Rik	1
Mthfd1l	1
Eif3b	1
Srp19	3
Nanp	1
Aaas	1
Eef2kmt	1
Mreg	1
Zbtb7b	4
Htra2	1
Mrps11	1
Nup93	1
Ifit3b	4
Tssc4	1
Gpa33	2
Nup35	1
Tbk1	2
Rmi2	1
Gipc2	4
Tmem9	1
Slc35e2	2
Cox7c	4
Sgk1	2
Abhd17c	2
Tmem184a	2
Mcfd2	2
E2f1	1
Fabp6	4
Prpf31	1
Seh1l	1
Cpeb4	2
Tmem238	1
Cxadr	2
3110082I17Rik	3
Umps	1
Pklr	2
Nrtn	1
Tmem86a	2
Myef2	3
Stub1	1
Tcf3	1
Ddx56	1
Pole	1
Degs2	2
Arf3	2
Cuedc2	1
Clrn3	2
2019-03-06	2
Wdfy1	2
Slc30a4	2
Hcfc1	1
Mrpl50	1
Ucp2	2
Cfap20	1
Tsc22d1	2
Mpzl1	1
Tecr	1
Gpx1	4
Ext1	2
Cfb	2
Zmynd19	1
Rheb	1
Noa1	1
Dnttip2	1
1810055G02Rik	2
Ilvbl	2
Stx7	2
Metrn	1
Smco4	3
Rpp25l	1
Rsrc1	1
Mapk3	2
Pgm2	2
Hprt	1
Cyp2c65	2
Atl2	2
Nfic	1
1110004E09Rik	1
Adh5	1
Vdr	4
Ubtf	1
Camk2n1	2
Irak2	4
Ten1	1
Glrx5	1
Tmem59	2
Ttc22	2
Gm4705	1
Abhd6	2
Wls	1
Dus1l	1
Hsp90b1	3
U2af2	1
Bsn	1
Dlgap5	1
Rtcb	1
Ptbp1	1
Egln3	2
Styx	1
Gins1	1
Fabp5	1
Sltm	1
Bod1	1
B2m	2
Fos	2
Ush1c	2
Naa20	1
Pigyl	1
Coa6	1
Slco3a1	1
Gspt1	1
Zranb2	1
Shcbp1	1
Serpina10	1
Ptprf	4
Steap1	1
Ccdc43	1
Sphk2	2
Mkrn1	2
Chdh	2
Cidec	2
Las1l	1
Cflar	2
Adamtsl5	2
Uqcr10	4
Gfer	1
Cpeb2	2
Prrc2c	1
Tmem139	4
Mrpl24	1
Gcnt4	4
Top1	1
Ltv1	1
Pds5b	1
Nr1i3	2
H2-T3	2
Ablim1	2
Sec16b	2
Ccne1	1
Ceacam18	2
Pelp1	1
Pdf	1
Tmem216	1
Ccdc124	1
Ihh	2
Pole3	1
Nol8	1
Ckap5	1
Zfhx3	1
Iars	1
Ank	4
Ttc27	1
Ncbp1	1
Irak1	1
Adck3	1
Osgep	1
Pdlim2	2
Phf20	1
Tmem173	1
Wbscr22	1
Prelid2	1
Faim	3
Cdc6	1
Tmem167	2
Spint2	2
Oas1g	2
Slc44a4	2
Vamp5	2
Cep57	1
Kat2a	1
Pfkfb2	2
Gpr107	2
Helz2	2
Eif4ebp2	1
Vipr1	4
Urgcp	2
Polr1a	1
Foxm1	3
Abt1	1
Secisbp2l	2
Fam83d	3
Wbscr16	1
Mettl2	1
Isy1	1
Polr2g	1
Got2	1
[truncated: 2,293 more rows]

## Sheet: Branch A expression matrix
	1	2	3	4	5	6	7	8	9	10	11	12	13	14	15	16	17	18	19	20	21	22	23	24	25	26	27	28	29	30	31	32	33	34	35	36	37	38	39	40	41	42	43	44	45	46	47	48	49
Hspd1	0.528376	0.535522	0.542706	0.549914	0.557134	0.564354	0.571561	0.57874	0.585879	0.592963	0.599979	0.606912	0.613747	0.62047	0.627067	0.633521	0.639819	0.645945	0.651884	0.65762	0.663138	0.668422	0.673459	0.678231	0.682724	0.686922	0.69081	0.694374	0.697598	0.700467	0.702966	0.705081	0.706799	0.708103	0.708981	0.70942	0.709405	0.708924	0.707965	0.706514	0.704568	0.702136	0.699231	0.695865	0.692054	0.687809	0.683146	0.678078	0.67262
Hspe1	0.870604	0.878938	0.887286	0.895634	0.903969	0.912279	0.920551	0.928773	0.936931	0.945012	0.953003	0.960891	0.968663	0.976305	0.983804	0.991146	0.998318	1.00531	1.0121	1.01868	1.02503	1.03115	1.03702	1.04262	1.04794	1.05297	1.0577	1.06211	1.06618	1.0699	1.07327	1.07627	1.07887	1.08108	1.08288	1.08425	1.08518	1.08567	1.08568	1.08523	1.08429	1.08287	1.08099	1.07865	1.07586	1.07263	1.06897	1.0649	1.06041
Ncl	0.569527	0.572075	0.574616	0.577137	0.579626	0.582069	0.584454	0.586768	0.588998	0.59113	0.593151	0.595048	0.596808	0.598417	0.599862	0.60113	0.602207	0.603079	0.603735	0.60416	0.604341	0.604266	0.603922	0.603296	0.602376	0.60115	0.599605	0.59773	0.595515	0.592947	0.590017	0.586714	0.583029	0.578953	0.574478	0.569595	0.564298	0.55858	0.552436	0.545862	0.538862	0.531458	0.523677	0.515544	0.507086	0.498328	0.489296	0.480019	0.470521
Ptma	1.36045	1.36099	1.36153	1.36204	1.36252	1.36295	1.36332	1.36363	1.36386	1.364	1.36404	1.36396	1.36376	1.36343	1.36295	1.36231	1.3615	1.36051	1.35933	1.35794	1.35634	1.35452	1.35246	1.35015	1.34758	1.34475	1.34163	1.33822	1.33451	1.33049	1.32614	1.32145	1.31642	1.31104	1.30528	1.29915	1.29264	1.28572	1.2784	1.27066	1.26249	1.25391	1.24491	1.23549	1.22566	1.21542	1.20479	1.19375	1.18232
Set	0.571457	0.574639	0.577819	0.580985	0.584127	0.587234	0.590294	0.593296	0.596228	0.599079	0.601837	0.604491	0.607028	0.609438	0.611707	0.613825	0.615779	0.617558	0.61915	0.620542	0.621724	0.622683	0.623407	0.623886	0.624108	0.62406	0.623734	0.623116	0.622196	0.620965	0.619411	0.617525	0.615296	0.612716	0.609775	0.606465	0.602777	0.598705	0.59424	0.589377	0.584115	0.578474	0.572471	0.566128	0.559465	0.552501	0.545258	0.537756	0.530015
Rpl12	0.885751	0.886287	0.886818	0.887341	0.887851	0.888343	0.888813	0.889257	0.88967	0.890047	0.890385	0.890679	0.890925	0.891117	0.891252	0.891326	0.891333	0.891269	0.89113	0.890912	0.89061	0.89022	0.889738	0.889158	0.888477	0.88769	0.886793	0.885782	0.884653	0.883401	0.882021	0.88051	0.878864	0.877078	0.875149	0.873071	0.870842	0.868457	0.865912	0.863203	0.860326	0.857276	0.854046	0.850632	0.847027	0.843227	0.839225	0.835018	0.8306
Rpl35	1.52883	1.52978	1.53072	1.53165	1.53258	1.53348	1.53437	1.53523	1.53607	1.53687	1.53764	1.53836	1.53905	1.53968	1.54027	1.5408	1.54127	1.54167	1.54201	1.54227	1.54246	1.54257	1.5426	1.54254	1.54239	1.54214	1.54179	1.54134	1.54078	1.54011	1.53932	1.53842	1.53739	1.53623	1.53494	1.53352	1.53196	1.53025	1.5284	1.5264	1.52424	1.52192	1.51942	1.51676	1.51391	1.51086	1.50762	1.50418	1.50053
Ccdc34	0.459413	0.459988	0.460553	0.461097	0.461609	0.462079	0.462496	0.462849	0.463128	0.463321	0.463418	0.463408	0.46328	0.463025	0.46263	0.462086	0.461383	0.46051	0.459457	0.458214	0.456772	0.455121	0.453251	0.451154	0.448821	0.446244	0.443415	0.440326	0.436971	0.433342	0.429435	0.425242	0.420761	0.415986	0.410915	0.405545	0.399874	0.393902	0.387629	0.381056	0.374192	0.367059	0.359681	0.352082	0.344285	0.336317	0.328199	0.319957	0.311613
Ckmt1	0.360244	0.365842	0.371496	0.377206	0.382974	0.388798	0.394681	0.400622	0.406622	0.412683	0.418803	0.424985	0.431228	0.437534	0.443902	0.450335	0.456831	0.463393	0.470021	0.476715	0.483476	0.490306	0.497204	0.504171	0.511209	0.518318	0.525499	0.532752	0.540079	0.547481	0.554957	0.56251	0.570139	0.577846	0.585631	0.593496	0.601441	0.609468	0.617576	0.625767	0.634041	0.642396	0.650828	0.659335	0.667913	0.676561	0.685274	0.69405	0.702885
Ube2c	0.480725	0.476607	0.472504	0.468412	0.464327	0.460246	0.456163	0.452077	0.447982	0.443876	0.439755	0.435615	0.431454	0.427267	0.423053	0.418808	0.414528	0.410213	0.405858	0.401461	0.397021	0.392534	0.387999	0.383414	0.378777	0.374086	0.36934	0.364537	0.359677	0.354758	0.34978	0.344743	0.339645	0.334486	0.329268	0.323989	0.31865	0.313253	0.307798	0.302286	0.296719	0.291094	0.285412	0.279672	0.273875	0.268021	0.262111	0.256147	0.25013
Rpl22l1	0.919998	0.921327	0.922652	0.923968	0.925269	0.926551	0.927808	0.929037	0.930231	0.931385	0.932496	0.933557	0.934564	0.935511	0.936394	0.937208	0.937947	0.938607	0.939182	0.939668	0.94006	0.940351	0.940539	0.940617	0.94058	0.940424	0.940143	0.939733	0.939189	0.938505	0.937677	0.936701	0.93557	0.934281	0.932829	0.931208	0.929414	0.927443	0.92529	0.92295	0.920419	0.917695	0.914776	0.911659	0.908342	0.904822	0.901099	0.897169	0.893031
Sis	0.0414965	0.0431868	0.0449427	0.0467667	0.0486614	0.0506294	0.0526736	0.0547968	0.057002	0.0592924	0.061671	0.0641414	0.0667067	0.0693707	0.072137	0.0750093	0.0779915	0.0810878	0.0843021	0.0876388	0.0911022	0.094697	0.0984277	0.102299	0.106316	0.110484	0.114807	0.119292	0.123943	0.128766	0.133766	0.13895	0.144323	0.149891	0.155659	0.161635	0.167824	0.174233	0.180867	0.187733	0.194836	0.202176	0.209753	0.217565	0.225611	0.233888	0.242391	0.251117	0.260059
Rps3a1	1.15569	1.15774	1.15978	1.16181	1.16383	1.16582	1.16778	1.1697	1.17159	1.17343	1.17521	1.17693	1.17859	1.18017	1.18168	1.1831	1.18443	1.18567	1.1868	1.18783	1.18873	1.18952	1.19018	1.19071	1.1911	1.19134	1.19143	1.19137	1.19114	1.19074	1.19017	1.18941	1.18847	1.18733	1.18599	1.18445	1.1827	1.18073	1.17854	1.17611	1.17346	1.17056	1.16743	1.16406	1.16044	1.15657	1.15245	1.14808	1.14345
Fabp2	1.01846	1.01885	1.01925	1.01964	1.02005	1.02046	1.02088	1.02132	1.02178	1.02225	1.02275	1.02326	1.02381	1.02438	1.02498	1.02562	1.02629	1.027	1.02775	1.02854	1.02937	1.03025	1.03118	1.03217	1.0332	1.03429	1.03545	1.03666	1.03794	1.03928	1.04069	1.04217	1.04373	1.04536	1.04707	1.04886	1.05073	1.05269	1.05473	1.05687	1.0591	1.06144	1.0639	1.0665	1.06925	1.07215	1.07524	1.07852	1.08199
H2afz	1.11692	1.11622	1.1155	1.11477	1.114	1.11318	1.11231	1.11138	1.11037	1.10927	1.10807	1.10676	1.10534	1.10378	1.10208	1.10022	1.0982	1.09601	1.09363	1.09106	1.08828	1.08528	1.08206	1.0786	1.07489	1.07092	1.06668	1.06216	1.05736	1.05225	1.04684	1.04111	1.03505	1.02865	1.02191	1.01481	1.00735	0.999521	0.991309	0.982709	0.973721	0.96436	0.954644	0.944592	0.934222	0.923553	0.912603	0.90139	0.889933
Mttp	0.13014	0.1352	0.140424	0.145815	0.151374	0.157102	0.163	0.169067	0.175305	0.181712	0.188288	0.195031	0.201941	0.209015	0.21625	0.223645	0.231195	0.238897	0.246747	0.254741	0.262873	0.271138	0.27953	0.288044	0.296673	0.305409	0.314246	0.323177	0.332193	0.341285	0.350447	0.359668	0.368941	0.378255	0.387602	0.396972	0.406355	0.415741	0.425121	0.434485	0.443825	0.453141	0.462433	0.471703	0.480952	0.490182	0.499396	0.508597	0.517787
Clca3b	0.341602	0.343396	0.345184	0.346956	0.3487	0.350404	0.352055	0.353643	0.355155	0.356579	0.357902	0.359112	0.360196	0.361143	0.36194	0.362575	0.363035	0.363308	0.363382	0.363246	0.362888	0.362296	0.361461	0.36037	0.359015	0.357385	0.355472	0.353266	0.350761	0.347948	0.344823	0.341379	0.337611	0.333518	0.329095	0.324343	0.319261	0.313851	0.308116	0.30206	0.295695	0.28905	0.282153	0.275034	0.267723	0.260249	0.252643	0.244931	0.237143
Spink4	2.36641	2.29744	2.2286	2.16	2.09173	2.02389	1.95657	1.88986	1.82388	1.75872	1.69448	1.63128	1.5692	1.50835	1.44885	1.39078	1.33427	1.2794	1.22627	1.17498	1.12561	1.07826	1.03299	0.98988	0.94899	0.910374	0.874076	0.840133	0.808572	0.779414	0.752672	0.728353	0.706463	0.687001	0.669968	0.655368	0.643205	0.633492	0.626245	0.621495	0.619227	0.61932	0.621645	0.626086	0.632534	0.640887	0.651045	0.662913	0.676393
Anp32b	0.461546	0.463399	0.465245	0.467073	0.468872	0.47063	0.472336	0.473979	0.475547	0.477028	0.478411	0.479684	0.480835	0.481853	0.482726	0.483442	0.483989	0.484356	0.484532	0.484505	0.484263	0.483796	0.483093	0.482143	0.480935	0.47946	0.477708	0.475669	0.473334	0.470694	0.467742	0.46447	0.46087	0.456936	0.452664	0.448046	0.44308	0.437763	0.432091	0.426064	0.419688	0.412986	0.405983	0.398706	0.39118	0.383429	0.375481	0.36736	0.359092
Rps8	1.42513	1.42655	1.42796	1.42936	1.43074	1.43211	1.43345	1.43476	1.43603	1.43726	1.43845	1.43958	1.44066	1.44167	1.44262	1.44349	1.44429	1.445	1.44563	1.44616	1.4466	1.44693	1.44715	1.44726	1.44725	1.44711	1.44684	1.44644	1.4459	1.44522	1.44438	1.44339	1.44224	1.44093	1.43944	1.43777	1.43593	1.4339	1.43168	1.42926	1.42664	1.42381	1.42077	1.41751	1.41403	1.41031	1.40636	1.40217	1.39772
Guca2a	1.81593	1.74504	1.67445	1.60429	1.53467	1.46573	1.3976	1.33043	1.26436	1.19953	1.13608	1.07418	1.01397	0.955587	0.899182	0.844886	0.792821	0.743097	0.695808	0.651031	0.608819	0.569208	0.532209	0.497813	0.465989	0.436688	0.409845	0.385381	0.363207	0.343227	0.325344	0.309458	0.295473	0.2833	0.272856	0.26407	0.256881	0.251243	0.247124	0.244511	0.243375	0.243643	0.245246	0.248132	0.252263	0.257609	0.26415	0.271871	0.280759
Guca2b	0.837542	0.818675	0.799981	0.781489	0.763229	0.74523	0.72752	0.710126	0.693073	0.676387	0.660089	0.644202	0.628747	0.613742	0.599206	0.585156	0.571606	0.558571	0.546064	0.534096	0.522678	0.511819	0.501529	0.491816	0.482686	0.474148	0.466208	0.458871	0.452146	0.446038	0.440555	0.435704	0.431494	0.427934	0.425034	0.422806	0.421263	0.420421	0.420296	0.420908	0.422265	0.424354	0.427158	0.430663	0.434856	0.439725	0.44526	0.45145	0.458286
Rpl11	1.19225	1.19361	1.19497	1.19631	1.19765	1.19897	1.20026	1.20153	1.20276	1.20396	1.20512	1.20623	1.2073	1.20831	1.20926	1.21014	1.21096	1.21171	1.21238	1.21296	1.21346	1.21387	1.21419	1.2144	1.21451	1.21451	1.2144	1.21416	1.21381	1.21333	1.21271	1.21196	1.21107	1.21003	1.20885	1.2075	1.206	1.20434	1.20251	1.20051	1.19833	1.19596	1.19342	1.19068	1.18774	1.1846	1.18125	1.1777	1.17392
Plac8	1.25912	1.26692	1.27474	1.28257	1.29041	1.29826	1.30613	1.31402	1.32192	1.32985	1.33779	1.34576	1.35376	1.36178	1.36983	1.3779	1.38601	1.39415	1.40233	1.41054	1.41879	1.42707	1.4354	1.44376	1.45218	1.46063	1.46913	1.47768	1.48629	1.49494	1.50364	1.5124	1.52122	1.53009	1.53902	1.54802	1.55707	1.5662	1.57538	1.58464	1.59396	1.60334	1.61277	1.62224	1.63174	1.64126	1.6508	1.66034	1.66987
Rplp0	1.40578	1.40547	1.40515	1.40482	1.40449	1.40414	1.40378	1.4034	1.403	1.40257	1.40212	1.40163	1.40111	1.40056	1.39996	1.39933	1.39864	1.39791	1.39713	1.39629	1.39539	1.39444	1.39341	1.39233	1.39117	1.38993	1.38863	1.38724	1.38577	1.38421	1.38257	1.38083	1.37901	1.37708	1.37505	1.37292	1.37069	1.36834	1.36588	1.36331	1.36062	1.3578	1.35485	1.35176	1.34853	1.34515	1.34161	1.3379	1.33403
Rpl6	1.15073	1.15198	1.15324	1.15448	1.15571	1.15691	1.15809	1.15923	1.16034	1.1614	1.16241	1.16337	1.16426	1.16509	1.16585	1.16653	1.16712	1.16763	1.16804	1.16835	1.16856	1.16866	1.16864	1.1685	1.16823	1.16782	1.16728	1.16659	1.16576	1.16477	1.16362	1.1623	1.16081	1.15914	1.15729	1.15525	1.15302	1.1506	1.14796	1.14512	1.14207	1.1388	1.13531	1.13161	1.12768	1.12354	1.11917	1.11457	1.10975
Ran	0.761484	0.764636	0.76778	0.770903	0.773994	0.777038	0.780024	0.782937	0.785766	0.788497	0.791117	0.793613	0.795971	0.79818	0.800224	0.802092	0.803769	0.805244	0.806501	0.80753	0.808315	0.808845	0.809106	0.809086	0.808771	0.808149	0.807208	0.805934	0.804317	0.802343	0.800001	0.797279	0.794166	0.790651	0.786723	0.782372	0.777588	0.772361	0.766681	0.760542	0.753941	0.746899	0.739437	0.731576	0.723339	0.714748	0.705824	0.696591	0.687071
Muc3	0.180791	0.185398	0.190099	0.194893	0.199782	0.204767	0.209847	0.215024	0.220297	0.225668	0.231135	0.2367	0.242363	0.248124	0.253982	0.259939	0.265993	0.272145	0.278394	0.284741	0.291184	0.297724	0.304359	0.311091	0.317917	0.324837	0.331851	0.338957	0.346156	0.353445	0.360825	0.368293	0.37585	0.383494	0.391223	0.399037	0.406934	0.414913	0.422973	0.431112	0.439328	0.447619	0.455981	0.46441	0.472904	0.481459	0.490072	0.498738	0.507454
Actb	1.37697	1.37428	1.3716	1.36894	1.36632	1.36374	1.36122	1.35876	1.35638	1.35409	1.3519	1.34982	1.34786	1.34604	1.34435	1.34282	1.34146	1.34027	1.33926	1.33846	1.33786	1.33748	1.33733	1.33742	1.33777	1.33838	1.33926	1.34042	1.34189	1.34366	1.34575	1.34816	1.35092	1.35404	1.35751	1.36136	1.3656	1.37023	1.37527	1.38074	1.38662	1.39292	1.3996	1.40665	1.41405	1.42177	1.4298	1.43812	1.4467
Hmgb1	0.932907	0.934685	0.93645	0.938189	0.939886	0.941529	0.943104	0.944596	0.945991	0.947275	0.948435	0.949457	0.950325	0.951027	0.951548	0.951874	0.951991	0.951885	0.951543	0.950951	0.950094	0.948959	0.947533	0.945802	0.943752	0.94137	0.938643	0.935558	0.932103	0.928264	0.924029	0.919386	0.914324	0.908829	0.902893	0.896502	0.889648	0.882319	0.874506	0.866201	0.857403	0.848133	0.838417	0.828279	0.817744	0.806836	0.795581	0.784003	0.772129
Lsm5	0.44549	0.449965	0.454454	0.458945	0.463425	0.467883	0.472305	0.476678	0.48099	0.485227	0.489375	0.49342	0.497349	0.501148	0.504802	0.508298	0.51162	0.514755	0.517688	0.520404	0.52289	0.525131	0.527113	0.528821	0.530241	0.531361	0.532165	0.532642	0.532777	0.532557	0.531972	0.531007	0.529653	0.527897	0.52573	0.523141	0.520121	0.516662	0.512756	0.508396	0.503583	0.498332	0.492661	0.486588	0.480133	0.473314	0.466153	0.458668	0.450881
Fabp1	0.576728	0.58129	0.585877	0.590496	0.595153	0.599857	0.604615	0.609435	0.614324	0.619291	0.624343	0.629488	0.634736	0.640093	0.645569	0.651171	0.65691	0.662793	0.668829	0.675027	0.681397	0.687948	0.694689	0.701629	0.708779	0.716147	0.723745	0.731582	0.739667	0.748012	0.756627	0.765523	0.774709	0.784197	0.793998	0.804123	0.814583	0.82539	0.836554	0.848087	0.859998	0.872283	0.88494	0.897966	0.911357	0.925109	0.939219	0.953682	0.968493
Reg3b	1.59237	1.6011	1.60985	1.6186	1.62736	1.63613	1.64492	1.65372	1.66255	1.67139	1.68025	1.68913	1.69804	1.70698	1.71595	1.72495	1.73398	1.74304	1.75214	1.76128	1.77046	1.77969	1.78895	1.79827	1.80763	1.81704	1.8265	1.83602	1.8456	1.85523	1.86492	1.87467	1.88449	1.89437	1.90432	1.91434	1.92443	1.9346	1.94484	1.95515	1.96555	1.976	1.98649	1.99701	2.00754	2.01806	2.02856	2.03902	2.04942
Reg3a	0.106521	0.107839	0.109175	0.110532	0.111912	0.11332	0.11476	0.116234	0.117747	0.119304	0.120907	0.122563	0.124275	0.126049	0.127889	0.129801	0.131791	0.133864	0.136026	0.138285	0.140646	0.143118	0.145706	0.14842	0.151268	0.154258	0.1574	0.160704	0.164179	0.167838	0.171691	0.17575	0.180029	0.184542	0.189302	0.194325	0.199628	0.205227	0.211141	0.217389	0.223985	0.230934	0.238237	0.245896	0.253909	0.262276	0.270994	0.280061	0.28947
Reg1	0.184851	0.195845	0.207341	0.219341	0.231842	0.244838	0.258323	0.272284	0.286709	0.301582	0.316884	0.332592	0.348683	0.36513	0.381905	0.398976	0.416312	0.433877	0.451637	0.469554	0.48759	0.505708	0.523867	0.542028	0.560152	0.578198	0.596127	0.613899	0.631475	0.648816	0.665885	0.682643	0.699053	0.715079	0.730685	0.745837	0.760501	0.774642	0.788229	0.80123	0.813628	0.825442	0.836697	0.84742	0.857637	0.867378	0.876673	0.885552	0.894049
Snrpg	0.788579	0.793	0.797416	0.801815	0.806181	0.810503	0.814766	0.818957	0.823061	0.827065	0.830955	0.834717	0.838336	0.841799	0.845091	0.848199	0.851107	0.853802	0.85627	0.858496	0.860467	0.862167	0.863583	0.864701	0.865508	0.865988	0.866128	0.865916	0.865336	0.864377	0.863024	0.861265	0.859087	0.856477	0.853424	0.849914	0.845937	0.841482	0.836537	0.831092	0.825144	0.818706	0.811794	0.804423	0.796609	0.78837	0.779721	0.77068	0.761264
Rpl32	1.46564	1.46683	1.468	1.46917	1.47033	1.47147	1.47259	1.47369	1.47476	1.4758	1.4768	1.47776	1.47868	1.47955	1.48037	1.48114	1.48184	1.48248	1.48306	1.48356	1.48398	1.48433	1.48459	1.48477	1.48485	1.48484	1.48473	1.48451	1.48419	1.48376	1.48321	1.48254	1.48175	1.48083	1.47978	1.47859	1.47727	1.4758	1.47418	1.47242	1.47049	1.46841	1.46615	1.46371	1.46107	1.45824	1.4552	1.45194	1.44846
Rps9	1.28163	1.28261	1.28359	1.28456	1.28551	1.28645	1.28737	1.28826	1.28911	1.28994	1.29072	1.29147	1.29216	1.2928	1.29339	1.29391	1.29437	1.29476	1.29507	1.29531	1.29546	1.29553	1.2955	1.29538	1.29516	1.29483	1.2944	1.29385	1.29318	1.29239	1.29148	1.29043	1.28925	1.28793	1.28647	1.28485	1.28309	1.28117	1.27909	1.27684	1.27443	1.27184	1.26908	1.26614	1.26301	1.2597	1.2562	1.25251	1.24862
Rps5	1.3714	1.37277	1.37413	1.37548	1.37681	1.37812	1.3794	1.38065	1.38186	1.38303	1.38415	1.38521	1.38621	1.38715	1.38801	1.38879	1.3895	1.39011	1.39063	1.39105	1.39137	1.39157	1.39166	1.39163	1.39147	1.39118	1.39075	1.39017	1.38945	1.38857	1.38753	1.38632	1.38494	1.38339	1.38166	1.37973	1.37761	1.3753	1.37278	1.37005	1.36711	1.36396	1.36059	1.35701	1.35321	1.34921	1.34499	1.34056	1.33591
Rps19	1.51585	1.51652	1.5172	1.51786	1.51852	1.51916	1.51979	1.52039	1.52097	1.52153	1.52205	1.52254	1.52299	1.52341	1.52377	1.52409	1.52436	1.52458	1.52474	1.52484	1.52487	1.52483	1.52473	1.52455	1.52429	1.52395	1.52352	1.52301	1.52241	1.52171	1.52091	1.52001	1.51901	1.5179	1.51667	1.51534	1.51388	1.5123	1.5106	1.50876	1.5068	1.5047	1.50244	1.50004	1.49747	1.49473	1.49181	1.48871	1.48541
Fcgbp	1.54809	1.49592	1.44403	1.3925	1.34143	1.29092	1.24105	1.19192	1.14364	1.09628	1.04995	1.00473	0.960713	0.917983	0.876619	0.836693	0.798272	0.761418	0.726181	0.692605	0.660724	0.630564	0.602141	0.575464	0.550533	0.527339	0.505869	0.486103	0.46802	0.451592	0.436793	0.423597	0.411976	0.40191	0.39338	0.386373	0.380883	0.376914	0.374476	0.373592	0.374263	0.376422	0.380005	0.384953	0.391216	0.398746	0.407501	0.417436	0.428509
Rps16	1.27192	1.27331	1.2747	1.27608	1.27744	1.27879	1.28012	1.28142	1.28269	1.28392	1.28511	1.28626	1.28736	1.28841	1.2894	1.29033	1.29119	1.29198	1.29269	1.29332	1.29387	1.29433	1.2947	1.29497	1.29513	1.29519	1.29514	1.29497	1.29468	1.29426	1.29372	1.29304	1.29223	1.29127	1.29016	1.28891	1.2875	1.28592	1.28419	1.28228	1.2802	1.27795	1.27551	1.27289	1.27008	1.26709	1.26389	1.2605	1.2569
2200002D01Rik	0.432871	0.441271	0.449766	0.458352	0.46703	0.475799	0.484658	0.493607	0.502643	0.511766	0.520976	0.530271	0.53965	0.549112	0.558656	0.568282	0.577987	0.587771	0.597634	0.607572	0.617587	0.627675	0.637837	0.648072	0.658377	0.668752	0.679196	0.689707	0.700285	0.710928	0.721635	0.732405	0.743237	0.754129	0.765081	0.776092	0.78716	0.798284	0.809463	0.820697	0.831981	0.843308	0.854668	0.866052	0.877451	0.888855	0.900255	0.911641	0.923004
Cox7a1	0.120694	0.123356	0.126071	0.128841	0.131668	0.134556	0.137508	0.140526	0.143614	0.146775	0.150014	0.153333	0.156736	0.160229	0.163814	0.167497	0.171283	0.175175	0.17918	0.183303	0.187548	0.191923	0.196432	0.201083	0.205882	0.210835	0.21595	0.221234	0.226694	0.232339	0.238176	0.244214	0.250462	0.256928	0.263623	0.270556	0.277736	0.285174	0.292881	0.300868	0.309141	0.317698	0.326534	0.335644	0.345021	0.354658	0.364545	0.374674	0.385033
Rpl13a	1.28727	1.28867	1.29007	1.29146	1.29283	1.29418	1.29551	1.29681	1.29808	1.2993	1.30048	1.30161	1.30269	1.3037	1.30466	1.30554	1.30635	1.30707	1.30772	1.30827	1.30873	1.30909	1.30934	1.30949	1.30952	1.30943	1.30921	1.30887	1.30839	1.30777	1.30701	1.30609	1.30503	1.3038	1.30241	1.30085	1.29912	1.2972	1.29511	1.29282	1.29034	1.28767	1.2848	1.28172	1.27843	1.27494	1.27124	1.26732	1.26318
Anpep	0.171346	0.175979	0.180713	0.185553	0.190501	0.195559	0.200731	0.206019	0.211427	0.216958	0.222615	0.228401	0.23432	0.240376	0.246572	0.252911	0.259399	0.266038	0.272832	0.279787	0.286905	0.294192	0.301651	0.309288	0.317106	0.325111	0.333306	0.341698	0.35029	0.359088	0.368096	0.37732	0.386764	0.396435	0.406336	0.416473	0.426852	0.437478	0.448355	0.45949	0.470884	0.482529	0.494418	0.50654	0.518885	0.531443	0.544201	0.557148	0.57027
Rps17	1.12298	1.12617	1.12935	1.13253	1.13568	1.13882	1.14192	1.14499	1.14801	1.15098	1.1539	1.15676	1.15955	1.16226	1.16489	1.16743	1.16988	1.17223	1.17446	1.17659	1.17859	1.18047	1.18221	1.18381	1.18527	1.18657	1.18771	1.18868	1.18948	1.19011	1.19054	1.19079	1.19083	1.19067	1.1903	1.18971	1.1889	1.18785	1.18657	1.18505	1.18327	1.18125	1.17896	1.17642	1.17361	1.17053	1.16718	1.16355	1.15965
Rpl27a	1.23057	1.23199	1.23341	1.23482	1.23621	1.23758	1.23893	1.24026	1.24155	1.2428	1.24401	1.24517	1.24628	1.24733	1.24832	1.24925	1.2501	1.25087	1.25157	1.25218	1.2527	1.25312	1.25345	1.25367	1.25378	1.25377	1.25365	1.2534	1.25302	1.25251	1.25186	1.25107	1.25013	1.24904	1.24779	1.24638	1.24481	1.24306	1.24114	1.23903	1.23675	1.23427	1.23159	1.22872	1.22564	1.22235	1.21885	1.21513	1.21118
Rps15a	1.28423	1.28501	1.2858	1.28657	1.28734	1.28809	1.28882	1.28952	1.29021	1.29086	1.29148	1.29206	1.2926	1.29309	1.29354	1.29393	1.29427	1.29454	1.29475	1.2949	1.29497	1.29497	1.29489	1.29473	1.29448	1.29414	1.29371	1.29318	1.29254	1.29181	1.29096	1.29	1.28892	1.28773	1.28641	1.28496	1.28339	1.28168	1.27982	1.27783	1.27569	1.2734	1.27095	1.26832	1.26553	1.26255	1.25937	1.256	1.25243
Zg16	2.08889	2.04081	1.99284	1.94506	1.89752	1.85032	1.8035	1.75715	1.71134	1.66613	1.6216	1.57782	1.53485	1.49277	1.45163	1.41152	1.3725	1.33462	1.29796	1.26257	1.22851	1.19583	1.1646	1.13487	1.10667	1.08007	1.05509	1.0318	1.01021	0.990386	0.972349	0.956141	0.941797	0.929354	0.918851	0.910325	0.90382	0.899379	0.89705	0.896885	0.898894	0.902981	0.909039	0.916963	0.926651	0.938002	0.950914	0.965285	0.981014
Prap1	0.533762	0.550239	0.566952	0.583878	0.600996	0.618283	0.635716	0.653271	0.670923	0.688648	0.706419	0.724211	0.741999	0.759755	0.777453	0.795067	0.81257	0.829935	0.847137	0.864148	0.880942	0.897494	0.913776	0.929764	0.945432	0.960754	0.975705	0.99026	1.0044	1.01809	1.03131	1.04404	1.05625	1.06792	1.07903	1.08956	1.09948	1.10876	1.1174	1.12536	1.13265	1.13929	1.14533	1.15081	1.15578	1.16027	1.16433	1.16801	1.17134
Ifitm2	0.619513	0.619817	0.62011	0.620383	0.620625	0.620827	0.620977	0.621067	0.621084	0.621021	0.620865	0.620607	0.620237	0.619744	0.619119	0.618352	0.617432	0.61635	0.615095	0.61366	0.612032	0.610205	0.608167	0.60591	0.603425	0.600703	0.597736	0.594515	0.591033	0.587282	0.583255	0.578943	0.574342	0.569445	0.564245	0.558738	0.552919	0.546785	0.54033	0.533553	0.526458	0.519064	0.51139	0.503457	0.495287	0.4869	0.478318	0.46956	0.460648
Ifitm3	1.01603	1.01772	1.01939	1.02103	1.02264	1.02419	1.02568	1.02709	1.02841	1.02961	1.0307	1.03166	1.03247	1.03312	1.0336	1.03389	1.03398	1.03385	1.0335	1.03291	1.03206	1.03095	1.02956	1.02788	1.02589	1.02358	1.02094	1.01795	1.01461	1.0109	1.00681	1.00233	0.997441	0.992135	0.986401	0.980228	0.973605	0.966522	0.958969	0.950935	0.942422	0.93346	0.92408	0.914315	0.904195	0.893753	0.883022	0.872032	0.860816
Hmgb2	0.866249	0.866218	0.866173	0.866099	0.865981	0.865805	0.865557	0.865222	0.864786	0.864234	0.863552	0.862725	0.86174	0.860581	0.859236	0.857689	0.855926	0.853934	0.851698	0.849206	0.846442	0.843394	0.840049	0.836393	0.832413	0.828097	0.823432	0.818407	0.813009	0.807227	0.801049	0.794466	0.787467	0.780043	0.772184	0.763882	0.755129	0.745918	0.736244	0.7261	0.715492	0.704443	0.692983	0.681138	0.668938	0.656411	0.643587	0.630494	0.617163
Rpl13	1.49694	1.49806	1.49917	1.50028	1.50138	1.50246	1.50352	1.50456	1.50557	1.50654	1.50748	1.50838	1.50924	1.51005	1.5108	1.5115	1.51214	1.51272	1.51322	1.51366	1.51401	1.51429	1.51448	1.51459	1.5146	1.51451	1.51433	1.51404	1.51364	1.51312	1.5125	1.51175	1.51087	1.50987	1.50873	1.50746	1.50605	1.50449	1.50278	1.50092	1.49891	1.49673	1.49437	1.49183	1.4891	1.48617	1.48303	1.47967	1.47609
Apoa1	0.860735	0.861586	0.862443	0.863311	0.864195	0.865102	0.866036	0.867003	0.868009	0.869059	0.870159	0.871313	0.872529	0.87381	0.875164	0.876595	0.878108	0.879711	0.881407	0.883204	0.885106	0.887119	0.88925	0.891503	0.893884	0.8964	0.899057	0.901859	0.904813	0.907925	0.911202	0.914648	0.91827	0.922075	0.926068	0.930255	0.934644	0.939239	0.944049	0.949078	0.954334	0.959826	0.965563	0.971553	0.977805	0.984328	0.991131	0.998225	1.00562
Apoc3	0.219579	0.222735	0.225926	0.229148	0.232402	0.235686	0.238999	0.242339	0.245705	0.249095	0.252509	0.255945	0.2594	0.262874	0.266365	0.26987	0.273389	0.276918	0.280457	0.284003	0.287555	0.29111	0.294665	0.29822	0.301771	0.305317	0.308855	0.312383	0.315898	0.319398	0.322881	0.326344	0.329784	0.3332	0.336588	0.339945	0.34327	0.346559	0.34981	0.353021	0.356192	0.359335	0.362462	0.365588	0.368725	0.371887	0.375088	0.378343	0.381667
Apoa4	0.377814	0.381653	0.385515	0.389397	0.393298	0.397215	0.401148	0.405094	0.40905	0.413015	0.416987	0.420963	0.424942	0.42892	0.432896	0.436868	0.440832	0.444787	0.448731	0.452659	0.456571	0.460464	0.464335	0.468181	0.472	0.475789	0.479547	0.483268	0.486953	0.490596	0.494197	0.497752	0.501257	0.504712	0.508112	0.511455	0.514738	0.517959	0.521114	0.524201	0.527224	0.530203	0.533161	0.536121	0.539108	0.542143	0.545252	0.548458	0.551787
Rpl4	0.980682	0.981152	0.981617	0.982073	0.982515	0.982937	0.983336	0.983706	0.984043	0.984342	0.984598	0.984806	0.984961	0.98506	0.985096	0.985066	0.984964	0.984785	0.984526	0.98418	0.983745	0.983213	0.982582	0.981846	0.981	0.98004	0.978962	0.97776	0.976429	0.974966	0.973366	0.971623	0.969734	0.967695	0.965499	0.963144	0.960624	0.957936	0.955075	0.952036	0.948817	0.945415	0.941831	0.938064	0.934112	0.929975	0.925653	0.921144	0.916448
2810417H13Rik	0.503298	0.505127	0.506946	0.508742	0.5105	0.512207	0.51385	0.515414	0.516884	0.518248	0.519491	0.520599	0.521558	0.522353	0.522971	0.523397	0.523618	0.52362	0.523389	0.522911	0.522174	0.521163	0.519867	0.518273	0.516368	0.51414	0.51158	0.508675	0.505415	0.501791	0.497794	0.493415	0.488648	0.483485	0.47792	0.471951	0.465572	0.458782	0.45158	0.443967	0.435952	0.427559	0.418818	0.409758	0.400407	0.390796	0.380954	0.370911	0.360698
Rbp2	0.585197	0.594131	0.60313	0.612198	0.621336	0.630547	0.639832	0.649194	0.658636	0.668159	0.677766	0.687461	0.697244	0.70712	0.717091	0.727159	0.737327	0.747599	0.757977	0.768464	0.779063	0.789777	0.800609	0.811563	0.82264	0.833846	0.845182	0.856652	0.868259	0.880007	0.891899	0.903938	0.916127	0.928471	0.940972	0.953633	0.966459	0.979452	0.992616	1.00596	1.01947	1.03316	1.04701	1.06103	1.07521	1.08955	1.10403	1.11867	1.13344
Rpl14	1.25158	1.25277	1.25396	1.25514	1.2563	1.25744	1.25856	1.25964	1.26069	1.2617	1.26265	1.26356	1.2644	1.26518	1.26589	1.26653	1.26709	1.26756	1.26794	1.26823	1.26841	1.26849	1.26846	1.26831	1.26804	1.26763	1.2671	1.26643	1.26561	1.26464	1.26353	1.26225	1.2608	1.25919	1.2574	1.25543	1.25327	1.25093	1.24839	1.24564	1.24269	1.23953	1.23616	1.23256	1.22873	1.22467	1.22038	1.21584	1.21105
Mif	0.712775	0.716736	0.720695	0.724643	0.728568	0.732461	0.736311	0.740107	0.743839	0.747497	0.751068	0.754544	0.757911	0.761161	0.764281	0.767262	0.770091	0.772758	0.775252	0.777561	0.779676	0.781584	0.783275	0.784738	0.785962	0.786936	0.787649	0.788091	0.788251	0.788119	0.787684	0.786935	0.785864	0.784459	0.782712	0.780612	0.77815	0.775317	0.772104	0.768502	0.76451	0.760138	0.755401	0.750311	0.744882	0.739128	0.733065	0.726704	0.720061
Selm	1.14646	1.07878	1.01212	0.946698	0.882727	0.820431	0.760036	0.701761	0.645818	0.592403	0.541692	0.49383	0.44893	0.407065	0.36827	0.332535	0.299811	0.270012	0.243018	0.218685	0.19685	0.177334	0.159955	0.14453	0.130876	0.118823	0.108206	0.0988749	0.0906917	0.0835312	0.0772814	0.0718429	0.0671285	0.063062	0.0595779	0.0566204	0.0541427	0.0521061	0.05048	0.0492411	0.0483664	0.0478242	0.0475881	0.0476376	0.047957	0.0485351	0.0493637	0.0504376	0.0517537
Ppia	1.36624	1.36952	1.37279	1.37605	1.37929	1.3825	1.38568	1.38882	1.39192	1.39496	1.39794	1.40086	1.4037	1.40646	1.40913	1.41171	1.41418	1.41655	1.4188	1.42094	1.42294	1.42481	1.42653	1.42811	1.42953	1.43078	1.43187	1.43278	1.43351	1.43404	1.43438	1.43452	1.43444	1.43415	1.43363	1.43288	1.43189	1.43066	1.42917	1.42743	1.42543	1.42316	1.42063	1.41785	1.4148	1.4115	1.40794	1.40413	1.40006
Rps27a	1.33657	1.33736	1.33815	1.33893	1.3397	1.34046	1.34119	1.3419	1.34259	1.34324	1.34386	1.34444	1.34498	1.34547	1.34591	1.3463	1.34663	1.3469	1.3471	1.34723	1.34729	1.34727	1.34717	1.34699	1.34672	1.34635	1.34589	1.34533	1.34466	1.34388	1.343	1.34199	1.34087	1.33962	1.33825	1.33675	1.33511	1.33333	1.33141	1.32934	1.32713	1.32475	1.32222	1.31951	1.31662	1.31356	1.3103	1.30685	1.30319
Npm1	0.731875	0.733361	0.734835	0.736287	0.737705	0.739075	0.740386	0.741626	0.742783	0.743845	0.744799	0.745633	0.746335	0.746893	0.747295	0.747528	0.747581	0.747441	0.747097	0.746536	0.745747	0.744717	0.743436	0.741892	0.740073	0.737969	0.735567	0.732858	0.729831	0.726476	0.722781	0.718738	0.714338	0.70957	0.704427	0.698901	0.692982	0.686665	0.679943	0.67281	0.665266	0.657331	0.649026	0.640371	0.631387	0.622096	0.612519	0.602678	0.592594
Nhp2	0.408302	0.412345	0.4164	0.420457	0.424501	0.428523	0.432507	0.436443	0.440317	0.444116	0.447825	0.451433	0.454924	0.458286	0.461504	0.464563	0.467451	0.470152	0.472652	0.474938	0.476995	0.478809	0.480365	0.481651	0.482653	0.483356	0.483749	0.483817	0.483549	0.482933	0.481956	0.480607	0.478876	0.476753	0.474228	0.471293	0.467939	0.46416	0.45995	0.455303	0.450223	0.444728	0.438843	0.43259	0.425991	0.419072	0.411856	0.404368	0.39663
2210407C18Rik	0.219696	0.229079	0.238758	0.248732	0.258996	0.269546	0.280378	0.291483	0.302855	0.314486	0.326365	0.338482	0.350826	0.363386	0.376146	0.389095	0.402217	0.415496	0.428918	0.442464	0.456119	0.469865	0.483684	0.497558	0.511468	0.525395	0.539321	0.553226	0.567092	0.580899	0.594629	0.608261	0.621778	0.63516	0.648388	0.661444	0.67431	0.686967	0.699397	0.711583	0.723513	0.73519	0.746621	0.757812	0.76877	0.779504	0.790021	0.800332	0.810445
Rpl23a	1.24093	1.24292	1.24491	1.24689	1.24885	1.25079	1.25271	1.2546	1.25645	1.25826	1.26003	1.26174	1.2634	1.26499	1.26652	1.26798	1.26936	1.27065	1.27186	1.27298	1.274	1.27492	1.27572	1.27642	1.27699	1.27744	1.27776	1.27795	1.278	1.2779	1.27766	1.27725	1.27669	1.27596	1.27507	1.27399	1.27274	1.2713	1.26967	1.26784	1.26582	1.26358	1.26114	1.25849	1.25562	1.25252	1.2492	1.24566	1.24187
Krt20	0.211716	0.213455	0.215208	0.21698	0.218773	0.220593	0.222442	0.224325	0.226247	0.22821	0.23022	0.232282	0.234399	0.236576	0.238819	0.241132	0.24352	0.245989	0.248544	0.251191	0.253934	0.256782	0.259738	0.262811	0.266005	0.269329	0.272789	0.276392	0.280146	0.284058	0.288137	0.292391	0.296829	0.301459	0.306291	0.311335	0.3166	0.322097	0.327836	0.333829	0.340083	0.346595	0.353361	0.360376	0.367634	0.37513	0.382857	0.390808	0.398975
Birc5	0.406888	0.407019	0.407141	0.407248	0.407331	0.407382	0.407392	0.407355	0.407261	0.407104	0.406874	0.406565	0.406168	0.405675	0.405078	0.404371	0.403545	0.402592	0.401506	0.40028	0.398905	0.397375	0.395683	0.393824	0.39179	0.389575	0.387173	0.38458	0.38179	0.378798	0.3756	0.372192	0.368569	0.36473	0.360672	0.356392	0.351889	0.347162	0.342211	0.337037	0.331644	0.326043	0.320247	0.314269	0.308122	0.30182	0.295376	0.288804	0.282117
Rps7	1.16402	1.16483	1.16564	1.16643	1.16722	1.16798	1.16873	1.16945	1.17013	1.17079	1.1714	1.17197	1.1725	1.17297	1.17338	1.17374	1.17403	1.17425	1.17439	1.17446	1.17445	1.17435	1.17416	1.17387	1.17348	1.17299	1.17239	1.17168	1.17085	1.1699	1.16882	1.16761	1.16627	1.1648	1.16317	1.16141	1.15949	1.15741	1.15518	1.15278	1.15022	1.14748	1.14456	1.14147	1.13818	1.1347	1.13102	1.12713	1.12304
Erh	0.692505	0.693947	0.695383	0.696804	0.698203	0.699573	0.700904	0.702189	0.703421	0.704591	0.705692	0.706715	0.707652	0.708496	0.709239	0.709872	0.710388	0.710778	0.711036	0.711152	0.711119	0.710929	0.710575	0.710048	0.709341	0.708447	0.707357	0.706065	0.704562	0.702843	0.700898	0.698723	0.696309	0.69365	0.690739	0.68757	0.684137	0.680433	0.676454	0.672193	0.667648	0.662826	0.657733	0.652378	0.646766	0.640907	0.634808	0.628476	0.62192
Ifi27l2b	0.664849	0.662879	0.660922	0.658988	0.657089	0.655234	0.653435	0.651701	0.650043	0.648471	0.646995	0.645626	0.644374	0.643249	0.642261	0.64142	0.640738	0.640223	0.639887	0.639739	0.63979	0.640051	0.640532	0.641244	0.642198	0.643404	0.644874	0.646619	0.648651	0.650981	0.653621	0.656584	0.659881	0.663526	0.667532	0.671911	0.676678	0.681846	0.68743	0.693445	0.699896	0.706768	0.714042	0.721701	0.729726	0.738097	0.746795	0.755799	0.765091
Hsp90aa1	0.773367	0.778802	0.784237	0.789662	0.795061	0.800423	0.805733	0.81098	0.816149	0.821227	0.826201	0.831056	0.83578	0.840359	0.844778	0.849024	0.853083	0.856941	0.860584	0.863999	0.867172	0.870088	0.872734	0.875096	0.87716	0.878912	0.88034	0.881429	0.882165	0.882537	0.882529	0.88213	0.881327	0.880106	0.878455	0.876363	0.873816	0.870803	0.867313	0.863335	0.858866	0.853925	0.848534	0.842714	0.836487	0.829874	0.822899	0.815582	0.807945
Crip1	1.07082	1.07195	1.07309	1.07424	1.07541	1.07661	1.07784	1.07911	1.08042	1.08178	1.08321	1.08469	1.08625	1.08788	1.08959	1.0914	1.0933	1.0953	1.09741	1.09964	1.10199	1.10447	1.10709	1.10984	1.11275	1.11581	1.11903	1.12242	1.12598	1.12973	1.13366	1.13779	1.14212	1.14666	1.15142	1.1564	1.16161	1.16706	1.17275	1.17869	1.18488	1.19133	1.19802	1.20495	1.21212	1.21951	1.22713	1.23496	1.24301
Cks2	0.458553	0.459205	0.459847	0.460469	0.46106	0.461609	0.462107	0.462542	0.462905	0.463183	0.463368	0.463448	0.463413	0.463253	0.462956	0.462514	0.461915	0.461149	0.460207	0.459078	0.457754	0.456225	0.454481	0.452513	0.450314	0.447874	0.445186	0.442243	0.439037	0.435561	0.43181	0.427778	0.42346	0.418853	0.413951	0.408753	0.403257	0.397462	0.391367	0.384974	0.37829	0.371338	0.364142	0.356725	0.349113	0.341329	0.333397	0.325341	0.317185
Rps23	1.37346	1.37469	1.37593	1.37715	1.37837	1.37957	1.38075	1.38191	1.38305	1.38416	1.38523	1.38627	1.38727	1.38823	1.38914	1.39	1.3908	1.39155	1.39224	1.39286	1.39341	1.39389	1.39429	1.39462	1.39486	1.39501	1.39508	1.39505	1.39492	1.39469	1.39436	1.39392	1.39336	1.39269	1.3919	1.39099	1.38995	1.38878	1.38748	1.38604	1.38446	1.38273	1.38085	1.3788	1.37658	1.37418	1.37159	1.36881	1.36583
Rpl15	1.14312	1.14411	1.1451	1.14608	1.14704	1.14798	1.14891	1.1498	1.15066	1.15148	1.15226	1.15299	1.15367	1.15429	1.15486	1.15535	1.15578	1.15612	1.15639	1.15657	1.15667	1.15666	1.15656	1.15635	1.15604	1.15561	1.15506	1.15439	1.15359	1.15265	1.15158	1.15037	1.14901	1.1475	1.14584	1.14401	1.14202	1.13986	1.13752	1.13501	1.13231	1.12943	1.12636	1.12311	1.11966	1.11602	1.11219	1.10816	1.10394
Olfm4	0.783807	0.786101	0.788375	0.790608	0.792777	0.794861	0.796838	0.798686	0.800381	0.801903	0.803228	0.804335	0.805201	0.805804	0.806122	0.806133	0.805815	0.805146	0.804104	0.802668	0.800818	0.798531	0.795788	0.792568	0.788851	0.784619	0.779853	0.774535	0.768647	0.762173	0.755098	0.747406	0.739084	0.730121	0.720505	0.710226	0.699277	0.687653	0.675349	0.662365	0.648718	0.634467	0.619679	0.604417	0.588748	0.572738	0.556451	0.539951	0.523302
Rpl8	1.11781	1.12034	1.12287	1.12539	1.1279	1.13039	1.13284	1.13527	1.13766	1.14	1.14229	1.14453	1.14671	1.14882	1.15086	1.15283	1.1547	1.15649	1.15819	1.15978	1.16127	1.16265	1.1639	1.16504	1.16604	1.16692	1.16765	1.16823	1.16866	1.16894	1.16905	1.16899	1.16876	1.16835	1.16776	1.16697	1.16599	1.1648	1.16341	1.1618	1.15997	1.15793	1.15565	1.15315	1.15041	1.14743	1.1442	1.14073	1.13701
Rpl3	1.11035	1.11026	1.11016	1.11006	1.10995	1.10983	1.10968	1.10951	1.10932	1.1091	1.10884	1.10855	1.10821	1.10784	1.10741	1.10693	1.1064	1.1058	1.10515	1.10442	1.10363	1.10276	1.10182	1.10079	1.09968	1.09848	1.09719	1.0958	1.09431	1.09272	1.09103	1.08922	1.0873	1.08526	1.0831	1.08082	1.07841	1.07586	1.07318	1.07037	1.06741	1.06429	1.06102	1.05757	1.05393	1.05011	1.04608	1.04183	1.03737
Tuba1b	0.633832	0.633749	0.633652	0.633529	0.633366	0.633149	0.632865	0.632501	0.632042	0.631477	0.630792	0.629973	0.629007	0.627882	0.626584	0.6251	0.623419	0.621526	0.61941	0.617059	0.61446	0.611603	0.608474	0.605064	0.601361	0.597355	0.593036	0.588395	0.583421	0.578108	0.572446	0.56643	0.560051	0.553305	0.546186	0.538691	0.530816	0.52256	0.513922	0.504902	0.495512	0.485783	0.475751	0.465449	0.454914	0.44418	0.43328	0.42225	0.411121
Ranbp1	0.492964	0.497305	0.501654	0.505994	0.510314	0.514598	0.518831	0.523	0.527088	0.53108	0.534962	0.538717	0.54233	0.545785	0.549067	0.552158	0.555044	0.557708	0.560134	0.562307	0.56421	0.565827	0.567144	0.568144	0.568812	0.569133	0.569093	0.568676	0.56787	0.566659	0.565032	0.562976	0.560478	0.557527	0.554112	0.550224	0.545853	0.540992	0.535633	0.529771	0.523409	0.516574	0.509296	0.501603	0.493526	0.485096	0.476343	0.467297	0.457989
Hmgn1	0.49593	0.499269	0.502607	0.505931	0.509228	0.512484	0.515685	0.518818	0.521869	0.524823	0.527667	0.530386	0.532967	0.535393	0.537652	0.539728	0.541607	0.543274	0.544716	0.545917	0.546863	0.547541	0.547936	0.548034	0.547823	0.547287	0.546416	0.545196	0.543614	0.541659	0.53932	0.536585	0.533445	0.529891	0.525912	0.521502	0.516653	0.511359	0.505614	0.499416	0.492769	0.485698	0.478235	0.470406	0.462243	0.453774	0.445029	0.436038	0.426831
Rps2	1.34802	1.35131	1.35459	1.35787	1.36112	1.36435	1.36754	1.37069	1.3738	1.37685	1.37984	1.38277	1.38562	1.38839	1.39107	1.39366	1.39614	1.39852	1.40078	1.40292	1.40492	1.40679	1.40852	1.4101	1.41152	1.41277	1.41386	1.41476	1.41548	1.41601	1.41634	1.41647	1.41638	1.41608	1.41554	1.41478	1.41377	1.41252	1.41101	1.40925	1.40722	1.40492	1.40235	1.39951	1.3964	1.39301	1.38934	1.38539	1.38117
Rpl10a	1.10705	1.10796	1.10888	1.10978	1.11068	1.11156	1.11242	1.11326	1.11407	1.11485	1.1156	1.11631	1.11698	1.11761	1.11818	1.11871	1.11917	1.11958	1.11992	1.12019	1.12039	1.12052	1.12056	1.12052	1.1204	1.12018	1.11987	1.11946	1.11895	1.11834	1.11761	1.11677	1.11582	1.11474	1.11354	1.11221	1.11074	1.10915	1.10741	1.10553	1.1035	1.10133	1.09899	1.0965	1.09384	1.091	1.08799	1.08481	1.08143
Tff3	2.55962	2.49684	2.43418	2.3717	2.30951	2.24768	2.1863	2.12546	2.06524	2.00573	1.94703	1.88921	1.83236	1.77658	1.72195	1.66856	1.61649	1.56583	1.51667	1.46908	1.42315	1.37896	1.33658	1.29608	1.25754	1.22101	1.18657	1.15426	1.12415	1.09629	1.07072	1.04749	1.02665	1.00825	0.992312	0.978899	0.968053	0.959825	0.954268	0.951441	0.951352	0.953875	0.958873	0.966214	0.975767	0.987406	1.001	1.01643	1.03357
Rps18	1.49279	1.49415	1.49551	1.49685	1.49819	1.49952	1.50082	1.5021	1.50336	1.50458	1.50577	1.50693	1.50804	1.50911	1.51012	1.51109	1.512	1.51285	1.51363	1.51434	1.51499	1.51556	1.51604	1.51645	1.51677	1.517	1.51713	1.51716	1.5171	1.51692	1.51664	1.51624	1.51573	1.5151	1.51434	1.51345	1.51243	1.51127	1.50997	1.50853	1.50695	1.5052	1.50329	1.50121	1.49894	1.49649	1.49383	1.49097	1.4879
Tubb5	0.701452	0.697787	0.694118	0.690434	0.686723	0.682975	0.679178	0.675321	0.671393	0.667385	0.663284	0.65908	0.654764	0.650326	0.645754	0.64104	0.636174	0.631147	0.62595	0.620573	0.615009	0.609249	0.603286	0.597111	0.590719	0.584101	0.577253	0.570167	0.56284	0.555267	0.547443	0.539366	0.531032	0.52244	0.513588	0.504477	0.495108	0.485481	0.475601	0.46547	0.4551	0.444521	0.433762	0.422855	0.411828	0.400713	0.389538	0.378331	0.36712
Spink1	0.477098	0.484417	0.491801	0.499255	0.506781	0.514385	0.522072	0.529845	0.537709	0.54567	0.553732	0.5619	0.570179	0.578575	0.587093	0.595738	0.604517	0.613434	0.622495	0.631707	0.641075	0.650606	0.660305	0.670179	0.680233	0.690476	0.700912	0.711549	0.722392	0.73345	0.744728	0.756233	0.767973	0.779954	0.792183	0.804667	0.817413	0.830428	0.84372	0.857296	0.871156	0.88529	0.899681	0.914316	0.92918	0.944257	0.95953	0.974984	0.990603
Slc12a2	0.510425	0.505409	0.500412	0.495427	0.490449	0.48547	0.480485	0.475488	0.470472	0.465432	0.460363	0.455259	0.450115	0.444926	0.439688	0.434395	0.429044	0.423631	0.418151	0.412602	0.40698	0.401281	0.395504	0.389646	0.383704	0.377678	0.371565	0.365365	0.359077	0.352701	0.346237	0.339685	0.333047	0.326324	0.319518	0.312632	0.305668	0.29863	0.291521	0.284346	0.277114	0.26984	0.26254	0.25523	0.247926	0.240642	0.233394	0.226194	0.219056
Rpl17	1.15709	1.15794	1.15878	1.15962	1.16045	1.16126	1.16205	1.16281	1.16355	1.16425	1.16491	1.16553	1.16611	1.16663	1.16711	1.16752	1.16787	1.16815	1.16836	1.1685	1.16855	1.16853	1.16841	1.1682	1.1679	1.1675	1.16699	1.16637	1.16564	1.16479	1.16382	1.16272	1.1615	1.16014	1.15864	1.15701	1.15522	1.15329	1.1512	1.14896	1.14655	1.14397	1.14122	1.1383	1.13518	1.13188	1.12839	1.12469	1.12079
Papss2	0.0815481	0.0838318	0.0861731	0.0885727	0.0910314	0.09355	0.0961293	0.0987699	0.101473	0.104238	0.107066	0.109959	0.112915	0.115937	0.119023	0.122175	0.125393	0.128677	0.132028	0.135444	0.138928	0.142477	0.146094	0.149776	0.153525	0.15734	0.161221	0.165166	0.169176	0.173251	0.177389	0.18159	0.185852	0.190176	0.194561	0.199004	0.203506	0.208064	0.212678	0.217347	0.22207	0.226855	0.231709	0.236639	0.241653	0.24676	0.25197	0.257292	0.262735
Ifit1bl1	0.117379	0.118952	0.120544	0.12216	0.123801	0.12547	0.12717	0.128904	0.130673	0.132483	0.134335	0.136234	0.138182	0.140184	0.142242	0.144361	0.146546	0.148799	0.151126	0.153532	0.156021	0.158598	0.161268	0.164038	0.166912	0.169897	0.172998	0.176224	0.17958	0.183073	0.186711	0.190503	0.194456	0.198578	0.202879	0.207369	0.212057	0.216953	0.222069	0.227415	0.233	0.238828	0.2449	0.251218	0.257782	0.264594	0.271654	0.278962	0.286516
Ifit1	0.140265	0.142491	0.144748	0.147039	0.149366	0.151731	0.154136	0.156583	0.159077	0.161618	0.164209	0.166855	0.169557	0.172319	0.175144	0.178035	0.180996	0.18403	0.187141	0.190334	0.193611	0.196978	0.200438	0.203997	0.207658	0.211427	0.215309	0.219309	0.223432	0.227684	0.23207	0.236598	0.241272	0.2461	0.251088	0.256243	0.261572	0.267083	0.272783	0.27868	0.28478	0.291083	0.297588	0.304295	0.311201	0.318306	0.325606	0.3331	0.340785
Rps4x	1.22917	1.22912	1.22905	1.22899	1.22891	1.22882	1.22871	1.22858	1.22842	1.22824	1.22803	1.22778	1.22749	1.22716	1.22679	1.22637	1.22589	1.22536	1.22477	1.22412	1.2234	1.22261	1.22175	1.22082	1.2198	1.2187	1.21751	1.21623	1.21486	1.2134	1.21183	1.21016	1.20838	1.20649	1.20448	1.20236	1.20012	1.19775	1.19526	1.19264	1.18988	1.18698	1.18394	1.18075	1.17741	1.17391	1.17024	1.16641	1.16241
S100g	0.117986	0.122712	0.127597	0.13264	0.137838	0.143188	0.148689	0.154335	0.160121	0.166042	0.172092	0.178262	0.184546	0.190933	0.197413	0.203977	0.210611	0.217305	0.224045	0.230816	0.237605	0.244396	0.251172	0.257919	0.264618	0.271252	0.277803	0.284253	0.290583	0.296776	0.302811	0.30867	0.314333	0.319782	0.324998	0.329962	0.334655	0.339059	0.343156	0.346929	0.350374	0.353522	0.356412	0.359081	0.361569	0.363918	0.366169	0.368364	0.370548
Rps20	1.05968	1.06234	1.06499	1.06762	1.07024	1.07283	1.07538	1.07789	1.08035	1.08275	1.08508	1.08735	1.08953	1.09162	1.09362	1.09552	1.0973	1.09897	1.10051	1.10192	1.10318	1.1043	1.10526	1.10606	1.10669	1.10714	1.1074	1.10747	1.10734	1.107	1.10644	1.10567	1.10466	1.10341	1.10192	1.10018	1.09817	1.09591	1.09336	1.09054	1.08743	1.08404	1.08038	1.07645	1.07225	1.06779	1.06308	1.05812	1.05291
Gda	0.125705	0.129141	0.132655	0.136247	0.139916	0.143659	0.147477	0.151367	0.155326	0.159354	0.163448	0.167605	0.171823	0.176097	0.180426	0.184805	0.189231	0.1937	0.198207	0.202749	0.207319	0.211914	0.216529	0.221157	0.225794	0.230434	0.23507	0.239697	0.244308	0.248897	0.253457	0.257982	0.262465	0.266898	0.271275	0.275588	0.279831	0.283996	0.288075	0.292062	0.295954	0.299761	0.303495	0.30717	0.310799	0.314396	0.317976	0.321554	0.325145
Rps3	1.24153	1.24213	1.24273	1.24332	1.2439	1.24446	1.245	1.24552	1.24602	1.24648	1.24691	1.24729	1.24764	1.24794	1.24818	1.24838	1.24851	1.24858	1.24859	1.24853	1.24839	1.24817	1.24787	1.24749	1.24702	1.24645	1.24578	1.24502	1.24415	1.24317	1.24208	1.24087	1.23954	1.23808	1.2365	1.23479	1.23294	1.23095	1.22882	1.22654	1.22411	1.22153	1.21879	1.21589	1.21283	1.2096	1.20621	1.20265	1.19891
Tmsb4x	1.40911	1.40656	1.40401	1.40145	1.39889	1.39633	1.39376	1.39119	1.38861	1.38602	1.38343	1.38082	1.3782	1.37557	1.37293	1.37027	1.36759	1.3649	1.36219	1.35946	1.35671	1.35394	1.35115	1.34833	1.34549	1.34262	1.33973	1.33681	1.33386	1.33088	1.32787	1.32483	1.32176	1.31865	1.3155	1.31233	1.30911	1.30585	1.30256	1.29923	1.29585	1.29243	1.28895	1.28543	1.28184	1.27818	1.27446	1.27067	1.2668
Atp1a1	0.449435	0.45401	0.458612	0.463245	0.467909	0.472605	0.477337	0.482105	0.486911	0.491757	0.496646	0.501579	0.506557	0.511584	0.51666	0.521788	0.526971	0.532209	0.537506	0.542863	0.548283	0.553768	0.55932	0.564942	0.570636	0.576403	0.582247	0.588171	0.594175	0.600264	0.606439	0.612703	0.619059	0.625509	0.632055	0.638701	0.645449	0.652302	0.659263	0.666333	0.673515	0.680803	0.688192	0.695678	0.703254	0.710916	0.718658	0.726474	0.734358
Clec2h	0.114163	0.115732	0.117321	0.118932	0.120566	0.122224	0.123909	0.125622	0.127366	0.129141	0.130951	0.132796	0.13468	0.136604	0.138571	0.140584	0.142643	0.144754	0.146917	0.149135	0.151413	0.153751	0.156155	0.158627	0.16117	0.163787	0.166483	0.169262	0.172126	0.175081	0.17813	0.181278	0.184529	0.187888	0.19136	0.194951	0.198664	0.202507	0.206484	0.210602	0.214866	0.21928	0.223847	0.228572	0.233457	0.238508	0.243727	0.249118	0.254686
Rps13	1.07025	1.07283	1.07541	1.07797	1.08052	1.08305	1.08555	1.08802	1.09044	1.09283	1.09516	1.09743	1.09964	1.10179	1.10385	1.10584	1.10774	1.10955	1.11126	1.11287	1.11437	1.11575	1.11701	1.11814	1.11913	1.11999	1.1207	1.12127	1.12167	1.12191	1.12198	1.12188	1.12159	1.12112	1.12046	1.1196	1.11853	1.11726	1.11577	1.11406	1.11213	1.10997	1.10757	1.10494	1.10208	1.09897	1.09562	1.09203	1.0882
Cdhr5	0.329213	0.328059	0.326914	0.325786	0.32468	0.323605	0.322565	0.321569	0.320622	0.319731	0.318902	0.318142	0.317456	0.316853	0.316337	0.315915	0.315594	0.315381	0.315281	0.315301	0.315448	0.315729	0.316151	0.31672	0.317445	0.318332	0.319389	0.320625	0.322047	0.323663	0.325483	0.327515	0.329769	0.332255	0.334983	0.337964	0.341209	0.34473	0.348538	0.352648	0.357066	0.361792	0.366819	0.372144	0.377762	0.383668	0.389858	0.396326	0.403067
Enpep	0.0670975	0.0692939	0.071557	0.0738888	0.0762918	0.0787682	0.0813205	0.0839512	0.0866628	0.0894583	0.0923402	0.0953116	0.0983754	0.101535	0.104793	0.108153	0.111619	0.115194	0.118882	0.122686	0.126611	0.13066	0.134838	0.139149	0.143598	0.148188	0.152925	0.157813	0.162857	0.168063	0.173435	0.178979	0.1847	0.190603	0.196695	0.202982	0.209468	0.21616	0.223064	0.230186	0.23753	0.245095	0.25288	0.260879	0.26909	0.277508	0.286127	0.294941	0.303943
Slc5a1	0.145629	0.147868	0.150137	0.152436	0.154767	0.157131	0.15953	0.161964	0.164434	0.166943	0.169491	0.17208	0.174712	0.177387	0.180108	0.182876	0.185693	0.18856	0.191479	0.194453	0.197482	0.20057	0.203717	0.206927	0.2102	0.21354	0.216949	0.220428	0.223981	0.227609	0.231315	0.235103	0.238973	0.24293	0.246975	0.251113	0.255345	0.259675	0.264105	0.26864	0.273281	0.278034	0.282903	0.287892	0.293006	0.298248	0.303624	0.30914	0.314798
Eef1g	0.807597	0.808662	0.809723	0.810773	0.811807	0.81282	0.813807	0.814761	0.815677	0.816551	0.817376	0.818146	0.818858	0.819504	0.820079	0.820579	0.820997	0.821328	0.821567	0.821707	0.821745	0.821673	0.821487	0.821181	0.82075	0.820189	0.819492	0.818654	0.817669	0.816533	0.815239	0.813784	0.812161	0.810366	0.808394	0.80624	0.803898	0.801365	0.798635	0.795703	0.792567	0.789228	0.785687	0.781946	0.778005	0.773868	0.769535	0.765009	0.760292
Rpl7	1.04167	1.04236	1.04305	1.04373	1.04439	1.04503	1.04565	1.04625	1.0468	1.04733	1.0478	1.04823	1.04861	1.04893	1.04919	1.04939	1.04951	1.04955	1.04952	1.0494	1.04918	1.04888	1.04847	1.04796	1.04734	1.0466	1.04575	1.04477	1.04366	1.04243	1.04105	1.03953	1.03787	1.03605	1.03408	1.03195	1.02965	1.02719	1.02455	1.02173	1.01873	1.01555	1.0122	1.00866	1.00495	1.00106	0.997001	0.992769	0.988365
Top2a	0.366482	0.365407	0.364324	0.363224	0.362095	0.36093	0.359717	0.358447	0.357111	0.355699	0.354203	0.352613	0.35092	0.349116	0.347191	0.345139	0.34295	0.340617	0.338133	0.33549	0.332682	0.329702	0.326545	0.323204	0.319676	0.315955	0.312038	0.307922	0.303604	0.299083	0.294357	0.289426	0.284292	0.278955	0.273419	0.267686	0.261762	0.255652	0.249362	0.242901	0.236283	0.229531	0.222675	0.215738	0.208747	0.201726	0.194698	0.187687	0.180714
Stmn1	0.304855	0.307625	0.310393	0.313138	0.315841	0.318481	0.321036	0.323485	0.325806	0.327976	0.329973	0.331775	0.333359	0.334703	0.335783	0.336578	0.337065	0.337224	0.337033	0.336473	0.335523	0.334167	0.332385	0.330164	0.327489	0.324347	0.320728	0.316623	0.312027	0.306935	0.301348	0.295268	0.288701	0.281654	0.274142	0.266181	0.257792	0.248999	0.239831	0.230322	0.220523	0.210515	0.200381	0.1902	0.180047	0.16999	0.160093	0.150412	0.140997
Hnrnpa1	0.463181	0.466208	0.469236	0.472255	0.475255	0.478226	0.481157	0.484037	0.486857	0.489605	0.49227	0.494842	0.497309	0.499661	0.501886	0.503972	0.50591	0.507687	0.509292	0.510715	0.511943	0.512967	0.513774	0.514355	0.514697	0.514792	0.514628	0.514195	0.513483	0.512483	0.511184	0.509579	0.507657	0.505412	0.502834	0.499917	0.496653	0.493037	0.489062	0.484724	0.480024	0.474979	0.469606	0.463926	0.457956	0.451717	0.445227	0.438505	0.431571
Impdh2	0.277259	0.279831	0.282408	0.28498	0.287533	0.290055	0.292535	0.294959	0.297314	0.299586	0.301763	0.303831	0.305776	0.307583	0.30924	0.310732	0.312045	0.313166	0.31408	0.314774	0.315235	0.31545	0.315406	0.31509	0.314492	0.313599	0.312401	0.31089	0.309054	0.306887	0.304381	0.301531	0.298331	0.294778	0.290869	0.286605	0.281985	0.277012	0.271692	0.266029	0.26004	0.253758	0.247221	0.240464	0.233523	0.226435	0.219232	0.21195	0.20462
Ces2e	0.100503	0.104185	0.107985	0.111906	0.115949	0.120117	0.124411	0.128833	0.133384	0.138067	0.142883	0.147832	0.152916	0.158136	0.163493	0.168987	0.174618	0.180388	0.186295	0.19234	0.198522	0.204841	0.211296	0.217886	0.22461	0.231466	0.238453	0.245569	0.252811	0.260178	0.267667	0.275276	0.283	0.290838	0.298786	0.30684	0.314997	0.323253	0.331604	0.340045	0.348572	0.357179	0.365859	0.374606	0.383413	0.392273	0.401178	0.410122	0.419096
Muc13	0.721934	0.719538	0.717152	0.714787	0.71245	0.710149	0.707892	0.705688	0.703545	0.701471	0.699474	0.697562	0.695742	0.694024	0.692414	0.690922	0.689554	0.688318	0.687224	0.686277	0.685488	0.684862	0.68441	0.684137	0.684054	0.684167	0.684486	0.685017	0.685771	0.686755	0.687978	0.689448	0.691176	0.693168	0.695436	0.697987	0.700833	0.703981	0.707443	0.711228	0.715342	0.719776	0.724522	0.72957	0.734913	0.74054	0.746442	0.75261	0.759035
C1qbp	0.330443	0.335566	0.340732	0.345934	0.351162	0.356407	0.361659	0.366908	0.372144	0.377356	0.382533	0.387664	0.392737	0.397741	0.402664	0.407493	0.412217	0.416823	0.421298	0.425629	0.429805	0.433811	0.437635	0.441264	0.444686	0.447887	0.450854	0.453575	0.456037	0.458228	0.460136	0.461748	0.463053	0.464039	0.464695	0.46501	0.464974	0.464576	0.463808	0.462661	0.461128	0.459217	0.456931	0.454279	0.451268	0.447905	0.444199	0.440159	0.435793
Hmgn2	0.502987	0.500131	0.49728	0.494429	0.491574	0.488711	0.485835	0.482944	0.480032	0.477097	0.474134	0.471139	0.468109	0.46504	0.461929	0.458772	0.455566	0.452308	0.448994	0.44562	0.442186	0.438686	0.435119	0.431481	0.42777	0.423984	0.420121	0.416177	0.412151	0.408041	0.403846	0.399563	0.395191	0.39073	0.386177	0.381531	0.376793	0.371962	0.367037	0.362019	0.356907	0.351706	0.346416	0.341042	0.335587	0.330053	0.324445	0.318765	0.313019
Serbp1	0.663875	0.666539	0.669199	0.671844	0.674467	0.677057	0.679605	0.682102	0.684539	0.686905	0.689191	0.691388	0.693487	0.695476	0.697347	0.69909	0.700695	0.702153	0.703454	0.704588	0.705546	0.706318	0.706894	0.707264	0.707421	0.707353	0.707052	0.706509	0.705714	0.704658	0.703333	0.70173	0.69984	0.697656	0.695168	0.692369	0.689252	0.685808	0.682031	0.677915	0.673457	0.668671	0.66357	0.658169	0.652481	0.646522	0.640306	0.633847	0.627161
Snrpf	0.554346	0.556539	0.558727	0.560902	0.563055	0.565176	0.567257	0.569288	0.571259	0.573163	0.574989	0.576729	0.578372	0.579909	0.581332	0.58263	0.583794	0.584815	0.585684	0.58639	0.586925	0.58728	0.587445	0.58741	0.587168	0.586709	0.586025	0.585106	0.583945	0.582532	0.58086	0.578921	0.576708	0.574212	0.571427	0.568345	0.564962	0.561269	0.557263	0.552937	0.548291	0.543335	0.538083	0.532547	0.52674	0.520674	0.514363	0.507819	0.501057
Rpl23	1.17173	1.17393	1.17612	1.1783	1.18046	1.1826	1.18471	1.18679	1.18883	1.19083	1.19277	1.19465	1.19647	1.19823	1.1999	1.2015	1.20301	1.20443	1.20575	1.20696	1.20807	1.20906	1.20992	1.21066	1.21127	1.21174	1.21206	1.21223	1.21225	1.2121	1.21178	1.21129	1.21062	1.20976	1.20872	1.20747	1.20602	1.20437	1.2025	1.20041	1.1981	1.19556	1.1928	1.18981	1.1866	1.18317	1.17952	1.17565	1.17155
Reg3g	1.61623	1.62424	1.63226	1.64028	1.64831	1.65635	1.66441	1.67247	1.68055	1.68865	1.69677	1.70491	1.71306	1.72125	1.72945	1.73768	1.74595	1.75424	1.76256	1.77091	1.7793	1.78773	1.7962	1.8047	1.81325	1.82184	1.83047	1.83915	1.84788	1.85666	1.86549	1.87437	1.88331	1.89231	1.90136	1.91047	1.91965	1.92888	1.93819	1.94756	1.95699	1.96647	1.97599	1.98551	1.99504	2.00454	2.01401	2.02342	2.03277
Alpi	0.0403994	0.0427095	0.0451433	0.0477047	0.0503976	0.0532253	0.0561913	0.0592984	0.062549	0.0659453	0.0694887	0.0731802	0.0770203	0.0810085	0.0851438	0.0894244	0.0938477	0.09841	0.103107	0.107933	0.112883	0.117948	0.12312	0.128391	0.133749	0.139184	0.144682	0.150232	0.155819	0.161427	0.167042	0.172646	0.178223	0.183754	0.189221	0.194606	0.19989	0.205052	0.210073	0.214934	0.219622	0.224139	0.228493	0.232693	0.236747	0.240668	0.244467	0.248159	0.251758
Rpl21	1.07992	1.0831	1.08627	1.08943	1.09258	1.0957	1.09879	1.10184	1.10484	1.1078	1.11069	1.11352	1.11628	1.11896	1.12156	1.12406	1.12646	1.12876	1.13094	1.133	1.13494	1.13674	1.1384	1.13992	1.14128	1.14247	1.14351	1.14436	1.14504	1.14552	1.14582	1.14591	1.14579	1.14545	1.1449	1.14411	1.14309	1.14183	1.14032	1.13856	1.13653	1.13425	1.13171	1.12891	1.12586	1.12256	1.11901	1.11521	1.11116
P4hb	0.607957	0.605955	0.603964	0.601993	0.600049	0.598141	0.596276	0.594462	0.592708	0.59102	0.589408	0.587878	0.586439	0.585098	0.583864	0.582742	0.581743	0.580872	0.580138	0.579549	0.579113	0.578837	0.578729	0.578797	0.579049	0.579494	0.580139	0.580993	0.582065	0.583362	0.584894	0.58667	0.588699	0.59099	0.593552	0.596395	0.59953	0.602966	0.606715	0.610785	0.615184	0.619901	0.624925	0.630246	0.635851	0.641731	0.647872	0.654265	0.660895
Rpl9	1.16918	1.16993	1.17067	1.17141	1.17214	1.17286	1.17356	1.17424	1.1749	1.17553	1.17613	1.1767	1.17724	1.17773	1.17818	1.17859	1.17895	1.17925	1.1795	1.17969	1.17982	1.17988	1.17988	1.1798	1.17964	1.17941	1.1791	1.1787	1.17821	1.17763	1.17696	1.17619	1.17532	1.17434	1.17325	1.17206	1.17075	1.16932	1.16777	1.1661	1.1643	1.16236	1.16029	1.15808	1.15572	1.1532	1.15052	1.14767	1.14466
Muc2	1.47541	1.41564	1.35628	1.29743	1.23924	1.18181	1.12529	1.06979	1.01545	0.962403	0.910765	0.860661	0.812209	0.765517	0.720682	0.677794	0.636924	0.598132	0.56146	0.526934	0.494561	0.464336	0.436234	0.410218	0.386238	0.364235	0.344141	0.325882	0.309383	0.294565	0.281353	0.269674	0.259461	0.250652	0.243194	0.237043	0.232165	0.228536	0.226148	0.225003	0.225094	0.226365	0.22877	0.23227	0.236838	0.242451	0.249093	0.256751	0.265412
Rpl36a	1.00844	1.00992	1.0114	1.01287	1.01432	1.01576	1.01717	1.01855	1.0199	1.0212	1.02247	1.02368	1.02484	1.02594	1.02697	1.02794	1.02883	1.02964	1.03037	1.031	1.03154	1.03198	1.03232	1.03255	1.03266	1.03265	1.03252	1.03225	1.03185	1.03131	1.03063	1.0298	1.02881	1.02766	1.02635	1.02487	1.02321	1.02138	1.01936	1.01716	1.01476	1.01216	1.00937	1.00638	1.00319	0.999796	0.996195	0.992386	0.988367
Hsp90ab1	0.994338	0.997258	1.00017	1.00307	1.00596	1.00881	1.01163	1.01441	1.01714	1.01981	1.02242	1.02496	1.02741	1.02978	1.03206	1.03423	1.0363	1.03825	1.04007	1.04176	1.04332	1.04472	1.04597	1.04706	1.04798	1.04872	1.04928	1.04965	1.04981	1.04977	1.04952	1.04904	1.04834	1.0474	1.04621	1.04478	1.04308	1.04113	1.0389	1.03639	1.0336	1.03054	1.0272	1.0236	1.01974	1.01562	1.01126	1.00666	1.00183
Ube2s	0.503815	0.502846	0.501872	0.500887	0.499884	0.498859	0.497805	0.496715	0.495585	0.494408	0.493178	0.49189	0.490537	0.489115	0.487618	0.486039	0.484374	0.482617	0.480763	0.478806	0.476741	0.474564	0.472269	0.469851	0.467306	0.464628	0.461815	0.458861	0.455762	0.452514	0.449114	0.445558	0.441843	0.437966	0.433924	0.429715	0.425336	0.420786	0.416063	0.411165	0.406095	0.400862	0.395474	0.389942	0.384276	0.378484	0.372577	0.366564	0.360456
Rpl18a	1.40734	1.4081	1.40886	1.40961	1.41034	1.41107	1.41178	1.41247	1.41313	1.41377	1.41438	1.41495	1.41549	1.41599	1.41645	1.41685	1.41721	1.41751	1.41776	1.41795	1.41807	1.41813	1.41812	1.41803	1.41786	1.41762	1.41729	1.41687	1.41637	1.41577	1.41507	1.41428	1.41338	1.41237	1.41125	1.41002	1.40867	1.4072	1.40561	1.40389	1.40205	1.40006	1.39794	1.39568	1.39327	1.39072	1.38801	1.38515	1.38212
Ms4a18	0.0357309	0.0375594	0.0394772	0.0414881	0.0435961	0.0458052	0.0481195	0.0505433	0.053081	0.0557369	0.0585157	0.0614219	0.0644603	0.0676355	0.0709525	0.074416	0.0780309	0.0818023	0.085735	0.089834	0.0941043	0.0985506	0.103178	0.107991	0.112995	0.118193	0.123591	0.129194	0.135004	0.141027	0.147265	0.153723	0.160405	0.167313	0.174449	0.181818	0.18942	0.197259	0.205335	0.213651	0.222204	0.230987	0.239993	0.249209	0.258626	0.268229	0.278004	0.287935	0.298006
Slc43a2	0.109083	0.109032	0.108984	0.108943	0.108912	0.108893	0.108891	0.108909	0.10895	0.109017	0.109114	0.109243	0.109409	0.109615	0.109864	0.11016	0.110506	0.110907	0.111366	0.111886	0.112474	0.113131	0.113864	0.114676	0.115573	0.116559	0.11764	0.118822	0.120111	0.121513	0.123035	0.124684	0.126467	0.128394	0.130473	0.132712	0.135123	0.137715	0.140501	0.143492	0.1467	0.150127	0.153779	0.157657	0.161767	0.166111	0.170694	0.175518	0.180588
Rpl35a	1.1732	1.17551	1.17782	1.18012	1.1824	1.18466	1.18689	1.18908	1.19124	1.19335	1.19541	1.19741	1.19935	1.20122	1.20302	1.20473	1.20636	1.20789	1.20933	1.21066	1.21188	1.21298	1.21397	1.21482	1.21554	1.21612	1.21656	1.21684	1.21697	1.21693	1.21673	1.21635	1.21579	1.21504	1.2141	1.21296	1.21162	1.21007	1.20831	1.20632	1.20411	1.20168	1.19901	1.19613	1.19301	1.18967	1.1861	1.1823	1.17828
Tm4sf5	0.420049	0.42191	0.42378	0.425664	0.427567	0.429494	0.431449	0.433438	0.435466	0.437537	0.439657	0.44183	0.444063	0.446359	0.448725	0.451166	0.453687	0.456294	0.458992	0.461788	0.464687	0.467694	0.470816	0.47406	0.47743	0.480933	0.484577	0.488367	0.49231	0.496412	0.500682	0.505125	0.509749	0.514562	0.519571	0.524783	0.530207	0.53585	0.541721	0.547828	0.554175	0.560752	0.56755	0.574559	0.581767	0.589162	0.596735	0.604471	0.612361
Rpl18	1.08614	1.08756	1.08898	1.09039	1.09178	1.09316	1.09451	1.09583	1.09711	1.09836	1.09956	1.10072	1.10182	1.10286	1.10384	1.10475	1.10559	1.10635	1.10703	1.10761	1.10811	1.1085	1.10879	1.10898	1.10905	1.109	1.10883	1.10853	1.1081	1.10754	1.10683	1.10597	1.10496	1.10379	1.10246	1.10097	1.0993	1.09746	1.09544	1.09323	1.09083	1.08825	1.08547	1.08251	1.07936	1.07602	1.07249	1.06877	1.06487
Apob	0.0759027	0.0781892	0.080538	0.0829504	0.0854273	0.0879698	0.0905788	0.0932554	0.0960005	0.098815	0.1017	0.104656	0.107683	0.110784	0.113957	0.117205	0.120527	0.123925	0.127398	0.130947	0.134572	0.138274	0.142052	0.145908	0.149841	0.153851	0.157937	0.162101	0.166341	0.170657	0.175049	0.179516	0.184057	0.188673	0.193362	0.198123	0.202955	0.207858	0.21283	0.217869	0.222976	0.228152	0.2334	0.23872	0.244117	0.249591	0.255147	0.260785	0.266511
Cdk4	0.368811	0.3693	0.36978	0.370244	0.370683	0.371087	0.37145	0.371761	0.372012	0.372195	0.372301	0.372321	0.372247	0.37207	0.371781	0.371374	0.370838	0.370166	0.369349	0.368381	0.367253	0.365958	0.364487	0.362836	0.360995	0.35896	0.356723	0.35428	0.351624	0.348751	0.345657	0.342337	0.338788	0.335007	0.330992	0.326742	0.322255	0.317532	0.312574	0.307382	0.301964	0.29634	0.290533	0.284564	0.278457	0.272231	0.265909	0.25951	0.253054
Arg2	0.0770044	0.0815057	0.0862422	0.0912204	0.0964462	0.101925	0.107662	0.11366	0.119923	0.126453	0.133251	0.140317	0.147649	0.155246	0.163104	0.171217	0.179579	0.188183	0.197019	0.206076	0.215343	0.224806	0.23445	0.24426	0.254217	0.264304	0.274501	0.284787	0.295141	0.305541	0.315963	0.326383	0.336778	0.347123	0.357392	0.367561	0.377603	0.387493	0.397205	0.406715	0.416002	0.425062	0.433892	0.442493	0.450865	0.459009	0.46693	0.47463	0.482115
Rps10	1.03331	1.03574	1.03817	1.04059	1.04299	1.04537	1.04773	1.05005	1.05233	1.05457	1.05675	1.05888	1.06094	1.06294	1.06486	1.0667	1.06846	1.07012	1.07169	1.07315	1.0745	1.07573	1.07685	1.07783	1.07868	1.07939	1.07996	1.08037	1.08063	1.08073	1.08065	1.0804	1.07997	1.07936	1.07855	1.07754	1.07634	1.07492	1.07328	1.07143	1.06935	1.06705	1.06452	1.06177	1.05879	1.05558	1.05214	1.04848	1.04459
Rpl5	0.748775	0.751604	0.75443	0.757248	0.76005	0.762829	0.765579	0.768294	0.770966	0.773589	0.776156	0.77866	0.781095	0.783453	0.785727	0.787912	0.789999	0.791982	0.793854	0.795608	0.797238	0.798735	0.800094	0.801308	0.802368	0.80327	0.804005	0.804568	0.80495	0.805147	0.805149	0.804952	0.804549	0.803932	0.803096	0.802033	0.800739	0.799206	0.797428	0.795399	0.793115	0.790576	0.78778	0.78473	0.781424	0.777864	0.774049	0.769981	0.76566
Snrpd1	0.364918	0.367038	0.369157	0.371265	0.373354	0.375414	0.377435	0.379408	0.381324	0.383171	0.384941	0.386624	0.388209	0.389686	0.391046	0.392277	0.39337	0.394316	0.395103	0.395722	0.396162	0.396415	0.396471	0.396319	0.395951	0.395358	0.394531	0.393462	0.392142	0.390563	0.388719	0.386603	0.384207	0.381527	0.378557	0.375292	0.371728	0.367863	0.363693	0.359217	0.354442	0.349385	0.344069	0.338517	0.332749	0.326788	0.320656	0.314374	0.307962
Nucks1	0.416492	0.418519	0.420542	0.422552	0.424537	0.426488	0.428395	0.430247	0.432033	0.433744	0.435368	0.436896	0.438315	0.439616	0.440788	0.44182	0.442701	0.443421	0.443969	0.444334	0.444507	0.444476	0.444232	0.443765	0.443065	0.442122	0.440928	0.439473	0.437749	0.435747	0.433461	0.430882	0.428004	0.42482	0.421326	0.417515	0.413384	0.408929	0.404148	0.399039	0.393607	0.387872	0.381858	0.375587	0.369082	0.362366	0.355462	0.348392	0.341178
Sumo2	0.544201	0.544213	0.544218	0.544208	0.544177	0.544115	0.544017	0.543875	0.543681	0.543428	0.543109	0.542717	0.542244	0.541682	0.541026	0.540267	0.539399	0.538414	0.537306	0.536067	0.534691	0.533171	0.5315	0.529672	0.52768	0.525519	0.523181	0.520662	0.517954	0.515054	0.511955	0.508652	0.505141	0.501416	0.497474	0.493311	0.488922	0.484305	0.479457	0.474375	0.469062	0.463534	0.457806	0.451896	0.44582	0.439594	0.433235	0.426759	0.420181
Rpl26	1.15962	1.16017	1.16071	1.16125	1.16177	1.16228	1.16278	1.16325	1.16369	1.16411	1.1645	1.16485	1.16515	1.16542	1.16564	1.16581	1.16593	1.16599	1.16598	1.16592	1.16578	1.16558	1.16529	1.16493	1.16449	1.16396	1.16334	1.16263	1.16182	1.16091	1.15989	1.15877	1.15754	1.1562	1.15473	1.15315	1.15144	1.1496	1.14763	1.14552	1.14328	1.14089	1.13835	1.13567	1.13282	1.12981	1.12664	1.12329	1.11977
Rps15	1.14588	1.14686	1.14783	1.14879	1.14974	1.15068	1.15159	1.15248	1.15335	1.15418	1.15498	1.15574	1.15646	1.15713	1.15774	1.15831	1.15881	1.15925	1.15963	1.15993	1.16016	1.16031	1.16038	1.16036	1.16025	1.16004	1.15974	1.15934	1.15883	1.15821	1.15747	1.15662	1.15565	1.15455	1.15332	1.15196	1.15046	1.14882	1.14703	1.1451	1.14301	1.14077	1.13837	1.13581	1.13308	1.13018	1.12711	1.12386	1.12043
Rpl24	1.11845	1.1204	1.12235	1.12429	1.12622	1.12812	1.13	1.13185	1.13366	1.13543	1.13715	1.13882	1.14043	1.14198	1.14347	1.14488	1.1462	1.14745	1.14861	1.14967	1.15063	1.15149	1.15223	1.15286	1.15337	1.15375	1.15399	1.15411	1.15407	1.15389	1.15356	1.15307	1.15241	1.15159	1.15059	1.14941	1.14805	1.1465	1.14475	1.1428	1.14065	1.1383	1.13574	1.13297	1.13001	1.12684	1.12346	1.11989	1.11611
Eif4a1	0.68397	0.685528	0.68708	0.688621	0.690144	0.691643	0.693111	0.694543	0.69593	0.697268	0.698548	0.699765	0.700913	0.701984	0.702972	0.70387	0.704673	0.705372	0.705963	0.706437	0.706789	0.707012	0.7071	0.707046	0.706843	0.706486	0.705968	0.705282	0.704423	0.703383	0.702158	0.700741	0.699127	0.697308	0.69528	0.693036	0.690572	0.687882	0.684961	0.681803	0.678408	0.674782	0.670935	0.666875	0.662611	0.658151	0.653505	0.648682	0.64369
Hist1h2ao	0.365444	0.369366	0.373289	0.377188	0.381035	0.384805	0.388468	0.391998	0.395364	0.398539	0.401492	0.404193	0.406614	0.408724	0.410494	0.411894	0.412895	0.413468	0.413587	0.413222	0.41235	0.410944	0.408982	0.406441	0.403303	0.399549	0.395165	0.390137	0.384456	0.378116	0.371114	0.363452	0.355136	0.346176	0.336587	0.326392	0.315616	0.304293	0.292461	0.280166	0.267477	0.254506	0.241366	0.228167	0.215012	0.201998	0.189213	0.176736	0.164637
Pttg1	0.282823	0.285564	0.288314	0.291065	0.293808	0.296532	0.299227	0.301884	0.304492	0.307041	0.30952	0.311917	0.314223	0.316426	0.318515	0.320478	0.322305	0.323983	0.325501	0.326849	0.328014	0.328986	0.329754	0.330307	0.330634	0.330725	0.33057	0.33016	0.329485	0.328537	0.327307	0.325788	0.323973	0.321856	0.31943	0.316693	0.313639	0.310265	0.306571	0.302555	0.298223	0.293593	0.288685	0.283519	0.278116	0.272496	0.266682	0.260693	0.25455
Pls1	0.211439	0.212789	0.214148	0.215519	0.216904	0.218305	0.219725	0.221167	0.222634	0.224128	0.225653	0.22721	0.228803	0.230435	0.232109	0.233828	0.235596	0.237415	0.239288	0.241221	0.243215	0.245274	0.247403	0.249605	0.251883	0.254242	0.256687	0.25922	0.261847	0.264572	0.2674	0.270335	0.273383	0.276548	0.279836	0.283251	0.286801	0.29049	0.294325	0.298311	0.302453	0.306755	0.311218	0.315843	0.320633	0.32559	0.330716	0.336012	0.341481
Tomm5	0.458851	0.464694	0.470568	0.476462	0.482365	0.488265	0.494151	0.50001	0.50583	0.511599	0.517304	0.522931	0.528469	0.533903	0.53922	0.544407	0.54945	0.554335	0.559047	0.563574	0.567901	0.572014	0.5759	0.579543	0.582931	0.586048	0.588883	0.59142	0.593646	0.595548	0.597113	0.598327	0.599178	0.599654	0.599742	0.59943	0.598707	0.597562	0.595984	0.593964	0.591497	0.588595	0.58527	0.581537	0.577409	0.5729	0.568026	0.5628	0.557239
Fth1	1.05634	1.0697	1.08308	1.09649	1.10989	1.1233	1.13668	1.15003	1.16335	1.17661	1.18981	1.20293	1.21596	1.22889	1.24171	1.25441	1.26697	1.27938	1.29164	1.30372	1.31562	1.32733	1.33883	1.35011	1.36116	1.37197	1.38252	1.39281	1.40282	1.41255	1.42197	1.43108	1.43986	1.44831	1.45641	1.46416	1.47153	1.47852	1.48512	1.49131	1.4971	1.5025	1.50753	1.51222	1.51658	1.52065	1.52443	1.52796	1.53125
Csrp2	0.288668	0.290354	0.29204	0.293717	0.29538	0.297019	0.298628	0.300198	0.301721	0.30319	0.304597	0.305932	0.307188	0.308357	0.30943	0.310399	0.311256	0.311992	0.312599	0.313069	0.313394	0.313566	0.313577	0.313419	0.313085	0.312568	0.31186	0.310955	0.309847	0.308529	0.306995	0.305241	0.303262	0.301053	0.29861	0.295931	0.293013	0.289853	0.286451	0.282805	0.278921	0.274808	0.27048	0.265949	0.261229	0.256334	0.251277	0.246072	0.240732
Mep1b	0.054762	0.0555206	0.0562907	0.0570739	0.0578719	0.0586868	0.0595204	0.0603748	0.0612522	0.062155	0.0630854	0.0640459	0.0650393	0.0660683	0.0671357	0.0682447	0.0693984	0.0706003	0.0718539	0.0731631	0.0745319	0.0759645	0.0774654	0.0790393	0.0806915	0.0824272	0.0842521	0.0861725	0.0881948	0.0903259	0.0925733	0.0949448	0.0974489	0.100095	0.102892	0.10585	0.108981	0.112296	0.115809	0.119532	0.123477	0.12765	0.132056	0.1367	0.141587	0.14672	0.152103	0.157739	0.163631
Ccnd1	0.278995	0.28311	0.287259	0.291436	0.295631	0.299835	0.304039	0.308234	0.312409	0.316556	0.320663	0.32472	0.328715	0.332639	0.336478	0.340223	0.343861	0.34738	0.350769	0.354015	0.357106	0.36003	0.362775	0.365329	0.36768	0.369815	0.371723	0.373392	0.37481	0.375967	0.37685	0.37745	0.377756	0.377759	0.377448	0.376814	0.37585	0.374547	0.372898	0.370897	0.368541	0.365836	0.362788	0.359406	0.355698	0.351673	0.347341	0.342712	0.337796
Rpl27	1.06238	1.06524	1.0681	1.07095	1.07378	1.07659	1.07937	1.08212	1.08483	1.08748	1.09009	1.09263	1.09511	1.09752	1.09984	1.10209	1.10424	1.1063	1.10825	1.11009	1.11181	1.11342	1.11489	1.11623	1.11743	1.11849	1.11938	1.12012	1.1207	1.1211	1.12132	1.12136	1.12121	1.12086	1.1203	1.11954	1.11857	1.11737	1.11595	1.11429	1.1124	1.11026	1.1079	1.10529	1.10245	1.09938	1.09607	1.09253	1.08875
Lyar	0.241342	0.243563	0.24579	0.24801	0.250214	0.252389	0.254526	0.25661	0.258632	0.260578	0.262437	0.264195	0.26584	0.26736	0.268742	0.269972	0.271039	0.271929	0.27263	0.27313	0.273417	0.273478	0.273304	0.272881	0.272201	0.271254	0.27003	0.26852	0.266718	0.264617	0.262211	0.259495	0.256467	0.253124	0.249465	0.245492	0.241206	0.236612	0.231715	0.226523	0.221051	0.215332	0.209401	0.203291	0.197035	0.190668	0.18422	0.177721	0.171202
Rpsa	1.11146	1.11233	1.11321	1.11407	1.11492	1.11576	1.11659	1.11739	1.11818	1.11893	1.11966	1.12035	1.12101	1.12162	1.1222	1.12272	1.1232	1.12363	1.12399	1.1243	1.12455	1.12473	1.12483	1.12487	1.12483	1.12471	1.12451	1.12422	1.12384	1.12337	1.1228	1.12213	1.12136	1.12049	1.1195	1.1184	1.11719	1.11586	1.1144	1.11282	1.11111	1.10927	1.10728	1.10515	1.10287	1.10044	1.09784	1.09508	1.09214
Cbx3	0.466749	0.464585	0.46242	0.460246	0.458058	0.455848	0.453609	0.451336	0.449021	0.446658	0.444241	0.441763	0.43922	0.436603	0.433909	0.431131	0.428263	0.4253	0.422237	0.419068	0.415789	0.412395	0.408882	0.405245	0.40148	0.397583	0.393551	0.389381	0.385069	0.380613	0.376011	0.371261	0.366361	0.361311	0.356109	0.350755	0.34525	0.339594	0.333788	0.327835	0.32174	0.315517	0.309181	0.302747	0.296231	0.289646	0.283007	0.276329	0.269624
Dek	0.318909	0.319262	0.319606	0.319933	0.320233	0.320497	0.320716	0.320881	0.320983	0.321013	0.320962	0.32082	0.32058	0.320231	0.319766	0.319175	0.318451	0.317584	0.316567	0.315392	0.31405	0.312536	0.310841	0.308959	0.306883	0.304608	0.302129	0.29944	0.296536	0.293415	0.290073	0.286508	0.282717	0.2787	0.274458	0.269989	0.265298	0.260385	0.255255	0.249912	0.244368	0.238647	0.232775	0.226776	0.220676	0.214499	0.208268	0.202005	0.195731
Rps25	1.00907	1.0112	1.01333	1.01545	1.01756	1.01964	1.02171	1.02375	1.02575	1.02771	1.02964	1.03151	1.03333	1.03509	1.03679	1.03842	1.03998	1.04145	1.04285	1.04416	1.04537	1.04648	1.0475	1.0484	1.04919	1.04986	1.05041	1.05083	1.05111	1.05126	1.05127	1.05112	1.05083	1.05037	1.04975	1.04897	1.04801	1.04687	1.04556	1.04405	1.04235	1.04046	1.03838	1.03609	1.03361	1.03092	1.02802	1.02492	1.02161
Vil1	0.319551	0.322097	0.324659	0.327238	0.329837	0.332458	0.335103	0.337774	0.340474	0.343204	0.345967	0.348766	0.351602	0.354479	0.357398	0.360363	0.363376	0.366439	0.369555	0.372727	0.375958	0.37925	0.382607	0.386032	0.389526	0.393095	0.39674	0.400464	0.404272	0.408166	0.41215	0.416226	0.4204	0.424673	0.429051	0.433535	0.438132	0.442843	0.447673	0.452626	0.457704	0.462907	0.468234	0.473682	0.479252	0.48494	0.490746	0.496667	0.502703
Tmpo	0.30883	0.308628	0.308418	0.308193	0.307945	0.307666	0.30735	0.306987	0.306571	0.306094	0.305549	0.304929	0.304225	0.303431	0.30254	0.301544	0.300437	0.299213	0.297864	0.296385	0.294769	0.29301	0.291104	0.289045	0.286827	0.284447	0.281901	0.279183	0.276293	0.273225	0.269979	0.266553	0.262945	0.259154	0.255182	0.251029	0.246696	0.242186	0.237502	0.232648	0.227633	0.222475	0.217195	0.211814	0.20635	0.200823	0.195251	0.189652	0.184043
Rplp2	1.26973	1.2716	1.27346	1.27531	1.27715	1.27898	1.28078	1.28256	1.28431	1.28602	1.2877	1.28933	1.29091	1.29245	1.29392	1.29534	1.29669	1.29798	1.29918	1.30032	1.30136	1.30233	1.3032	1.30397	1.30465	1.30522	1.30568	1.30603	1.30626	1.30638	1.30636	1.30622	1.30594	1.30552	1.30496	1.30425	1.30338	1.30237	1.30119	1.29985	1.29833	1.29665	1.29479	1.29274	1.29052	1.2881	1.28549	1.28269	1.27968
Myo1a	0.188739	0.191469	0.194232	0.197029	0.199862	0.202733	0.205643	0.208594	0.211588	0.214627	0.217713	0.220849	0.224035	0.227275	0.230571	0.233925	0.23734	0.240817	0.24436	0.247971	0.251653	0.255409	0.259242	0.263154	0.267149	0.271229	0.275399	0.279661	0.284018	0.288475	0.293034	0.2977	0.302476	0.307365	0.312373	0.317503	0.322759	0.328145	0.333666	0.339326	0.345127	0.351066	0.357139	0.363342	0.369669	0.376115	0.382675	0.389343	0.396113
Rps12	1.12084	1.12237	1.1239	1.12543	1.12694	1.12844	1.12992	1.13137	1.1328	1.1342	1.13557	1.13689	1.13817	1.13941	1.14059	1.14172	1.14279	1.1438	1.14474	1.14561	1.14641	1.14713	1.14777	1.14832	1.14878	1.14914	1.14941	1.14958	1.14964	1.14959	1.14942	1.14914	1.14874	1.14821	1.14755	1.14676	1.14583	1.14476	1.14355	1.14218	1.14067	1.13899	1.13715	1.13514	1.13296	1.13059	1.12804	1.12529	1.12235
Nme1	0.76892	0.768603	0.768282	0.767953	0.767612	0.767254	0.766876	0.766473	0.766042	0.765578	0.765077	0.764536	0.763949	0.763314	0.762626	0.761881	0.761074	0.760203	0.759263	0.75825	0.75716	0.755989	0.754733	0.753388	0.751951	0.750417	0.748783	0.747045	0.745199	0.743241	0.741168	0.738976	0.736661	0.73422	0.73165	0.728946	0.726105	0.723125	0.720001	0.716731	0.713313	0.709747	0.706034	0.702176	0.698174	0.694029	0.689742	0.685316	0.680751
Naca	0.764726	0.768062	0.771396	0.774719	0.778024	0.781303	0.784547	0.78775	0.790902	0.793996	0.797023	0.799976	0.802845	0.805624	0.808303	0.810875	0.813331	0.815662	0.817862	0.81992	0.821829	0.82358	0.825166	0.826578	0.827808	0.828847	0.829687	0.830321	0.830739	0.830934	0.830898	0.830623	0.830102	0.829325	0.828286	0.826976	0.825389	0.823517	0.821353	0.818889	0.816123	0.813063	0.80972	0.806102	0.80222	0.798084	0.793703	0.789088	0.784249
Slc27a4	0.116094	0.117881	0.119693	0.12153	0.123391	0.125279	0.127194	0.129135	0.131104	0.133102	0.135129	0.137186	0.139273	0.141391	0.143542	0.145725	0.147941	0.150193	0.152479	0.154801	0.15716	0.159557	0.161993	0.164469	0.166985	0.169542	0.172143	0.174787	0.177476	0.180211	0.182992	0.185822	0.188701	0.191631	0.194612	0.197646	0.200734	0.203878	0.207079	0.210338	0.213657	0.217041	0.220494	0.224022	0.227629	0.23132	0.235101	0.238978	0.242956
Agr2	2.18325	2.10731	2.03155	1.95609	1.88104	1.8065	1.73259	1.65942	1.58712	1.51581	1.44563	1.37669	1.30914	1.24311	1.17873	1.11615	1.0555	0.996898	0.940477	0.88635	0.834619	0.785374	0.73869	0.694624	0.653213	0.614476	0.578412	0.545004	0.514214	0.485992	0.460275	0.43699	0.416058	0.397399	0.380929	0.366571	0.354253	0.343912	0.335495	0.328963	0.324257	0.321254	0.319841	0.319918	0.321403	0.324226	0.328324	0.333644	0.340137
Nutf2	0.408958	0.41057	0.41218	0.41378	0.415364	0.416926	0.418457	0.419952	0.421403	0.422804	0.424147	0.425425	0.426631	0.427759	0.428801	0.42975	0.430598	0.431339	0.431965	0.43247	0.432847	0.433088	0.433186	0.433135	0.432928	0.432558	0.432019	0.431304	0.430407	0.429322	0.428044	0.426565	0.424882	0.422988	0.420879	0.41855	0.415997	0.413215	0.410201	0.406952	0.403468	0.399756	0.395827	0.391689	0.387351	0.382824	0.378117	0.37324	0.368202
Dut	0.229805	0.230649	0.231486	0.232305	0.233096	0.23385	0.234555	0.235202	0.23578	0.236278	0.236687	0.236995	0.237192	0.237269	0.237215	0.237019	0.236672	0.236165	0.235489	0.234633	0.23359	0.232352	0.230912	0.229262	0.227396	0.225309	0.222995	0.220452	0.217676	0.214665	0.211418	0.207936	0.204219	0.200272	0.196097	0.1917	0.187089	0.18227	0.177255	0.172054	0.166686	0.161182	0.155578	0.149904	0.144193	0.138472	0.132769	0.12711	0.121518
Rps11	1.27201	1.27497	1.27793	1.28087	1.28381	1.28672	1.2896	1.29245	1.29527	1.29804	1.30077	1.30344	1.30605	1.3086	1.31108	1.31349	1.31581	1.31805	1.32019	1.32224	1.32418	1.32602	1.32774	1.32935	1.33083	1.33217	1.33339	1.33446	1.33538	1.33615	1.33676	1.33721	1.3375	1.3376	1.33753	1.33727	1.33682	1.33618	1.33533	1.33428	1.33302	1.33154	1.32985	1.32795	1.32584	1.32352	1.32098	1.31823	1.31527
Khk	0.10475	0.107732	0.110787	0.113919	0.117127	0.120414	0.12378	0.127226	0.130755	0.134366	0.138061	0.141841	0.145708	0.149661	0.153703	0.157834	0.162056	0.166369	0.170773	0.175271	0.179862	0.184548	0.189329	0.194206	0.19918	0.204251	0.209419	0.214685	0.22005	0.225514	0.231077	0.23674	0.242502	0.248365	0.254327	0.260389	0.266551	0.272813	0.279175	0.285636	0.292195	0.298849	0.305594	0.312424	0.319336	0.326324	0.333382	0.340507	0.347691
Mogat2	0.0352617	0.0368614	0.0385303	0.0402708	0.0420851	0.0439759	0.0459455	0.0479964	0.0501311	0.052352	0.0546617	0.0570626	0.0595572	0.0621478	0.0648368	0.0676265	0.0705192	0.073517	0.0766222	0.0798365	0.0831621	0.0866006	0.0901539	0.0938233	0.0976103	0.101516	0.105542	0.109688	0.113956	0.118346	0.122858	0.127493	0.132249	0.137127	0.142127	0.147246	0.152485	0.157841	0.163313	0.168899	0.174597	0.180405	0.186322	0.192347	0.198477	0.20471	0.211045	0.217478	0.224008
Rangrf	0.213374	0.216313	0.219274	0.22225	0.225231	0.228209	0.231173	0.234114	0.237021	0.239885	0.242693	0.245436	0.248102	0.250678	0.253155	0.255519	0.257758	0.259862	0.261816	0.26361	0.265231	0.266667	0.267907	0.268937	0.269749	0.270329	0.270667	0.270753	0.270577	0.270129	0.269402	0.268386	0.267075	0.265463	0.263543	0.261311	0.258765	0.255901	0.252718	0.249217	0.245405	0.241297	0.236915	0.232277	0.227404	0.222317	0.217038	0.211587	0.205985
Fbl	0.301354	0.302495	0.303634	0.304764	0.305881	0.306978	0.30805	0.309091	0.310095	0.311056	0.311969	0.312827	0.313624	0.314355	0.315014	0.315594	0.316089	0.316494	0.316802	0.317008	0.317106	0.317091	0.316955	0.316695	0.316303	0.315776	0.315108	0.314293	0.313328	0.312206	0.310924	0.309478	0.307864	0.306077	0.304115	0.301974	0.299652	0.297146	0.294455	0.291576	0.288511	0.285263	0.281837	0.27824	0.274475	0.27055	0.266471	0.262244	0.257875
Eif5a	0.679634	0.681732	0.683826	0.685913	0.687984	0.690036	0.692062	0.694057	0.696014	0.697928	0.699793	0.701604	0.703353	0.705036	0.706647	0.708179	0.709628	0.710985	0.712247	0.713407	0.714459	0.715397	0.716215	0.716908	0.717469	0.717892	0.718173	0.718304	0.718281	0.718097	0.717747	0.717225	0.716526	0.715643	0.714573	0.713308	0.711845	0.710177	0.7083	0.706209	0.703901	0.701379	0.698647	0.695711	0.692574	0.689241	0.685716	0.682003	0.678108
Aldh1a1	0.0527427	0.0545554	0.0564265	0.0583575	0.0603502	0.0624063	0.0645274	0.0667154	0.0689721	0.0712991	0.0736985	0.076172	0.0787215	0.0813489	0.0840562	0.0868453	0.0897182	0.0926768	0.0957232	0.0988594	0.102087	0.105409	0.108827	0.112343	0.115958	0.119676	0.123498	0.127425	0.131461	0.135608	0.139866	0.144238	0.148727	0.153333	0.15806	0.162908	0.16788	0.172978	0.178203	0.183557	0.189041	0.194653	0.200393	0.206259	0.212248	0.218357	0.224585	0.230927	0.23738
Cenpa	0.271701	0.271555	0.271403	0.271238	0.271055	0.270847	0.270607	0.270331	0.270011	0.269641	0.269216	0.268729	0.268175	0.267547	0.266839	0.266047	0.265164	0.264185	0.263105	0.261917	0.260619	0.259204	0.257668	0.256006	0.254216	0.252292	0.250231	0.24803	0.245687	0.243198	0.240562	0.237777	0.234842	0.231756	0.228519	0.225131	0.221593	0.217907	0.214074	0.210097	0.20598	0.201735	0.19737	0.192896	0.188324	0.183665	0.178928	0.174127	0.16927
Kcne3	0.142484	0.14553	0.148623	0.151754	0.154915	0.158097	0.161289	0.164481	0.167662	0.170821	0.173945	0.177021	0.180037	0.182979	0.185833	0.188584	0.191219	0.193721	0.196076	0.19827	0.200286	0.20211	0.203727	0.205123	0.206282	0.207192	0.207839	0.20821	0.208294	0.208079	0.207556	0.206717	0.205552	0.204057	0.202227	0.200058	0.19755	0.194702	0.191517	0.188	0.184164	0.180035	0.175645	0.171022	0.166199	0.161204	0.156069	0.150823	0.145493
Rps26	1.10443	1.10761	1.11079	1.11395	1.1171	1.12022	1.12332	1.12639	1.12942	1.1324	1.13534	1.13821	1.14103	1.14377	1.14644	1.14903	1.15154	1.15395	1.15626	1.15847	1.16057	1.16256	1.16442	1.16615	1.16776	1.16922	1.17053	1.17169	1.1727	1.17354	1.17421	1.17471	1.17503	1.17516	1.17509	1.17483	1.17436	1.17368	1.17279	1.17167	1.17033	1.16876	1.16696	1.16492	1.16265	1.16015	1.15741	1.15444	1.15122
Rpl10	1.29066	1.29035	1.29003	1.28971	1.28939	1.28906	1.28872	1.28836	1.288	1.28762	1.28722	1.2868	1.28637	1.28591	1.28543	1.28492	1.28438	1.28381	1.28321	1.28258	1.28191	1.2812	1.28046	1.27967	1.27884	1.27797	1.27704	1.27607	1.27505	1.27398	1.27286	1.27167	1.27043	1.26913	1.26777	1.26635	1.26486	1.2633	1.26167	1.25998	1.25821	1.25636	1.25442	1.25239	1.25026	1.24803	1.24569	1.24323	1.24065
Wbp5	0.698095	0.677216	0.656612	0.636303	0.616306	0.596642	0.577326	0.558375	0.539805	0.521629	0.503862	0.486515	0.469599	0.453123	0.437096	0.421525	0.406414	0.391769	0.377591	0.363883	0.350644	0.337874	0.325571	0.31373	0.302348	0.29142	0.280938	0.270896	0.261287	0.252101	0.243329	0.234963	0.226993	0.219407	0.212197	0.205351	0.198859	0.19271	0.186895	0.181403	0.176219	0.171322	0.166687	0.162294	0.158123	0.154156	0.150374	0.146762	0.143303
Rack1	0.9001	0.901335	0.902567	0.903791	0.905004	0.906202	0.90738	0.908535	0.909662	0.910758	0.911819	0.91284	0.913818	0.914748	0.915627	0.91645	0.917214	0.917914	0.918546	0.919107	0.919593	0.919998	0.92032	0.920554	0.920696	0.920743	0.92069	0.920533	0.920269	0.919892	0.919401	0.91879	0.918055	0.917193	0.9162	0.915071	0.913804	0.912394	0.910838	0.909131	0.907271	0.905254	0.903077	0.900737	0.898232	0.895559	0.892714	0.889696	0.886502
Lypd8	1.20879	1.21326	1.21773	1.22222	1.22673	1.23124	1.23578	1.24035	1.24494	1.24956	1.25422	1.25892	1.26366	1.26844	1.27328	1.27816	1.28311	1.28811	1.29318	1.29832	1.30353	1.30881	1.31417	1.31961	1.32514	1.33076	1.33648	1.34229	1.3482	1.35422	1.36034	1.36658	1.37293	1.37941	1.386	1.39273	1.39958	1.40658	1.4137	1.42098	1.42839	1.43593	1.44359	1.45134	1.45917	1.46706	1.47501	1.48299	1.49099
Atp1b1	0.525546	0.528905	0.532277	0.535665	0.539071	0.542497	0.545947	0.549422	0.552925	0.556458	0.560025	0.563628	0.567269	0.570952	0.574678	0.578451	0.582273	0.586147	0.590077	0.594064	0.598112	0.602224	0.606402	0.61065	0.61497	0.619366	0.623841	0.628398	0.63304	0.63777	0.642591	0.647507	0.652521	0.657637	0.662857	0.668185	0.673625	0.679179	0.684852	0.690648	0.696566	0.702603	0.708755	0.715015	0.72138	0.727843	0.7344	0.741045	0.747772
H2-Q2	0.118491	0.121142	0.123843	0.126595	0.129397	0.132249	0.135151	0.138102	0.141103	0.144152	0.147249	0.150393	0.153584	0.156821	0.160103	0.163428	0.166797	0.170208	0.17366	0.177151	0.180681	0.184247	0.187848	0.191484	0.195151	0.198848	0.202574	0.206327	0.210104	0.213903	0.217723	0.221561	0.225415	0.229282	0.233161	0.237048	0.240941	0.244837	0.248735	0.25263	0.256523	0.260417	0.264319	0.268234	0.272168	0.276127	0.280119	0.284149	0.288226
Npm3	0.310798	0.311867	0.312933	0.31399	0.315033	0.316057	0.317056	0.318024	0.318956	0.319845	0.320686	0.321474	0.322202	0.322864	0.323455	0.323969	0.3244	0.324742	0.32499	0.325138	0.32518	0.32511	0.324923	0.324614	0.324178	0.323608	0.3229	0.322049	0.321051	0.3199	0.318593	0.317125	0.315492	0.313691	0.311718	0.30957	0.307245	0.30474	0.302053	0.299182	0.296127	0.292894	0.289486	0.285909	0.282167	0.278268	0.274216	0.270019	0.265682
Mgst3	0.535055	0.543575	0.552159	0.560802	0.5695	0.578248	0.587041	0.595875	0.604743	0.613642	0.622566	0.631509	0.640467	0.649433	0.658403	0.66737	0.676329	0.685275	0.694201	0.703101	0.711971	0.720804	0.729594	0.738335	0.747022	0.755648	0.764208	0.772695	0.781103	0.789427	0.797661	0.805798	0.813832	0.821758	0.82957	0.837261	0.844826	0.852258	0.859553	0.866703	0.873707	0.880564	0.88728	0.893856	0.900297	0.906606	0.912785	0.918839	0.924771
Rpl30	0.845028	0.846207	0.847382	0.848549	0.849704	0.850843	0.85196	0.853053	0.854116	0.855146	0.856137	0.857086	0.857989	0.85884	0.859636	0.860373	0.861046	0.86165	0.862182	0.862637	0.863011	0.8633	0.863498	0.863603	0.863609	0.863512	0.863309	0.862994	0.862564	0.862014	0.86134	0.860539	0.859605	0.858535	0.857324	0.855969	0.854465	0.852809	0.850996	0.849023	0.846885	0.84458	0.842105	0.839457	0.836632	0.833628	0.830442	0.827071	0.823513
Cdc20	0.239475	0.239458	0.239436	0.239402	0.239352	0.239281	0.239181	0.239049	0.238878	0.238663	0.238399	0.238081	0.237702	0.237258	0.236744	0.236154	0.235484	0.234728	0.233883	0.232942	0.231902	0.230758	0.229506	0.228143	0.226664	0.225067	0.223347	0.221502	0.21953	0.217428	0.215194	0.212826	0.210325	0.207687	0.204915	0.202007	0.198964	0.195787	0.192479	0.189041	0.185476	0.181793	0.177998	0.174098	0.170103	0.166021	0.161859	0.157627	0.153333
2700094K13Rik	0.272757	0.272669	0.272574	0.272467	0.272341	0.27219	0.272008	0.271789	0.271525	0.271213	0.270844	0.270413	0.269914	0.269341	0.268689	0.267951	0.267121	0.266195	0.265167	0.264032	0.262784	0.261418	0.259931	0.258317	0.256572	0.254693	0.252676	0.250517	0.248214	0.245764	0.243164	0.240414	0.237511	0.234455	0.231246	0.227883	0.224367	0.220701	0.216884	0.212921	0.208816	0.20458	0.200224	0.19576	0.1912	0.186555	0.181838	0.177058	0.17223
Ace2	0.0543693	0.0554393	0.0565295	0.0576407	0.0587737	0.0599296	0.0611092	0.0623135	0.0635436	0.0648005	0.0660854	0.0673994	0.0687439	0.07012	0.0715292	0.0729728	0.0744524	0.0759694	0.0775255	0.0791223	0.0807617	0.0824454	0.0841753	0.0859534	0.0877819	0.0896629	0.0915986	0.0935914	0.0956437	0.0977583	0.0999376	0.102185	0.104502	0.106893	0.109361	0.111909	0.114541	0.117259	0.120069	0.122973	0.125976	0.129081	0.132292	0.135612	0.139045	0.142596	0.146267	0.150064	0.15399
Dgat1	0.163356	0.167616	0.171967	0.176408	0.180939	0.185561	0.190273	0.195076	0.199969	0.204953	0.210026	0.215188	0.220439	0.225778	0.231204	0.236716	0.242314	0.247996	0.253761	0.259608	0.265535	0.271541	0.277624	0.283782	0.290014	0.296318	0.302691	0.309132	0.315638	0.322207	0.328837	0.335525	0.342268	0.349064	0.35591	0.362803	0.369741	0.37672	0.383738	0.390791	0.397876	0.404988	0.412124	0.419277	0.426445	0.433621	0.440801	0.44798	0.455152
Dtymk	0.255372	0.257056	0.258741	0.260417	0.262077	0.263713	0.265316	0.266877	0.268387	0.269839	0.271222	0.272527	0.273746	0.27487	0.275889	0.276793	0.277575	0.278224	0.278731	0.279089	0.279287	0.279318	0.279172	0.278842	0.278319	0.277597	0.276668	0.275525	0.274161	0.272572	0.270751	0.268694	0.266397	0.263856	0.261069	0.258034	0.25475	0.251217	0.247436	0.243409	0.239143	0.234656	0.229968	0.225098	0.220065	0.21489	0.209591	0.204188	0.1987
Rpl22	0.804856	0.807425	0.809992	0.81255	0.815093	0.817617	0.820114	0.822579	0.825007	0.827391	0.829725	0.832004	0.834221	0.836372	0.838448	0.840446	0.842358	0.84418	0.845904	0.847524	0.849036	0.850432	0.851707	0.852854	0.853869	0.854744	0.855475	0.856054	0.856476	0.856736	0.856826	0.856742	0.856478	0.856028	0.855385	0.854546	0.853503	0.852251	0.850785	0.8491	0.847191	0.845058	0.842702	0.840124	0.837325	0.834304	0.831062	0.827601	0.823922
Isg15	0.401667	0.404151	0.406647	0.409156	0.411681	0.414226	0.416791	0.419379	0.421993	0.424636	0.427309	0.430016	0.432759	0.43554	0.438363	0.44123	0.444143	0.447107	0.450122	0.453193	0.456322	0.459512	0.462766	0.466087	0.469479	0.472944	0.476485	0.480106	0.48381	0.4876	0.49148	0.495453	0.499523	0.503692	0.507966	0.512346	0.516838	0.521444	0.526168	0.531015	0.535987	0.541082	0.546298	0.551634	0.557086	0.562653	0.568332	0.574122	0.58002
Rpl37	1.39749	1.39923	1.40097	1.4027	1.40441	1.40611	1.40778	1.40942	1.41103	1.41261	1.41414	1.41562	1.41705	1.41842	1.41973	1.42097	1.42215	1.42324	1.42426	1.42518	1.42602	1.42676	1.4274	1.42794	1.42836	1.42867	1.42887	1.42893	1.42887	1.42867	1.42834	1.42786	1.42723	1.42645	1.42551	1.42441	1.42314	1.4217	1.42008	1.41828	1.41629	1.41412	1.41175	1.40919	1.40643	1.40347	1.4003	1.39693	1.39334
Cst6	0.0800395	0.0823949	0.084813	0.0872947	0.0898412	0.0924536	0.095133	0.0978803	0.100697	0.103583	0.10654	0.10957	0.112672	0.115848	0.119098	0.122424	0.125826	0.129305	0.132862	0.136497	0.14021	0.144003	0.147876	0.15183	0.155864	0.159979	0.164175	0.168453	0.172813	0.177254	0.181776	0.186381	0.191067	0.195834	0.200682	0.205611	0.21062	0.215708	0.220876	0.226122	0.231446	0.236847	0.242325	0.247878	0.253506	0.259208	0.264983	0.27083	0.276749
Cks1b	0.310372	0.307805	0.305247	0.302692	0.300133	0.297566	0.294984	0.292383	0.289756	0.287099	0.284407	0.281676	0.2789	0.276076	0.273199	0.270265	0.267271	0.264213	0.261087	0.257892	0.254623	0.251279	0.247857	0.244355	0.240772	0.237107	0.233359	0.229526	0.225609	0.221609	0.217525	0.213358	0.209111	0.204784	0.200381	0.195903	0.191354	0.186738	0.182058	0.17732	0.172529	0.167699	0.162842	0.15797	0.153095	0.148229	0.143382	0.138565	0.133788
Maoa	0.209875	0.215072	0.220366	0.225755	0.231238	0.236814	0.24248	0.248234	0.254074	0.259998	0.266003	0.272085	0.278242	0.284471	0.290767	0.297128	0.30355	0.310029	0.31656	0.323139	0.329762	0.336423	0.34312	0.349845	0.356595	0.363364	0.370147	0.376938	0.383732	0.390523	0.397305	0.404074	0.410822	0.417543	0.424233	0.430884	0.43749	0.444046	0.450545	0.456981	0.46335	0.469655	0.4759	0.482088	0.488224	0.494312	0.500357	0.506364	0.512338
Pabpc1	0.523218	0.524355	0.525489	0.526613	0.527722	0.52881	0.529872	0.530903	0.531897	0.532849	0.533752	0.534602	0.535393	0.536119	0.536774	0.537354	0.537851	0.538262	0.53858	0.5388	0.538916	0.538923	0.538815	0.538587	0.538234	0.537749	0.537129	0.536367	0.535458	0.534398	0.533182	0.531804	0.53026	0.528545	0.526655	0.524585	0.522331	0.519888	0.517254	0.514424	0.511398	0.508181	0.504782	0.501207	0.497463	0.493559	0.489501	0.485297	0.480955
Snrpb	0.494972	0.496536	0.498096	0.499645	0.501177	0.502686	0.504163	0.505603	0.506999	0.508344	0.50963	0.510852	0.512001	0.513072	0.514057	0.514949	0.515742	0.516428	0.517	0.517452	0.517776	0.517967	0.518016	0.517917	0.517664	0.51725	0.516669	0.515914	0.514978	0.513856	0.512541	0.511029	0.509312	0.507385	0.505244	0.502883	0.500296	0.497481	0.494431	0.491143	0.487616	0.48386	0.479884	0.475697	0.471309	0.466731	0.461973	0.457043	0.451953
Lsm7	0.43328	0.436575	0.439876	0.443174	0.446461	0.449727	0.452963	0.456161	0.459311	0.462402	0.465427	0.468374	0.471234	0.473998	0.476655	0.479196	0.481609	0.483886	0.486016	0.487989	0.489794	0.491423	0.492864	0.494108	0.495145	0.495965	0.496558	0.496916	0.497028	0.496885	0.496479	0.4958	0.49484	0.493592	0.492046	0.490196	0.488035	0.485555	0.482751	0.479617	0.476152	0.472367	0.468273	0.463885	0.459213	0.454272	0.449075	0.443635	0.437966
Xdh	0.0782694	0.0800759	0.08192	0.0838023	0.085723	0.0876825	0.0896812	0.0917194	0.0937974	0.0959154	0.0980739	0.100273	0.102513	0.104794	0.107116	0.109479	0.111884	0.114331	0.116819	0.119349	0.121921	0.124534	0.127188	0.129885	0.132622	0.135401	0.13822	0.141081	0.143981	0.146922	0.149903	0.152922	0.155981	0.159078	0.162214	0.165386	0.168595	0.171841	0.175121	0.178437	0.181787	0.185177	0.188609	0.192089	0.195622	0.199212	0.202865	0.206587	0.210382
Rpl36	1.2932	1.29593	1.29866	1.30138	1.30409	1.30677	1.30943	1.31206	1.31466	1.31721	1.31972	1.32217	1.32458	1.32691	1.32919	1.33139	1.33351	1.33555	1.33751	1.33937	1.34113	1.34279	1.34434	1.34577	1.34709	1.34828	1.34935	1.35028	1.35107	1.35171	1.3522	1.35254	1.35271	1.35272	1.35256	1.35223	1.35171	1.351	1.3501	1.34901	1.34771	1.34621	1.3445	1.34258	1.34045	1.3381	1.33554	1.33275	1.32975
Nop56	0.189245	0.190232	0.191215	0.192189	0.193147	0.19408	0.194982	0.195845	0.196661	0.197424	0.198126	0.198758	0.199314	0.199785	0.200165	0.200445	0.200618	0.200676	0.200613	0.200422	0.200094	0.199625	0.199008	0.198236	0.197304	0.196206	0.194939	0.193497	0.191878	0.190077	0.188093	0.185923	0.183567	0.181023	0.178294	0.175379	0.172281	0.169004	0.16555	0.161927	0.158142	0.154213	0.15016	0.145999	0.14175	0.137431	0.133058	0.12865	0.124221
Cdca3	0.149572	0.152389	0.155243	0.158128	0.161038	0.163964	0.166899	0.169835	0.172763	0.175674	0.178559	0.181408	0.184211	0.186957	0.189636	0.192237	0.194748	0.197158	0.199456	0.201629	0.203667	0.205557	0.207287	0.208846	0.210222	0.211404	0.212381	0.213143	0.213679	0.213979	0.214034	0.213835	0.213375	0.212647	0.211644	0.21036	0.208793	0.206938	0.204793	0.202358	0.199636	0.196634	0.193364	0.189837	0.186065	0.182062	0.177842	0.17342	0.168812
Rps24	1.14106	1.14064	1.14022	1.1398	1.13937	1.13894	1.13849	1.13804	1.13758	1.1371	1.13661	1.13611	1.13558	1.13504	1.13448	1.13389	1.13328	1.13264	1.13198	1.13129	1.13056	1.12981	1.12902	1.12819	1.12733	1.12643	1.12549	1.12451	1.12349	1.12242	1.1213	1.12014	1.11893	1.11766	1.11634	1.11497	1.11355	1.11206	1.11052	1.10892	1.10725	1.10551	1.1037	1.10181	1.09983	1.09776	1.09559	1.09332	1.09093
Rpl31	1.0488	1.05096	1.05312	1.05528	1.05741	1.05953	1.06163	1.06369	1.06573	1.06772	1.06967	1.07156	1.07341	1.07519	1.07691	1.07856	1.08013	1.08162	1.08303	1.08434	1.08556	1.08668	1.0877	1.0886	1.08938	1.09005	1.09059	1.09099	1.09126	1.09139	1.09137	1.0912	1.09087	1.09038	1.08972	1.08889	1.08788	1.08669	1.08531	1.08374	1.08198	1.08002	1.07786	1.0755	1.07294	1.07017	1.06721	1.06404	1.06067
Cyp4f14	0.0378278	0.0389419	0.0400877	0.0412664	0.0424794	0.043728	0.0450137	0.0463378	0.0477021	0.0491082	0.0505577	0.0520525	0.0535946	0.055186	0.0568286	0.0585249	0.060277	0.0620875	0.0639588	0.0658937	0.0678949	0.0699655	0.0721084	0.074327	0.0766247	0.0790049	0.0814715	0.0840283	0.0866795	0.0894292	0.0922821	0.0952428	0.0983162	0.101507	0.104822	0.108265	0.111843	0.115562	0.119428	0.123448	0.127627	0.131969	0.136475	0.141147	0.145986	0.150994	0.15617	0.161516	0.167032
Emg1	0.435047	0.437579	0.440111	0.442637	0.445149	0.447639	0.450099	0.452522	0.454898	0.457221	0.459481	0.461672	0.463783	0.465808	0.467737	0.469562	0.471275	0.472867	0.47433	0.475655	0.476834	0.477858	0.47872	0.47941	0.47992	0.480243	0.48037	0.480294	0.480006	0.479499	0.478766	0.477799	0.476591	0.475136	0.473427	0.471457	0.469222	0.466715	0.463931	0.460865	0.457518	0.453899	0.450021	0.445895	0.441533	0.436949	0.432153	0.427159	0.421978
Glod5	0.146017	0.152617	0.159459	0.166546	0.173876	0.181449	0.189263	0.197315	0.205601	0.214117	0.222857	0.231814	0.240981	0.250349	0.259909	0.26965	0.27956	0.289627	0.299837	0.310177	0.320632	0.331185	0.34182	0.352521	0.36327	0.374048	0.384838	0.395619	0.406373	0.41708	0.427721	0.438275	0.448722	0.459042	0.469214	0.47922	0.489038	0.498648	0.508031	0.517167	0.526042	0.534655	0.543006	0.551098	0.558933	0.566516	0.57385	0.58094	0.587791
Retnlb	1.74227	1.67786	1.61373	1.54999	1.48674	1.4241	1.36219	1.30111	1.24099	1.18196	1.12414	1.06764	1.01259	0.959117	0.907325	0.857327	0.809224	0.763107	0.719056	0.677138	0.637405	0.599893	0.564622	0.531597	0.500806	0.472223	0.445809	0.421514	0.399279	0.379037	0.360717	0.344248	0.329556	0.316571	0.305229	0.295469	0.287241	0.280501	0.27522	0.271376	0.268936	0.267814	0.267929	0.269214	0.271612	0.275073	0.279556	0.285024	0.291442
Dynll1	0.84731	0.842919	0.838536	0.834157	0.829784	0.825415	0.821049	0.816686	0.812324	0.807964	0.803603	0.799242	0.79488	0.790516	0.786149	0.781778	0.777403	0.773024	0.768638	0.764246	0.759847	0.755441	0.751026	0.746602	0.742168	0.737725	0.73327	0.728803	0.724325	0.719833	0.715329	0.71081	0.706277	0.701729	0.697166	0.692586	0.68799	0.683377	0.678747	0.674098	0.66943	0.664738	0.660017	0.655262	0.650469	0.645633	0.64075	0.635815	0.630824
Dctpp1	0.296421	0.299774	0.303144	0.306522	0.309898	0.313263	0.316606	0.319918	0.323188	0.326404	0.329557	0.332634	0.335625	0.338517	0.341299	0.34396	0.346486	0.348867	0.351091	0.353144	0.355016	0.356694	0.358166	0.359422	0.360448	0.361234	0.361769	0.362041	0.362041	0.361758	0.361183	0.360306	0.359119	0.357614	0.355783	0.35362	0.351119	0.348275	0.345083	0.34154	0.337652	0.33344	0.328926	0.324135	0.31909	0.313816	0.308337	0.302675	0.296854
Ces2c	0.0318806	0.0333491	0.0348821	0.0364815	0.0381492	0.0398873	0.0416977	0.0435821	0.0455424	0.0475803	0.0496974	0.0518954	0.0541755	0.0565391	0.0589875	0.0615215	0.0641421	0.0668499	0.0696454	0.0725289	0.0755004	0.0785597	0.0817064	0.0849398	0.0882588	0.0916622	0.0951485	0.0987158	0.102362	0.106084	0.10988	0.113746	0.117678	0.121674	0.125728	0.129837	0.133995	0.138196	0.142437	0.146711	0.151012	0.155342	0.159699	0.164084	0.168499	0.172942	0.177417	0.181925	0.186467
Adh6a	0.0410285	0.0425722	0.0441705	0.0458248	0.0475362	0.0493057	0.0511346	0.0530237	0.0549742	0.0569869	0.0590626	0.0612021	0.0634062	0.0656753	0.06801	0.0704106	0.0728774	0.0754106	0.0780101	0.0806758	0.0834076	0.0862049	0.0890672	0.0919937	0.0949837	0.0980359	0.101149	0.104322	0.107553	0.11084	0.114181	0.117575	0.121018	0.124507	0.128042	0.131617	0.135231	0.138879	0.142559	0.146266	0.149998	0.153757	0.157545	0.161365	0.165219	0.169111	0.173045	0.177025	0.181054
Srsf7	0.39102	0.391861	0.392697	0.393522	0.394329	0.395112	0.395865	0.396581	0.397254	0.397877	0.398445	0.39895	0.399387	0.399748	0.400028	0.40022	0.400318	0.400314	0.400204	0.399981	0.399638	0.39917	0.398571	0.397833	0.396953	0.395924	0.394741	0.393398	0.391889	0.390211	0.388359	0.386327	0.384111	0.381708	0.379113	0.376323	0.373335	0.370147	0.366755	0.363158	0.359359	0.355369	0.351204	0.346878	0.342403	0.337795	0.333067	0.328233	0.323306
Cnn3	0.126563	0.12866	0.130779	0.13291	0.135044	0.137173	0.139285	0.141371	0.143418	0.145417	0.147354	0.149219	0.150997	0.152678	0.154247	0.155692	0.157	0.158158	0.159153	0.159973	0.160604	0.161035	0.161255	0.161253	0.161018	0.160542	0.159816	0.158833	0.157587	0.156073	0.154289	0.152233	0.149904	0.147305	0.144439	0.141313	0.137933	0.13431	0.130455	0.126382	0.122114	0.117687	0.11314	0.108509	0.103829	0.0991332	0.0944513	0.0898113	0.0852382
Gm8210	0.95564	0.95699	0.958336	0.959675	0.961002	0.962314	0.963605	0.964874	0.966114	0.967322	0.968495	0.969627	0.970715	0.971755	0.972743	0.973674	0.974545	0.975351	0.976088	0.976753	0.977341	0.977847	0.978269	0.978601	0.978841	0.978983	0.979023	0.978959	0.978784	0.978497	0.978091	0.977564	0.976912	0.97613	0.975214	0.974161	0.972967	0.971627	0.970139	0.968497	0.966699	0.964744	0.96263	0.960358	0.957926	0.955333	0.952579	0.949662	0.946582
Maf	0.0337682	0.0351878	0.0366642	0.038199	0.0397938	0.0414501	0.0431696	0.0449538	0.0468041	0.0487219	0.0507088	0.0527659	0.0548946	0.057096	0.0593711	0.0617211	0.0641468	0.0666489	0.0692281	0.0718849	0.0746196	0.0774325	0.0803236	0.0832928	0.0863398	0.089464	0.0926649	0.0959415	0.0992927	0.102717	0.106213	0.10978	0.113414	0.117114	0.120877	0.124701	0.128582	0.132518	0.136504	0.140538	0.144617	0.148739	0.152905	0.157115	0.161368	0.165666	0.170009	0.174397	0.178831
Marcks	0.275525	0.278398	0.281281	0.284164	0.287035	0.289882	0.292694	0.295458	0.298162	0.300793	0.303338	0.305783	0.308116	0.310323	0.31239	0.314304	0.316051	0.317617	0.318988	0.320152	0.321095	0.321803	0.322264	0.322466	0.322395	0.322041	0.321392	0.320437	0.319167	0.317573	0.315646	0.313379	0.310766	0.307801	0.30448	0.3008	0.29676	0.292359	0.2876	0.282486	0.27703	0.271266	0.265229	0.258956	0.252482	0.245843	0.239071	0.232202	0.225265
Adipor2	0.154222	0.155538	0.156865	0.158206	0.159562	0.160937	0.162332	0.163749	0.165192	0.166662	0.168162	0.169696	0.171265	0.172872	0.17452	0.176213	0.177953	0.179744	0.181588	0.183489	0.185451	0.187477	0.189571	0.191736	0.193976	0.196297	0.198701	0.201193	0.203778	0.206461	0.209245	0.212137	0.215142	0.218265	0.221511	0.224887	0.228398	0.232052	0.235854	0.239812	0.24393	0.248208	0.252645	0.257238	0.261988	0.266891	0.271945	0.277149	0.282499
Slc51a	0.0543352	0.0562899	0.0583103	0.0603982	0.0625554	0.0647838	0.0670854	0.069462	0.0719156	0.0744481	0.0770616	0.0797579	0.0825391	0.0854072	0.0883642	0.0914121	0.0945528	0.0977885	0.101121	0.104553	0.108085	0.11172	0.11546	0.119306	0.123261	0.127326	0.131504	0.135795	0.140202	0.144726	0.149369	0.154132	0.159018	0.164026	0.16916	0.174419	0.179806	0.18532	0.190964	0.196739	0.202643	0.208675	0.21483	0.221104	0.227492	0.23399	0.240592	0.247292	0.254083
Acsl5	0.175398	0.178467	0.181579	0.184732	0.187927	0.191163	0.194438	0.197754	0.201108	0.2045	0.207929	0.211394	0.214894	0.218428	0.221995	0.225594	0.229224	0.232883	0.236571	0.240285	0.244024	0.247787	0.251573	0.255379	0.259205	0.263048	0.266907	0.27078	0.274665	0.27856	0.282464	0.286375	0.290289	0.294207	0.298125	0.302041	0.305953	0.309859	0.313757	0.317644	0.321521	0.325393	0.329266	0.333147	0.337043	0.340961	0.344908	0.348892	0.352921
Mgst2	0.387106	0.388168	0.389238	0.39032	0.391421	0.392544	0.393697	0.394884	0.396111	0.397384	0.398707	0.400088	0.401532	0.403045	0.404632	0.406299	0.408054	0.409901	0.411847	0.413899	0.416062	0.418344	0.420751	0.42329	0.425967	0.428791	0.431767	0.434904	0.43821	0.441691	0.445356	0.449213	0.45327	0.457536	0.46202	0.46673	0.471677	0.476869	0.482316	0.488028	0.49401	0.50025	0.506736	0.513453	0.520389	0.527527	0.534854	0.542354	0.55001
Snrpd2	0.552627	0.555921	0.559218	0.562509	0.565786	0.569042	0.57227	0.57546	0.578604	0.581696	0.584725	0.587685	0.590566	0.593361	0.596061	0.598657	0.601141	0.603504	0.605739	0.607835	0.609785	0.611581	0.613213	0.614674	0.615954	0.617045	0.617939	0.618628	0.619103	0.619356	0.619379	0.619165	0.618705	0.617991	0.617017	0.615775	0.614257	0.612457	0.610368	0.607983	0.605301	0.602326	0.599066	0.595529	0.591723	0.587654	0.583331	0.578763	0.573956
Cdk1	0.298711	0.294942	0.291204	0.287493	0.283807	0.280143	0.276499	0.272872	0.26926	0.265661	0.262073	0.258493	0.25492	0.251352	0.247788	0.244225	0.240662	0.237098	0.233532	0.229962	0.226387	0.222807	0.219221	0.215628	0.212028	0.20842	0.204804	0.201179	0.197546	0.193905	0.190256	0.1866	0.182936	0.179266	0.175589	0.171908	0.168223	0.164535	0.160846	0.157156	0.153467	0.149779	0.146092	0.142407	0.138725	0.135046	0.131373	0.127706	0.124046
Snrpe	0.565364	0.567741	0.570115	0.572478	0.574824	0.577143	0.579429	0.581673	0.583867	0.586003	0.588074	0.590071	0.591986	0.59381	0.595537	0.597157	0.598662	0.600044	0.601296	0.602408	0.603372	0.604181	0.604827	0.6053	0.605594	0.6057	0.605611	0.605318	0.604814	0.604092	0.603143	0.601961	0.600539	0.598869	0.596945	0.59476	0.592307	0.589582	0.586577	0.583287	0.579712	0.575864	0.571757	0.567405	0.562821	0.558021	0.553017	0.547824	0.542456
Hells	0.170441	0.172149	0.173859	0.175561	0.177242	0.178891	0.180495	0.182042	0.183518	0.18491	0.186205	0.18739	0.18845	0.189372	0.190142	0.190748	0.191175	0.191411	0.191443	0.19126	0.190849	0.1902	0.189303	0.188149	0.18673	0.185039	0.183071	0.180821	0.178288	0.175471	0.172369	0.168987	0.165329	0.161401	0.157213	0.152777	0.148104	0.143212	0.138117	0.132839	0.127409	0.12187	0.116271	0.110654	0.105059	0.099523	0.0940783	0.0887538	0.0835748
Alyref	0.422963	0.425703	0.428444	0.431175	0.433885	0.436565	0.439204	0.44179	0.444314	0.446763	0.449127	0.451395	0.453555	0.455596	0.457506	0.459275	0.46089	0.462341	0.463615	0.464702	0.465591	0.466269	0.466726	0.466952	0.466935	0.466664	0.46613	0.465323	0.464232	0.462849	0.461164	0.459169	0.456856	0.454217	0.451245	0.447933	0.444276	0.440269	0.435908	0.431188	0.426115	0.420712	0.415003	0.409014	0.40277	0.396296	0.389618	0.382759	0.375744
Smc2	0.185574	0.187379	0.18919	0.190998	0.192792	0.194564	0.196304	0.198002	0.199648	0.201231	0.202741	0.204167	0.205498	0.206724	0.207833	0.208814	0.209657	0.210351	0.210884	0.211247	0.21143	0.211421	0.211213	0.210795	0.21016	0.209299	0.208205	0.206872	0.205294	0.203466	0.201384	0.199047	0.196451	0.193598	0.190488	0.187123	0.183507	0.179645	0.175545	0.171215	0.166671	0.161942	0.15706	0.152057	0.146962	0.141803	0.136608	0.131404	0.126214
Rrbp1	0.773626	0.771768	0.769921	0.768091	0.766286	0.764514	0.762783	0.761101	0.759476	0.757915	0.756426	0.755016	0.753694	0.752468	0.751344	0.750331	0.749436	0.748666	0.748031	0.747536	0.747191	0.747003	0.746979	0.747127	0.747456	0.747973	0.748686	0.749604	0.750733	0.752084	0.753663	0.75548	0.757543	0.75986	0.76244	0.765292	0.768425	0.771849	0.775572	0.779603	0.783946	0.788583	0.793497	0.798668	0.804078	0.809708	0.815538	0.82155	0.827724
Bpnt1	0.136689	0.142385	0.148275	0.15436	0.160639	0.16711	0.173771	0.180618	0.187647	0.194854	0.202232	0.209775	0.217476	0.225326	0.233316	0.241436	0.249675	0.258023	0.266466	0.274991	0.283585	0.292233	0.300921	0.309631	0.318349	0.327057	0.335739	0.344377	0.352952	0.361448	0.369846	0.378126	0.386271	0.394262	0.40208	0.409706	0.417122	0.424309	0.431249	0.437923	0.44432	0.450444	0.456304	0.461908	0.467264	0.472384	0.477279	0.481958	0.486436
Nap1l1	0.217932	0.218186	0.21843	0.218654	0.218846	0.218997	0.219097	0.219134	0.219099	0.21898	0.218768	0.218453	0.218025	0.217473	0.216789	0.215962	0.214985	0.213848	0.212543	0.211063	0.2094	0.207549	0.205503	0.203257	0.200808	0.198151	0.195285	0.192208	0.18892	0.185423	0.181717	0.177808	0.173699	0.169396	0.164908	0.160243	0.155412	0.150426	0.145299	0.140046	0.134688	0.129261	0.123803	0.118347	0.112925	0.107565	0.102293	0.0971318	0.0921015
Lsm2	0.263956	0.265046	0.266132	0.267207	0.268265	0.269298	0.2703	0.271262	0.272179	0.273042	0.273844	0.274578	0.275236	0.275811	0.276296	0.276683	0.276965	0.277134	0.277183	0.277106	0.276895	0.276544	0.276046	0.275394	0.274582	0.273605	0.272456	0.27113	0.269623	0.267929	0.266045	0.263966	0.26169	0.259213	0.256534	0.25365	0.250562	0.247268	0.243769	0.240066	0.236166	0.232084	0.227838	0.223446	0.218926	0.214294	0.209567	0.204762	0.199895
Mylk	0.0867987	0.0904809	0.0943015	0.0982626	0.102366	0.106615	0.111009	0.11555	0.120239	0.125076	0.130062	0.135197	0.140479	0.145908	0.151482	0.157199	0.163057	0.169053	0.175184	0.181445	0.187833	0.194342	0.200967	0.207702	0.214541	0.221477	0.228503	0.235611	0.242793	0.25004	0.257343	0.264693	0.272081	0.279495	0.286926	0.294363	0.301795	0.309211	0.3166	0.323949	0.33125	0.338496	0.345682	0.352804	0.359856	0.366834	0.373734	0.380552	0.387285
Cndp2	0.1492	0.150098	0.151003	0.151919	0.152849	0.153795	0.154761	0.15575	0.156765	0.15781	0.158888	0.160002	0.161157	0.162356	0.163603	0.164901	0.166256	0.16767	0.169149	0.170696	0.172316	0.174015	0.175796	0.177666	0.179629	0.181691	0.183857	0.186134	0.188528	0.191046	0.193693	0.196478	0.199408	0.20249	0.205734	0.209146	0.212737	0.216516	0.220493	0.224677	0.229078	0.233693	0.238521	0.24356	0.248808	0.254262	0.259917	0.265772	0.27182
Pa2g4	0.257174	0.259276	0.261385	0.263494	0.265597	0.267687	0.269758	0.271803	0.273815	0.275788	0.277714	0.279585	0.281395	0.283137	0.284802	0.286384	0.287874	0.289265	0.290549	0.29172	0.292769	0.293688	0.294471	0.29511	0.295597	0.295926	0.29609	0.296081	0.295893	0.295519	0.294955	0.294193	0.293228	0.292055	0.290669	0.289066	0.287243	0.285195	0.282919	0.280414	0.277681	0.274731	0.271576	0.268229	0.264701	0.261005	0.257154	0.25316	0.249037
Creb3l3	0.0186414	0.0195538	0.0205095	0.0215104	0.0225582	0.0236545	0.0248014	0.0260005	0.0272538	0.0285632	0.0299304	0.0313574	0.0328461	0.0343984	0.0360162	0.0377012	0.0394553	0.0412803	0.0431779	0.0451499	0.0471978	0.0493233	0.0515277	0.0538124	0.0561788	0.0586279	0.0611608	0.0637785	0.0664816	0.0692707	0.0721462	0.0751085	0.0781575	0.081293	0.0845147	0.0878221	0.0912142	0.09469	0.0982482	0.101887	0.105606	0.109404	0.113282	0.117239	0.121276	0.125392	0.129589	0.133865	0.138222
Lig1	0.196535	0.197389	0.198236	0.199066	0.19987	0.200637	0.201357	0.20202	0.202615	0.203131	0.203559	0.203888	0.204108	0.204208	0.204179	0.204009	0.20369	0.203213	0.202568	0.201746	0.20074	0.199541	0.198144	0.196541	0.194727	0.192697	0.190448	0.187977	0.185282	0.182362	0.179218	0.175852	0.172268	0.168469	0.164462	0.160254	0.155855	0.151275	0.146525	0.14162	0.136581	0.131444	0.126244	0.121018	0.115797	0.110609	0.105484	0.100444	0.0955104
Rbm3	0.458497	0.458605	0.458708	0.458802	0.458882	0.458945	0.458985	0.458998	0.45898	0.458925	0.458831	0.458691	0.458502	0.458259	0.457958	0.457595	0.457164	0.456661	0.456083	0.455425	0.454682	0.453851	0.452927	0.451906	0.450784	0.449556	0.44822	0.446772	0.445206	0.44352	0.441711	0.439774	0.437707	0.435505	0.433167	0.430688	0.428067	0.4253	0.422386	0.419321	0.416105	0.412743	0.409238	0.405595	0.401819	0.397914	0.393885	0.389737	0.385474
Apex1	0.171695	0.174033	0.176389	0.178754	0.181121	0.183479	0.18582	0.188133	0.19041	0.19264	0.194811	0.196914	0.198938	0.20087	0.2027	0.204417	0.206008	0.207462	0.208767	0.209912	0.210886	0.211677	0.212274	0.212667	0.212846	0.2128	0.212521	0.211999	0.211228	0.210199	0.208907	0.207346	0.205512	0.203402	0.201014	0.198346	0.195401	0.19218	0.188686	0.184925	0.180909	0.176666	0.172224	0.167613	0.16286	0.157994	0.153041	0.148027	0.142976
Gstm3	0.0529445	0.05437	0.0558317	0.0573306	0.0588676	0.0604438	0.0620604	0.0637185	0.0654191	0.0671636	0.0689531	0.0707889	0.0726723	0.0746046	0.0765873	0.0786218	0.0807095	0.082852	0.0850508	0.0873076	0.0896239	0.0920015	0.0944421	0.0969475	0.0995196	0.10216	0.104872	0.107655	0.110514	0.113449	0.116462	0.119557	0.122736	0.126	0.129352	0.132795	0.136331	0.139962	0.143692	0.147523	0.151457	0.155495	0.159639	0.163889	0.168245	0.172709	0.177281	0.181961	0.186749
Gar1	0.187789	0.18871	0.189628	0.190538	0.191432	0.192304	0.193148	0.193956	0.194723	0.195442	0.196105	0.196706	0.197238	0.197694	0.198067	0.198351	0.198538	0.198622	0.198597	0.198456	0.198192	0.197801	0.197275	0.19661	0.195799	0.194839	0.193725	0.192452	0.191017	0.189417	0.187649	0.18571	0.1836	0.181318	0.178862	0.176234	0.173436	0.170468	0.167333	0.164037	0.160585	0.156992	0.153274	0.149446	0.145524	0.141522	0.137457	0.133342	0.129192
H2-Q1	0.0506487	0.0512183	0.0517942	0.0523766	0.0529658	0.053562	0.0541656	0.0547768	0.0553959	0.0560233	0.0566594	0.0573043	0.0579586	0.0586225	0.0592965	0.0599808	0.060676	0.0613825	0.0621006	0.0628308	0.0635735	0.0643293	0.0650986	0.0658819	0.0666796	0.0674925	0.0683209	0.0691655	0.0700268	0.0709055	0.0718022	0.0727174	0.0736519	0.0746064	0.0755815	0.076578	0.0775966	0.0786382	0.0797035	0.0807933	0.0819096	0.0830568	0.08424	0.0854644	0.0867356	0.0880593	0.0894418	0.0908894	0.0924089
Cdh17	0.350911	0.356389	0.36192	0.367502	0.373134	0.378814	0.384539	0.390309	0.39612	0.40197	0.407857	0.41378	0.419734	0.425719	0.431731	0.437768	0.443828	0.449906	0.456002	0.462112	0.468233	0.474362	0.480497	0.486634	0.49277	0.498903	0.505029	0.511145	0.517249	0.523336	0.529404	0.535449	0.541468	0.547458	0.553416	0.559338	0.565221	0.571062	0.576857	0.582603	0.588298	0.593941	0.599535	0.605079	0.610574	0.616022	0.621424	0.626779	0.632091
Hnrnpa3	0.599708	0.601348	0.602985	0.604612	0.606224	0.607813	0.609376	0.610905	0.612394	0.613838	0.61523	0.616565	0.617836	0.619036	0.620161	0.621204	0.622158	0.623018	0.623778	0.624431	0.624971	0.625392	0.625688	0.625854	0.625883	0.625768	0.625505	0.625088	0.624509	0.623765	0.622849	0.621755	0.620478	0.619013	0.617354	0.615497	0.613435	0.611165	0.608681	0.605978	0.603056	0.599919	0.596575	0.59303	0.58929	0.585363	0.581256	0.576975	0.572527
Lsm3	0.294144	0.297328	0.300527	0.303732	0.306935	0.310127	0.313297	0.316436	0.319535	0.322582	0.325569	0.328483	0.331314	0.334052	0.336686	0.339204	0.341594	0.343847	0.34595	0.347893	0.349663	0.351251	0.352644	0.353831	0.354802	0.355546	0.356053	0.356312	0.356313	0.356048	0.355506	0.354679	0.353559	0.352138	0.350409	0.348366	0.346003	0.343315	0.340298	0.336949	0.333273	0.329289	0.325022	0.320494	0.31573	0.310753	0.305585	0.300249	0.294768
Slc9a3r1	0.18783	0.189822	0.19183	0.193858	0.195904	0.19797	0.200057	0.202166	0.204297	0.206452	0.208632	0.210836	0.213068	0.215326	0.217614	0.219931	0.222278	0.224658	0.22707	0.229517	0.231999	0.234518	0.237075	0.239672	0.242308	0.244987	0.247709	0.250476	0.25329	0.256151	0.259061	0.262022	0.265036	0.268104	0.271227	0.274409	0.277649	0.28095	0.284314	0.287743	0.291239	0.294804	0.29844	0.302151	0.305938	0.309805	0.313754	0.317789	0.321911
Aldob	0.212867	0.219958	0.227225	0.234665	0.242275	0.250051	0.257988	0.266082	0.274326	0.282715	0.291242	0.299899	0.30868	0.317575	0.326575	0.335673	0.344857	0.354118	0.363445	0.372827	0.382253	0.391711	0.401189	0.410676	0.420158	0.429622	0.439057	0.448448	0.457782	0.467046	0.476227	0.485311	0.494284	0.503133	0.511844	0.520404	0.528799	0.537015	0.545039	0.552858	0.560463	0.567857	0.575046	0.582033	0.588826	0.59543	0.601853	0.608101	0.614182
Nop10	0.688929	0.69021	0.691488	0.692759	0.694017	0.695258	0.696478	0.697673	0.698837	0.699967	0.701058	0.702105	0.703105	0.704051	0.704941	0.705769	0.70653	0.707221	0.707837	0.708373	0.708825	0.709188	0.709458	0.709631	0.709701	0.709664	0.709516	0.709253	0.70887	0.708363	0.707727	0.706958	0.706052	0.705005	0.703812	0.702469	0.700973	0.699319	0.697503	0.695522	0.693372	0.691052	0.68856	0.685897	0.683061	0.680051	0.676866	0.673506	0.669971
Rpl7a	0.840103	0.84299	0.845875	0.84875	0.851611	0.854452	0.857265	0.860046	0.862788	0.865484	0.86813	0.870717	0.873242	0.875696	0.878075	0.880371	0.882579	0.884692	0.886704	0.888609	0.8904	0.892072	0.893618	0.895031	0.896306	0.897437	0.898416	0.899239	0.899898	0.900388	0.900702	0.900834	0.900779	0.900529	0.90008	0.899426	0.898559	0.897475	0.896167	0.89463	0.892862	0.890864	0.888642	0.8862	0.883542	0.880673	0.877597	0.87432	0.870844
Slc7a9	0.0422885	0.0442168	0.0462277	0.0483238	0.0505076	0.0527814	0.0551475	0.0576084	0.060166	0.0628227	0.0655804	0.0684409	0.0714061	0.0744776	0.0776567	0.0809448	0.084343	0.087852	0.0914725	0.0952049	0.0990492	0.103005	0.107073	0.111251	0.115539	0.119935	0.124438	0.129045	0.133754	0.138563	0.143467	0.148465	0.153551	0.158722	0.163973	0.1693	0.174696	0.180157	0.185676	0.191247	0.196864	0.202523	0.20822	0.213949	0.219707	0.22549	0.231291	0.237108	0.242936
Rps6	0.417635	0.419712	0.421788	0.423857	0.425912	0.427945	0.42995	0.43192	0.433847	0.435725	0.437545	0.439301	0.440985	0.44259	0.444108	0.445532	0.446854	0.448068	0.449165	0.450137	0.450978	0.451681	0.452236	0.452639	0.45288	0.452954	0.452852	0.452568	0.452096	0.451428	0.450558	0.449481	0.448188	0.446676	0.444937	0.442968	0.440762	0.438315	0.435623	0.432681	0.429488	0.426052	0.422378	0.418474	0.414349	0.41001	0.405464	0.400722	0.395789
Siva1	0.199089	0.200647	0.202205	0.203755	0.205287	0.206793	0.208263	0.209686	0.211053	0.212353	0.213577	0.214715	0.215755	0.216687	0.217502	0.218188	0.218735	0.219134	0.219373	0.219444	0.219337	0.219042	0.218551	0.217856	0.216948	0.215821	0.214468	0.212883	0.211061	0.208999	0.206692	0.204139	0.201339	0.198291	0.194998	0.191461	0.187685	0.183674	0.179437	0.17498	0.17032	0.165486	0.160508	0.155415	0.150237	0.145002	0.139735	0.134462	0.129206
Srsf3	0.518517	0.519838	0.521155	0.522464	0.523757	0.525031	0.526279	0.527496	0.528676	0.529814	0.530905	0.531941	0.532919	0.533832	0.534674	0.535441	0.536125	0.536723	0.537227	0.537633	0.537934	0.538126	0.538202	0.538158	0.537987	0.537684	0.537244	0.536662	0.535932	0.535049	0.534008	0.532804	0.531432	0.529888	0.528166	0.526262	0.524173	0.521892	0.519418	0.516744	0.513872	0.510808	0.507559	0.504134	0.500541	0.496788	0.492882	0.488832	0.484646
Spc24	0.221773	0.222764	0.223753	0.224732	0.225696	0.226638	0.227551	0.22843	0.229266	0.230055	0.230788	0.231459	0.232061	0.232588	0.233032	0.233387	0.233646	0.233803	0.23385	0.233782	0.233592	0.233273	0.232821	0.232228	0.23149	0.230601	0.229557	0.228352	0.226982	0.225443	0.223732	0.221846	0.219781	0.217537	0.215112	0.212505	0.209715	0.206744	0.203591	0.20026	0.196755	0.193088	0.189271	0.185318	0.181242	0.177055	0.17277	0.168401	0.163961
Gna11	0.193249	0.199018	0.204919	0.210952	0.217113	0.223403	0.229817	0.236355	0.243012	0.249785	0.256672	0.263668	0.270768	0.27797	0.285267	0.292654	0.300127	0.307679	0.315305	0.322998	0.330751	0.338559	0.346414	0.354308	0.362235	0.370186	0.378154	0.386131	0.394109	0.402079	0.410033	0.417962	0.425858	0.433712	0.441515	0.449259	0.456933	0.46453	0.472041	0.479455	0.486767	0.493972	0.501067	0.50805	0.514919	0.52167	0.528303	0.534814	0.541202
Ccna2	0.168631	0.169631	0.170629	0.171619	0.172593	0.173546	0.17447	0.175357	0.176201	0.176995	0.17773	0.178401	0.178998	0.179516	0.179946	0.180281	0.180514	0.180637	0.180644	0.180528	0.180283	0.179901	0.179376	0.178704	0.177878	0.176893	0.175746	0.174431	0.172946	0.171288	0.169454	0.167443	0.165254	0.162887	0.160343	0.157624	0.154732	0.15167	0.148444	0.145058	0.141523	0.137855	0.134073	0.130196	0.126242	0.122227	0.118169	0.114085	0.10999
Ggt1	0.0854634	0.0862524	0.0870487	0.087853	0.088666	0.0894885	0.0903214	0.0911655	0.0920216	0.0928906	0.0937734	0.094671	0.0955843	0.0965143	0.0974621	0.0984287	0.0994151	0.100423	0.101452	0.102505	0.103583	0.104686	0.105817	0.106976	0.108165	0.109386	0.110639	0.111927	0.113251	0.114613	0.116014	0.117457	0.118942	0.120472	0.12205	0.123676	0.125354	0.127085	0.128872	0.130716	0.132622	0.134594	0.136635	0.138752	0.140948	0.143231	0.145605	0.148075	0.15065
Rpl19	1.1532	1.15473	1.15627	1.1578	1.15931	1.16081	1.16229	1.16375	1.16518	1.16658	1.16794	1.16927	1.17055	1.17179	1.17297	1.1741	1.17517	1.17618	1.17712	1.17799	1.17878	1.1795	1.18013	1.18068	1.18114	1.1815	1.18176	1.18192	1.18198	1.18192	1.18175	1.18146	1.18105	1.18051	1.17984	1.17904	1.1781	1.17702	1.17579	1.17441	1.17289	1.1712	1.16937	1.16738	1.16523	1.16294	1.16048	1.15787	1.15511
Slc9a3	0.0215028	0.022335	0.0231987	0.0240949	0.0250249	0.0259901	0.0269916	0.0280309	0.0291093	0.0302284	0.0313897	0.0325947	0.0338451	0.0351425	0.0364887	0.0378855	0.0393348	0.0408385	0.0423986	0.0440172	0.0456964	0.0474385	0.0492457	0.0511204	0.0530651	0.0550821	0.0571742	0.0593441	0.0615944	0.063928	0.0663478	0.0688569	0.0714583	0.0741553	0.076951	0.0798488	0.0828523	0.0859648	0.08919	0.0925316	0.0959927	0.0995752	0.10328	0.107109	0.111062	0.11514	0.119343	0.123672	0.128125
Fgfbp1	0.112913	0.116126	0.119414	0.12277	0.12619	0.129668	0.133197	0.136771	0.14038	0.144018	0.147674	0.15134	0.155004	0.158657	0.162286	0.16588	0.169427	0.172913	0.176326	0.179651	0.182874	0.185982	0.18896	0.191793	0.194467	0.196967	0.199278	0.201385	0.203276	0.204936	0.206351	0.207508	0.208396	0.209003	0.209317	0.209329	0.209031	0.208413	0.20747	0.206196	0.204591	0.202667	0.200435	0.19791	0.195108	0.192043	0.188732	0.185192	0.18144
Prmt1	0.232386	0.233274	0.234158	0.23503	0.235884	0.236713	0.237509	0.238265	0.238975	0.23963	0.240223	0.240747	0.241195	0.241559	0.241832	0.242006	0.242075	0.242032	0.241868	0.241578	0.241155	0.240591	0.239882	0.239021	0.238002	0.236821	0.235471	0.233948	0.232248	0.230367	0.228303	0.226051	0.223611	0.220981	0.218159	0.215147	0.211943	0.20855	0.204971	0.201206	0.197266	0.193168	0.188931	0.184575	0.180118	0.175578	0.170973	0.166321	0.161639
Lct	0.0375249	0.0378111	0.0381002	0.0383931	0.0386906	0.0389936	0.0393031	0.03962	0.0399453	0.0402801	0.0406254	0.0409822	0.0413517	0.0417351	0.0421335	0.0425483	0.0429806	0.0434319	0.0439036	0.0443972	0.0449142	0.0454561	0.0460248	0.046622	0.0472495	0.0479094	0.0486037	0.0493346	0.0501045	0.0509158	0.0517711	0.0526731	0.053625	0.0546297	0.0556906	0.0568113	0.0579955	0.0592474	0.0605713	0.0619717	0.0634533	0.0650199	0.0666753	0.0684238	0.0702698	0.0722179	0.0742731	0.0764405	0.0787259
2010106E10Rik	0.0428315	0.0437115	0.0446088	0.045524	0.0464576	0.04741	0.0483818	0.0493736	0.0503859	0.0514194	0.0524747	0.0535525	0.0546533	0.055778	0.0569272	0.0581017	0.0593023	0.0605298	0.061785	0.0630687	0.0643819	0.0657256	0.0671005	0.0685079	0.0699486	0.0714237	0.0729344	0.0744818	0.076067	0.0776914	0.079356	0.0810624	0.0828118	0.0846055	0.0864452	0.0883322	0.0902681	0.0922546	0.0942932	0.0963857	0.0985343	0.100742	0.103013	0.10535	0.107758	0.11024	0.112801	0.115446	0.118179
Slc26a6	0.0350305	0.0366983	0.0384413	0.0402615	0.0421611	0.0441421	0.0462064	0.0483557	0.0505919	0.0529163	0.0553303	0.0578351	0.0604317	0.0631207	0.0659027	0.0687778	0.071746	0.0748068	0.0779596	0.0812033	0.0845364	0.0879572	0.0914634	0.0950524	0.0987212	0.102466	0.106284	0.110169	0.114118	0.118125	0.122185	0.12629	0.130436	0.134614	0.138818	0.143039	0.14727	0.151502	0.155726	0.159934	0.164117	0.168275	0.172407	0.176513	0.180593	0.18465	0.188683	0.192696	0.19669
Cideb	0.0400725	0.0416539	0.0432945	0.0449961	0.0467607	0.0485901	0.0504862	0.0524511	0.0544866	0.0565947	0.0587774	0.0610368	0.0633748	0.0657935	0.0682948	0.0708809	0.0735536	0.076315	0.079167	0.0821117	0.0851509	0.0882866	0.0915205	0.0948547	0.0982907	0.10183	0.105475	0.109227	0.113087	0.117058	0.121139	0.125333	0.129641	0.134063	0.138602	0.143257	0.14803	0.15292	0.15793	0.163058	0.168306	0.173669	0.179146	0.184733	0.190426	0.196222	0.202115	0.2081	0.214172
H3f3b	1.07801	1.07648	1.07495	1.07341	1.07187	1.07032	1.06876	1.0672	1.06562	1.06402	1.06241	1.06078	1.05913	1.05746	1.05576	1.05404	1.05228	1.0505	1.04869	1.04685	1.04497	1.04305	1.04109	1.03909	1.03705	1.03497	1.03283	1.03065	1.02842	1.02614	1.02381	1.02142	1.01897	1.01646	1.0139	1.01127	1.00857	1.00581	1.00299	1.00009	0.997124	0.994089	0.990988	0.987823	0.984596	0.98131	0.977966	0.974566	0.971113
U2af1	0.413331	0.413791	0.414246	0.414693	0.415128	0.415546	0.415943	0.416314	0.416656	0.416963	0.417233	0.417459	0.417639	0.417767	0.41784	0.417853	0.417802	0.417682	0.41749	0.41722	0.41687	0.416434	0.415909	0.415291	0.414575	0.413758	0.412835	0.411804	0.410659	0.409398	0.408018	0.406513	0.404882	0.403121	0.401227	0.399196	0.397027	0.394716	0.39226	0.389659	0.386911	0.384021	0.380994	0.377838	0.374556	0.371155	0.36764	0.364017	0.360292
Sult1b1	0.0656845	0.0684196	0.0712583	0.0742023	0.0772532	0.0804124	0.0836811	0.0870604	0.090551	0.0941533	0.0978676	0.101694	0.105631	0.10968	0.113838	0.118104	0.122477	0.126953	0.131532	0.136208	0.140979	0.145842	0.150791	0.155822	0.16093	0.166109	0.171352	0.176655	0.182009	0.187407	0.192842	0.198306	0.203789	0.209285	0.214783	0.220274	0.225748	0.231196	0.236608	0.241972	0.247283	0.252538	0.257738	0.262883	0.267975	0.273016	0.278008	0.282952	0.287853
Rnf213	0.214978	0.215955	0.216939	0.217933	0.218939	0.219962	0.221005	0.222071	0.223163	0.224285	0.225441	0.226635	0.227869	0.229148	0.230475	0.231855	0.233291	0.234787	0.236349	0.237979	0.239682	0.241463	0.243326	0.245277	0.247319	0.249458	0.2517	0.254049	0.25651	0.259091	0.261796	0.264631	0.267604	0.27072	0.273986	0.277409	0.280997	0.284757	0.288697	0.292825	0.297147	0.301659	0.306357	0.311238	0.316297	0.321529	0.326929	0.332492	0.338211
Eef1a1	1.28129	1.28119	1.2811	1.28099	1.28089	1.28077	1.28066	1.28053	1.28039	1.28024	1.28008	1.2799	1.27971	1.2795	1.27927	1.27902	1.27875	1.27846	1.27814	1.27779	1.27742	1.27702	1.27659	1.27613	1.27564	1.27511	1.27454	1.27394	1.2733	1.27261	1.27189	1.27112	1.27031	1.26946	1.26855	1.2676	1.26659	1.26554	1.26443	1.26327	1.26205	1.26077	1.25942	1.258	1.25651	1.25493	1.25327	1.25152	1.24967
Phgr1	1.02136	1.0196	1.01785	1.01612	1.01441	1.01272	1.01108	1.00948	1.00793	1.00645	1.00503	1.00368	1.00242	1.00124	1.00017	0.999191	0.998327	0.997581	0.99696	0.996472	0.996125	0.995924	0.995879	0.995995	0.996282	0.996745	0.997392	0.998231	0.99927	1.00052	1.00197	1.00366	1.00557	1.00772	1.01011	1.01276	1.01567	1.01884	1.0223	1.02604	1.03006	1.03436	1.03891	1.0437	1.04871	1.05393	1.05933	1.06491	1.07063
H2afx	0.258535	0.256021	0.253522	0.251036	0.24856	0.246093	0.243632	0.241175	0.23872	0.236264	0.233806	0.231344	0.228875	0.2264	0.223914	0.221418	0.21891	0.216388	0.21385	0.211296	0.208725	0.206135	0.203526	0.200896	0.198245	0.195572	0.192877	0.190158	0.187417	0.184652	0.181864	0.179051	0.176216	0.173356	0.170474	0.167569	0.164642	0.161693	0.158724	0.155734	0.152727	0.149702	0.146664	0.143615	0.140556	0.137491	0.134421	0.13135	0.128279
Cdkn1a	0.113888	0.114161	0.114438	0.114721	0.115015	0.115321	0.115644	0.115986	0.116351	0.116742	0.117163	0.117617	0.118107	0.118637	0.119211	0.119833	0.120505	0.121233	0.122021	0.122871	0.12379	0.124782	0.125851	0.127002	0.12824	0.129572	0.131002	0.132537	0.134182	0.135946	0.137835	0.139856	0.142017	0.144327	0.146795	0.149431	0.152244	0.155245	0.158447	0.16186	0.165495	0.169352	0.173431	0.177731	0.18225	0.186988	0.191941	0.197107	0.202482
Slc25a45	0.0202584	0.0210147	0.0217986	0.0226109	0.0234526	0.0243246	0.0252281	0.026164	0.0271333	0.0281372	0.0291768	0.0302532	0.0313675	0.0325211	0.033715	0.0349506	0.0362291	0.0375519	0.0389203	0.0403355	0.0417991	0.0433125	0.044877	0.0464941	0.0481654	0.0498923	0.0516763	0.0535191	0.0554222	0.0573871	0.0594156	0.0615092	0.0636697	0.0658985	0.0681975	0.0705682	0.0730125	0.0755319	0.0781282	0.0808031	0.0835583	0.0863957	0.0893171	0.0923244	0.0954194	0.098604	0.10188	0.10525	0.108715
Rpl28	1.09668	1.09914	1.1016	1.10405	1.10649	1.1089	1.11129	1.11365	1.11598	1.11826	1.12049	1.12267	1.12479	1.12685	1.12884	1.13076	1.13259	1.13434	1.136	1.13756	1.13902	1.14037	1.14161	1.14274	1.14373	1.1446	1.14534	1.14593	1.14638	1.14667	1.14682	1.14679	1.14661	1.14624	1.14571	1.14498	1.14407	1.14297	1.14166	1.14016	1.13844	1.13652	1.1344	1.13208	1.12956	1.12685	1.12396	1.12087	1.11761
Ogdh	0.195825	0.198381	0.200963	0.203573	0.206211	0.208877	0.211574	0.214301	0.217059	0.219849	0.222673	0.22553	0.228422	0.231349	0.234313	0.237314	0.240354	0.243433	0.246553	0.249714	0.252918	0.256166	0.259458	0.262796	0.266181	0.269615	0.273098	0.276632	0.280218	0.283857	0.287551	0.2913	0.295107	0.298973	0.302899	0.306886	0.310937	0.315052	0.319233	0.323482	0.327799	0.332183	0.336634	0.34115	0.34573	0.350372	0.355074	0.359836	0.364654
Plp2	0.257123	0.257572	0.258017	0.258455	0.258879	0.259287	0.259674	0.260035	0.260367	0.260663	0.260921	0.261135	0.261302	0.261416	0.261474	0.26147	0.261402	0.261263	0.261051	0.26076	0.260387	0.259928	0.259378	0.258734	0.257991	0.257147	0.256198	0.255139	0.253969	0.252684	0.25128	0.249756	0.248109	0.246336	0.244436	0.242407	0.240246	0.237954	0.235529	0.232971	0.23028	0.227463	0.224526	0.221476	0.218317	0.215058	0.211704	0.208263	0.204741
Rps14	1.4682	1.46914	1.47007	1.471	1.47192	1.47283	1.47372	1.4746	1.47546	1.4763	1.47711	1.47789	1.47864	1.47936	1.48005	1.48069	1.48129	1.48185	1.48236	1.48282	1.48322	1.48357	1.48386	1.48409	1.48426	1.48436	1.48438	1.48434	1.48422	1.48402	1.48374	1.48337	1.48292	1.48238	1.48175	1.48102	1.4802	1.47927	1.47824	1.4771	1.47586	1.4745	1.47303	1.47144	1.46974	1.46791	1.46596	1.46388	1.46167
Slc51b	0.0302495	0.0311864	0.0321518	0.0331468	0.0341729	0.0352315	0.0363241	0.0374523	0.0386178	0.0398223	0.0410679	0.0423565	0.0436903	0.0450715	0.0465024	0.0479856	0.0495238	0.0511198	0.0527766	0.0544973	0.0562853	0.0581441	0.0600774	0.0620892	0.0641836	0.0663651	0.0686384	0.0710084	0.0734802	0.0760595	0.078752	0.0815639	0.0845018	0.0875724	0.090783	0.0941413	0.0976553	0.101334	0.105185	0.109219	0.113444	0.117863	0.122477	0.12729	0.132301	0.137511	0.142919	0.148524	0.154324
Myb	0.142485	0.144605	0.146744	0.148894	0.151047	0.153194	0.155326	0.157434	0.159508	0.161537	0.163513	0.165423	0.167257	0.169004	0.170653	0.172193	0.173611	0.174896	0.176037	0.177023	0.177842	0.178484	0.178937	0.179192	0.179239	0.179068	0.178671	0.178041	0.17717	0.176052	0.174682	0.173057	0.171174	0.16903	0.166627	0.163965	0.161047	0.157878	0.154464	0.150813	0.146939	0.142871	0.138637	0.134268	0.12979	0.125233	0.120621	0.115981	0.111335
Tyms	0.22452	0.224267	0.224007	0.223735	0.223445	0.22313	0.222784	0.222401	0.221976	0.221501	0.220971	0.22038	0.219723	0.218993	0.218186	0.217295	0.216315	0.215242	0.21407	0.212795	0.211411	0.209916	0.208304	0.206573	0.204719	0.202738	0.200629	0.198389	0.196016	0.19351	0.190868	0.188092	0.185181	0.182135	0.178957	0.175648	0.17221	0.168648	0.164964	0.161164	0.157255	0.153254	0.149178	0.145042	0.140862	0.136655	0.132433	0.128212	0.124003
Dpep1	0.0387142	0.039347	0.0399905	0.0406459	0.0413142	0.0419967	0.0426947	0.0434094	0.0441423	0.0448948	0.0456685	0.046465	0.047286	0.0481335	0.0490092	0.0499152	0.0508536	0.0518267	0.0528369	0.0538867	0.0549787	0.0561158	0.057301	0.0585374	0.0598284	0.0611776	0.0625887	0.0640659	0.0656134	0.0672358	0.0689379	0.070725	0.0726026	0.0745766	0.0766532	0.0788393	0.081142	0.0835689	0.0861284	0.088829	0.0916786	0.0946817	0.0978421	0.101164	0.10465	0.108305	0.112132	0.116133	0.120313
Ccnb2	0.200288	0.201521	0.202753	0.203978	0.205189	0.206379	0.20754	0.208667	0.209751	0.210785	0.211762	0.212675	0.213515	0.214276	0.214949	0.215528	0.216004	0.216371	0.21662	0.216745	0.216739	0.216595	0.216306	0.215865	0.215266	0.214505	0.213574	0.212469	0.211186	0.20972	0.208067	0.206225	0.204191	0.201963	0.199541	0.196922	0.194109	0.191103	0.187904	0.184517	0.180948	0.177208	0.17331	0.16927	0.1651	0.160814	0.156427	0.151953	0.147407
Ccl25	0.180604	0.187213	0.194012	0.201	0.208177	0.21554	0.22309	0.230823	0.238738	0.24683	0.255097	0.263534	0.272137	0.280901	0.289821	0.298889	0.308101	0.317449	0.326925	0.336523	0.346234	0.356049	0.365959	0.375956	0.38603	0.396171	0.406369	0.416613	0.426894	0.4372	0.447521	0.457845	0.468161	0.478459	0.488726	0.498951	0.509124	0.519231	0.529263	0.539206	0.549052	0.558789	0.56841	0.577906	0.587267	0.596485	0.605553	0.614461	0.623202
Hdgf	0.357792	0.360289	0.36279	0.365286	0.367769	0.37023	0.372661	0.375054	0.377399	0.379688	0.381911	0.38406	0.386126	0.388099	0.389971	0.391731	0.39337	0.394879	0.39625	0.397471	0.398535	0.399431	0.400151	0.400686	0.401027	0.401164	0.40109	0.400796	0.400274	0.399516	0.398514	0.397261	0.39575	0.393975	0.391929	0.389607	0.387004	0.384114	0.380935	0.377462	0.373699	0.369664	0.365375	0.360852	0.356116	0.351184	0.346077	0.340814	0.335414
Eef1b2	0.601728	0.602241	0.602752	0.603257	0.603753	0.604237	0.604707	0.605159	0.605591	0.605999	0.606381	0.606733	0.607053	0.607337	0.607582	0.607787	0.607946	0.608059	0.608121	0.608129	0.608081	0.607974	0.607805	0.60757	0.607267	0.606894	0.606446	0.605922	0.605317	0.604631	0.603859	0.602998	0.602047	0.601002	0.599861	0.598621	0.597278	0.595832	0.594278	0.592616	0.590841	0.588952	0.586947	0.584824	0.582581	0.580215	0.577726	0.575111	0.572368
Pnp	0.149289	0.152998	0.156781	0.16064	0.164572	0.168577	0.172655	0.176804	0.181022	0.18531	0.189664	0.194084	0.198568	0.203113	0.207718	0.21238	0.217097	0.221867	0.226686	0.231552	0.236461	0.241411	0.246399	0.25142	0.256471	0.261549	0.26665	0.27177	0.276904	0.282048	0.287199	0.292351	0.297501	0.302643	0.307773	0.312886	0.317977	0.323041	0.328073	0.333069	0.338025	0.342943	0.347827	0.352679	0.357503	0.362303	0.367083	0.371846	0.376599
Ccnb1	0.171632	0.171688	0.17174	0.171783	0.171811	0.17182	0.171806	0.171764	0.171688	0.171574	0.171419	0.171216	0.170961	0.17065	0.170279	0.169843	0.169338	0.168759	0.168103	0.167366	0.166544	0.165633	0.16463	0.163533	0.162338	0.161042	0.159644	0.15814	0.156531	0.154813	0.152986	0.15105	0.149004	0.146849	0.144584	0.142211	0.139732	0.137149	0.134464	0.13168	0.128801	0.125835	0.12279	0.119674	0.116494	0.11326	0.109978	0.106658	0.103308
Hkdc1	0.0273832	0.028726	0.0301321	0.031604	0.0331443	0.0347555	0.0364402	0.0382011	0.0400408	0.0419621	0.0439677	0.0460602	0.0482424	0.0505171	0.0528868	0.0553543	0.0579222	0.0605931	0.0633695	0.0662538	0.0692483	0.0723555	0.0755773	0.0789159	0.0823731	0.0859506	0.0896501	0.0934728	0.09742	0.101493	0.105692	0.110017	0.11447	0.11905	0.123756	0.128589	0.133548	0.13863	0.143836	0.149163	0.154609	0.160169	0.165839	0.171612	0.177484	0.183447	0.189494	0.195618	0.20181
Tm6sf2	0.0619305	0.0646493	0.0674774	0.0704172	0.0734712	0.0766415	0.0799304	0.0833396	0.0868708	0.0905257	0.0943054	0.098211	0.102243	0.106402	0.110689	0.115102	0.119642	0.124307	0.129096	0.134008	0.139041	0.144192	0.149457	0.154835	0.16032	0.16591	0.171598	0.177381	0.183252	0.189207	0.195237	0.201337	0.2075	0.213717	0.219982	0.226285	0.232619	0.238975	0.245342	0.251713	0.258077	0.26443	0.270765	0.277076	0.283358	0.289606	0.295813	0.301975	0.308087
Hnrnpu	0.469599	0.472121	0.474643	0.477158	0.479661	0.482143	0.484599	0.487019	0.489399	0.491729	0.494003	0.496213	0.498352	0.500413	0.502387	0.504268	0.506047	0.507717	0.509271	0.5107	0.511997	0.513155	0.514167	0.515023	0.515718	0.516243	0.516591	0.516755	0.516728	0.516503	0.516073	0.51543	0.514569	0.513482	0.512165	0.510609	0.50881	0.506762	0.50446	0.501898	0.499076	0.496006	0.492699	0.489169	0.485427	0.481488	0.477362	0.473064	0.468605
Dpy30	0.389952	0.390279	0.390602	0.390917	0.39122	0.391507	0.391774	0.392016	0.39223	0.392411	0.392555	0.392659	0.392718	0.392728	0.392684	0.392584	0.392422	0.392195	0.391898	0.391529	0.391082	0.390554	0.389941	0.389239	0.388445	0.387555	0.386564	0.385471	0.38427	0.382959	0.381534	0.379993	0.378332	0.376548	0.374638	0.3726	0.370431	0.368129	0.365692	0.363117	0.360404	0.357558	0.354581	0.35148	0.348258	0.34492	0.34147	0.337914	0.334255
Nop58	0.210426	0.211049	0.211667	0.212272	0.212858	0.213419	0.213946	0.214433	0.214872	0.215258	0.215582	0.215838	0.216018	0.216115	0.216123	0.216035	0.215843	0.215541	0.215123	0.214581	0.213911	0.213107	0.212161	0.211071	0.209829	0.208432	0.206876	0.205157	0.203272	0.201217	0.198992	0.196593	0.194022	0.191276	0.188357	0.185266	0.182005	0.178577	0.174986	0.171236	0.167336	0.163307	0.159171	0.154947	0.150655	0.146315	0.141945	0.137562	0.133184
Mt1	0.775702	0.777155	0.778616	0.780092	0.78159	0.783116	0.784679	0.786284	0.78794	0.789652	0.791429	0.793277	0.795204	0.797216	0.799321	0.801526	0.803839	0.806267	0.808816	0.811496	0.814312	0.817273	0.820386	0.823659	0.827099	0.830715	0.834513	0.838503	0.842691	0.847086	0.851697	0.85653	0.861595	0.8669	0.872453	0.878263	0.884339	0.890688	0.897321	0.904245	0.911462	0.918952	0.926692	0.93466	0.942833	0.951188	0.959701	0.968349	0.977109
Btf3	0.715018	0.717348	0.719676	0.721997	0.724308	0.726602	0.728876	0.731124	0.733343	0.735525	0.737668	0.739766	0.741814	0.743808	0.745742	0.747611	0.749411	0.751136	0.752782	0.754344	0.755816	0.757194	0.758473	0.759648	0.760713	0.761665	0.762497	0.763205	0.763785	0.76423	0.764537	0.764701	0.764716	0.764578	0.764282	0.763823	0.763198	0.7624	0.761426	0.760271	0.758933	0.757413	0.755714	0.753839	0.751791	0.749572	0.747185	0.744633	0.74192
Espn	0.0632687	0.0635703	0.0638743	0.064182	0.0644947	0.0648134	0.0651394	0.0654741	0.0658187	0.0661746	0.066543	0.0669254	0.0673232	0.0677379	0.0681709	0.0686237	0.069098	0.0695954	0.0701175	0.070666	0.0712428	0.0718498	0.0724888	0.0731618	0.0738711	0.0746186	0.0754068	0.076238	0.0771148	0.0780397	0.0790155	0.0800451	0.0811316	0.0822782	0.0834884	0.0847656	0.0861137	0.0875368	0.089039	0.090625	0.0922989	0.0940641	0.0959237	0.0978813	0.0999403	0.102105	0.104378	0.106766	0.109271
Sgpl1	0.0734058	0.0746553	0.075925	0.0772159	0.0785293	0.0798663	0.0812281	0.0826159	0.0840311	0.0854751	0.0869493	0.0884553	0.0899946	0.0915689	0.0931799	0.0948294	0.0965194	0.0982517	0.100028	0.101852	0.103724	0.105647	0.107623	0.109656	0.111747	0.1139	0.116116	0.118401	0.120755	0.123183	0.125688	0.128274	0.130944	0.133702	0.136552	0.139499	0.142546	0.145698	0.14896	0.152337	0.155832	0.159447	0.163182	0.167037	0.171011	0.175104	0.179316	0.183646	0.188092
Ugdh	0.0790311	0.0825053	0.0861154	0.0898629	0.0937492	0.0977752	0.101941	0.106248	0.110694	0.115279	0.120001	0.124859	0.129849	0.134969	0.140214	0.145581	0.151063	0.156655	0.162351	0.168143	0.174024	0.179984	0.186016	0.192108	0.198251	0.204433	0.210643	0.216869	0.223098	0.229317	0.235513	0.241672	0.247778	0.253819	0.259778	0.265642	0.271394	0.27702	0.282504	0.287831	0.29299	0.297984	0.302816	0.307493	0.312021	0.316407	0.320658	0.324783	0.328792
Scp2	0.320474	0.32283	0.325198	0.327578	0.32997	0.332372	0.334787	0.337212	0.33965	0.342098	0.344558	0.347029	0.349511	0.352005	0.35451	0.357025	0.359552	0.36209	0.364639	0.367198	0.369769	0.37235	0.374942	0.377545	0.380158	0.382782	0.385417	0.388061	0.390717	0.393382	0.396058	0.398744	0.40144	0.404146	0.406862	0.409588	0.412324	0.41507	0.417825	0.42059	0.423367	0.426161	0.428979	0.431828	0.434715	0.437646	0.44063	0.443673	0.446782
Gm3776	0.0178797	0.0186123	0.0193739	0.0201654	0.0209874	0.0218406	0.0227257	0.0236434	0.0245943	0.025579	0.026598	0.0276518	0.0287409	0.0298655	0.0310261	0.0322228	0.0334558	0.0347251	0.0360307	0.0373724	0.03875	0.0401632	0.0416115	0.0430943	0.0446108	0.0461602	0.0477415	0.0493536	0.050995	0.0526644	0.0543602	0.0560806	0.0578236	0.0595871	0.061369	0.0631666	0.0649776	0.066799	0.068628	0.0704615	0.0722979	0.0741394	0.075989	0.0778501	0.0797268	0.0816231	0.0835438	0.0854941	0.0874795
Fkbp3	0.230262	0.231913	0.233568	0.235219	0.236862	0.238489	0.240095	0.241673	0.243216	0.244718	0.246173	0.247572	0.24891	0.25018	0.251374	0.252485	0.253506	0.254431	0.255251	0.255961	0.256553	0.257021	0.257357	0.257554	0.257607	0.257509	0.257254	0.256835	0.256248	0.255486	0.254545	0.25342	0.252106	0.2506	0.248898	0.246997	0.244894	0.242588	0.240077	0.23736	0.234441	0.231333	0.228047	0.224599	0.221002	0.21727	0.213416	0.209454	0.205397
Tomm20	0.400521	0.404234	0.407961	0.411694	0.415427	0.419152	0.422862	0.426548	0.430203	0.433818	0.437387	0.4409	0.44435	0.447727	0.451023	0.45423	0.45734	0.460342	0.463229	0.465991	0.46862	0.471107	0.473443	0.47562	0.477627	0.479457	0.481101	0.48255	0.483795	0.484828	0.485641	0.486225	0.486572	0.486674	0.486524	0.486114	0.485437	0.484485	0.483252	0.481732	0.479923	0.477834	0.475476	0.47286	0.469997	0.466898	0.463575	0.46004	0.456304
Nolc1	0.171732	0.173805	0.175893	0.177988	0.180085	0.182175	0.184251	0.186307	0.188335	0.190326	0.192274	0.194168	0.196002	0.197766	0.199452	0.20105	0.202553	0.203951	0.205235	0.206396	0.207426	0.208315	0.209054	0.209637	0.210053	0.210295	0.210355	0.210226	0.209901	0.209373	0.208637	0.207686	0.206516	0.205123	0.203503	0.201653	0.199572	0.197259	0.194713	0.191937	0.188934	0.185721	0.182314	0.17873	0.174986	0.171099	0.167086	0.162963	0.158749
2019-03-02	0.227528	0.234005	0.240616	0.247357	0.254225	0.261215	0.268321	0.275539	0.282862	0.290285	0.297801	0.305402	0.313081	0.32083	0.328642	0.336506	0.344415	0.352358	0.360327	0.368311	0.3763	0.384284	0.392252	0.400192	0.408094	0.415947	0.423738	0.431457	0.439091	0.446629	0.454058	0.461368	0.468545	0.475578	0.482455	0.489163	0.495692	0.502028	0.508161	0.514078	0.519773	0.525252	0.530523	0.535596	0.540479	0.545182	0.549715	0.554089	0.558313
Ckb	0.187122	0.19225	0.197487	0.202829	0.208275	0.213821	0.219464	0.2252	0.231026	0.236937	0.242929	0.248997	0.255136	0.261339	0.267602	0.273918	0.28028	0.286682	0.293117	0.299577	0.306055	0.312543	0.319033	0.325517	0.331985	0.33843	0.344842	0.351213	0.357533	0.363792	0.369983	0.376094	0.382116	0.38804	0.393855	0.399553	0.405123	0.410556	0.415841	0.420969	0.425936	0.430748	0.435415	0.439946	0.444352	0.448643	0.45283	0.456925	0.460939
Gapdh	0.644705	0.650955	0.657227	0.663519	0.669828	0.676149	0.68248	0.688817	0.695157	0.701495	0.707829	0.714155	0.720469	0.726768	0.733047	0.739303	0.745532	0.751731	0.757895	0.764021	0.770105	0.776143	0.782131	0.788065	0.793941	0.799755	0.805503	0.811182	0.816787	0.822314	0.827759	0.833119	0.838389	0.843565	0.848644	0.85362	0.858491	0.863252	0.8679	0.87243	0.87684	0.881137	0.885327	0.889415	0.893409	0.897315	0.901138	0.904887	0.908566
Rps21	0.90765	0.910248	0.912844	0.915432	0.918007	0.920564	0.923098	0.925604	0.928078	0.930513	0.932905	0.935248	0.937538	0.939769	0.941937	0.944036	0.94606	0.948006	0.949867	0.951638	0.953314	0.954891	0.956362	0.957723	0.958969	0.960093	0.961092	0.96196	0.962692	0.963282	0.963726	0.964019	0.964155	0.964129	0.963937	0.963572	0.963031	0.962309	0.961399	0.960298	0.959001	0.957504	0.955803	0.953895	0.951776	0.949442	0.94689	0.944117	0.941119
Lgals2	1.82704	1.81689	1.80675	1.79665	1.78658	1.77657	1.76662	1.75675	1.74697	1.73729	1.72772	1.71828	1.70898	1.69982	1.69083	1.68202	1.67339	1.66495	1.65673	1.64873	1.64096	1.63344	1.62618	1.61918	1.61247	1.60605	1.59994	1.59414	1.58867	1.58354	1.57877	1.57435	1.57032	1.56667	1.56342	1.56058	1.55816	1.55618	1.55464	1.55357	1.55295	1.55275	1.55293	1.55345	1.55426	1.55534	1.55663	1.55809	1.55969
G3bp1	0.378488	0.380193	0.381895	0.383587	0.385263	0.386915	0.388536	0.390118	0.391653	0.393135	0.394555	0.395906	0.397181	0.39837	0.399468	0.400465	0.401354	0.402128	0.402779	0.403298	0.403679	0.403914	0.403996	0.403916	0.403668	0.403245	0.402639	0.401845	0.400854	0.399662	0.398261	0.396646	0.394811	0.392752	0.390462	0.387938	0.385175	0.38217	0.378919	0.37542	0.371676	0.367702	0.363516	0.359136	0.35458	0.349865	0.345008	0.340026	0.334935
Idh1	0.156508	0.160229	0.164022	0.167886	0.17182	0.175823	0.179893	0.184031	0.188234	0.192501	0.196831	0.201221	0.20567	0.210176	0.214736	0.219348	0.224011	0.22872	0.233474	0.238269	0.243103	0.247972	0.252873	0.257803	0.262758	0.267735	0.272729	0.277736	0.282754	0.287777	0.292802	0.297823	0.302837	0.30784	0.312826	0.31779	0.32273	0.327638	0.332511	0.337344	0.342133	0.346879	0.351583	0.356246	0.36087	0.365457	0.370009	0.374526	0.379012
Lbr	0.246735	0.245804	0.244873	0.243941	0.243007	0.242068	0.241122	0.240169	0.239205	0.238231	0.237243	0.23624	0.235221	0.234184	0.233127	0.23205	0.23095	0.229826	0.228676	0.227499	0.226295	0.22506	0.223795	0.222498	0.221168	0.219803	0.218402	0.216965	0.21549	0.213977	0.212424	0.210831	0.209196	0.20752	0.205802	0.20404	0.202234	0.200385	0.198491	0.196552	0.194568	0.192533	0.190444	0.188298	0.186089	0.183817	0.181476	0.179065	0.176581
Wdr89	0.781373	0.783198	0.785021	0.786837	0.788642	0.790432	0.792202	0.793949	0.795667	0.797353	0.799003	0.800612	0.802176	0.80369	0.805151	0.806553	0.807894	0.809167	0.81037	0.811497	0.812545	0.813509	0.814384	0.815167	0.815852	0.816437	0.816916	0.817285	0.81754	0.817676	0.81769	0.817577	0.817333	0.816954	0.816435	0.815773	0.814963	0.814001	0.812883	0.811606	0.810165	0.808556	0.806776	0.804822	0.802689	0.800375	0.797876	0.795188	0.792309
LOC547349	0.0662063	0.0679208	0.0696754	0.0714702	0.0733048	0.0751792	0.077093	0.0790458	0.0810373	0.0830667	0.0851336	0.0872371	0.0893764	0.0915506	0.0937586	0.0959992	0.0982712	0.100573	0.102904	0.105261	0.107644	0.110049	0.112476	0.114923	0.117386	0.119864	0.122355	0.124855	0.127362	0.129873	0.132386	0.134897	0.137403	0.139901	0.142388	0.144861	0.147315	0.149748	0.152155	0.154533	0.156881	0.159202	0.161503	0.163788	0.166063	0.168334	0.170609	0.172893	0.175195
Ccl6	1.35222	1.28621	1.22084	1.15625	1.09261	1.03009	0.968882	0.909149	0.851073	0.794826	0.740579	0.688486	0.638692	0.591319	0.546471	0.504224	0.464626	0.427698	0.39343	0.361785	0.332702	0.306093	0.281857	0.259874	0.240016	0.222149	0.206138	0.191846	0.179143	0.167906	0.158018	0.149374	0.141876	0.135441	0.129995	0.125476	0.121833	0.119028	0.117036	0.115842	0.115428	0.115755	0.116787	0.1185	0.120879	0.123915	0.127605	0.131952	0.136958
Eef1d	0.462703	0.463876	0.465047	0.466209	0.46736	0.468493	0.469605	0.47069	0.471744	0.472762	0.473739	0.47467	0.475551	0.476377	0.477142	0.477842	0.478472	0.479028	0.479504	0.479895	0.480197	0.480405	0.480514	0.480519	0.480416	0.4802	0.479866	0.47941	0.478828	0.478114	0.477264	0.476275	0.475142	0.473861	0.472427	0.470838	0.469088	0.467176	0.465096	0.462846	0.460425	0.457836	0.455082	0.452168	0.449099	0.445877	0.442508	0.438996	0.435346
Prdx5	0.186762	0.1891	0.191462	0.193847	0.196258	0.198693	0.201153	0.203639	0.206151	0.208689	0.211255	0.213848	0.21647	0.219119	0.221798	0.224507	0.227245	0.230014	0.232814	0.235646	0.23851	0.241407	0.244338	0.247303	0.250302	0.253336	0.256407	0.259514	0.262658	0.26584	0.269061	0.272321	0.275621	0.278962	0.282344	0.285768	0.289235	0.292746	0.296301	0.299901	0.303547	0.307241	0.310983	0.314775	0.318619	0.322516	0.326467	0.330474	0.334538
Maob	0.0339365	0.0345684	0.0352123	0.0358691	0.0365399	0.0372256	0.0379274	0.0386464	0.039384	0.0401413	0.0409198	0.041721	0.0425463	0.0433975	0.0442761	0.0451842	0.0461234	0.047096	0.048104	0.0491498	0.0502356	0.0513642	0.0525382	0.0537605	0.0550341	0.0563622	0.0577484	0.0591962	0.0607096	0.0622927	0.0639499	0.0656858	0.0675054	0.0694142	0.0714176	0.0735219	0.0757333	0.0780588	0.0805057	0.0830818	0.0857938	0.0886453	0.091639	0.0947776	0.0980634	0.101499	0.105086	0.108825	0.112719
Cenpw	0.224231	0.225106	0.225978	0.226842	0.227694	0.228529	0.229341	0.230124	0.230875	0.231587	0.232255	0.232875	0.233439	0.233943	0.234382	0.234751	0.235043	0.235254	0.235378	0.23541	0.235345	0.235178	0.234903	0.234517	0.234015	0.233391	0.232642	0.231764	0.230752	0.229603	0.228314	0.226881	0.225301	0.223573	0.221694	0.219662	0.217476	0.215135	0.212639	0.209987	0.207181	0.204223	0.201118	0.19787	0.194482	0.19096	0.18731	0.183536	0.179646
Anxa2	0.449187	0.449925	0.450667	0.451418	0.452181	0.45296	0.45376	0.454584	0.455436	0.45632	0.457241	0.458201	0.459206	0.46026	0.461366	0.462528	0.463751	0.465039	0.466397	0.467828	0.469337	0.470928	0.472606	0.474375	0.47624	0.478205	0.480275	0.482454	0.484748	0.487162	0.4897	0.492367	0.495169	0.498111	0.501197	0.504434	0.507828	0.511382	0.515105	0.519001	0.523072	0.527313	0.531715	0.536272	0.540976	0.545819	0.550793	0.555889	0.561099
Myh14	0.146761	0.148763	0.15079	0.152843	0.154924	0.157034	0.159176	0.161351	0.163563	0.165811	0.1681	0.170431	0.172807	0.175229	0.177701	0.180226	0.182805	0.185442	0.18814	0.190901	0.193729	0.196627	0.199598	0.202646	0.205774	0.208987	0.212287	0.215678	0.219166	0.222753	0.226445	0.230246	0.23416	0.238192	0.242348	0.246632	0.25105	0.255607	0.260309	0.265161	0.270167	0.275323	0.280624	0.286065	0.291639	0.297341	0.303163	0.309099	0.31514
Ddx39b	0.298302	0.299011	0.299717	0.300414	0.301099	0.301767	0.302413	0.303032	0.30362	0.304172	0.304683	0.305148	0.305563	0.305923	0.306223	0.306458	0.306624	0.306715	0.306728	0.306658	0.306499	0.306248	0.305899	0.30545	0.304894	0.304229	0.303449	0.302552	0.301533	0.300388	0.299113	0.297707	0.296164	0.294483	0.292661	0.290695	0.288582	0.286321	0.28391	0.281348	0.278635	0.275778	0.272785	0.269664	0.26642	0.263063	0.259599	0.256037	0.252383
Agpat2	0.121908	0.124817	0.127785	0.130812	0.1339	0.137047	0.140254	0.143522	0.14685	0.150238	0.153686	0.157194	0.160763	0.16439	0.168077	0.171823	0.175628	0.17949	0.18341	0.187387	0.191419	0.195507	0.199649	0.203845	0.208093	0.212392	0.216742	0.221141	0.225587	0.23008	0.234618	0.239199	0.243822	0.248485	0.253187	0.257926	0.2627	0.267506	0.272344	0.277212	0.282106	0.287026	0.291969	0.296935	0.301922	0.306927	0.311948	0.316985	0.322036
Tagln2	0.468822	0.469689	0.470552	0.471405	0.472245	0.473066	0.473863	0.474631	0.475365	0.47606	0.476711	0.477312	0.47786	0.478348	0.478772	0.479126	0.479405	0.479605	0.479721	0.479747	0.479678	0.479509	0.479236	0.478854	0.478358	0.477742	0.477003	0.476135	0.475135	0.473997	0.472718	0.471292	0.469716	0.467986	0.466097	0.464047	0.461831	0.459446	0.456888	0.454155	0.451246	0.448169	0.444932	0.441542	0.438007	0.434336	0.430537	0.426618	0.422587
Cdhr2	0.10917	0.111277	0.113418	0.115591	0.117795	0.120027	0.122286	0.124569	0.126875	0.1292	0.131543	0.1339	0.136269	0.138647	0.14103	0.143416	0.145801	0.148181	0.150553	0.152913	0.155257	0.157581	0.159881	0.162152	0.164391	0.166593	0.168753	0.170866	0.172929	0.174936	0.176883	0.178764	0.180575	0.182311	0.183968	0.185539	0.187022	0.18841	0.189699	0.190885	0.191967	0.192956	0.193864	0.194703	0.195486	0.196227	0.196937	0.197631	0.198322
Gnb1	0.415763	0.419026	0.422303	0.425596	0.428902	0.432222	0.435555	0.438901	0.442259	0.44563	0.449012	0.452404	0.455808	0.459222	0.462645	0.466078	0.469519	0.472969	0.476427	0.479892	0.483364	0.486842	0.490325	0.493815	0.497309	0.500807	0.504309	0.507814	0.511322	0.514831	0.518343	0.521855	0.525368	0.528881	0.532393	0.535904	0.539413	0.54292	0.546423	0.549923	0.553421	0.556918	0.56042	0.56393	0.567451	0.570989	0.574546	0.578127	0.581735
Sf3b5	0.373523	0.376212	0.378906	0.381599	0.384283	0.386952	0.389598	0.392215	0.394794	0.397328	0.399809	0.402231	0.404584	0.406862	0.409056	0.411158	0.413161	0.415056	0.416836	0.418492	0.420016	0.4214	0.422636	0.423717	0.424633	0.425379	0.425945	0.426324	0.426509	0.426492	0.426266	0.425824	0.425159	0.424265	0.423136	0.421764	0.420146	0.418274	0.416145	0.413753	0.411099	0.408189	0.405036	0.401647	0.398035	0.394209	0.39018	0.385959	0.381556
Ccnd2	0.550609	0.54647	0.542348	0.538245	0.534163	0.530103	0.526066	0.522054	0.518069	0.514113	0.510185	0.506289	0.502425	0.498596	0.494801	0.491043	0.487323	0.483641	0.480001	0.476401	0.472845	0.469332	0.465865	0.462444	0.45907	0.455745	0.452469	0.449244	0.44607	0.442949	0.439881	0.436867	0.433909	0.431008	0.428163	0.425377	0.422649	0.419981	0.417374	0.414828	0.412341	0.4099	0.407494	0.40511	0.402736	0.400359	0.397969	0.395552	0.393099
Rsad2	0.061824	0.0619485	0.0620743	0.0622026	0.0623344	0.0624709	0.0626132	0.0627625	0.0629199	0.0630867	0.0632639	0.0634527	0.0636545	0.0638705	0.0641018	0.0643499	0.0646159	0.0649014	0.0652075	0.0655358	0.0658877	0.0662648	0.0666685	0.0671004	0.0675624	0.068056	0.068583	0.0691455	0.0697452	0.0703844	0.071065	0.0717895	0.0725601	0.0733794	0.0742499	0.0751746	0.0761562	0.077198	0.0783031	0.0794752	0.0807175	0.0820328	0.0834243	0.0848948	0.0864477	0.0880866	0.089815	0.0916369	0.0935564
Cdca8	0.207657	0.207942	0.20822	0.208485	0.20873	0.208948	0.209131	0.209273	0.209368	0.209407	0.209385	0.209294	0.209127	0.208879	0.208541	0.208108	0.207574	0.206932	0.206176	0.2053	0.204299	0.203168	0.201902	0.200495	0.198945	0.197247	0.195397	0.193394	0.191234	0.188916	0.186438	0.183801	0.181004	0.178048	0.174935	0.171667	0.168247	0.164679	0.160967	0.157117	0.153141	0.14906	0.144897	0.140674	0.136411	0.132129	0.127846	0.12358	0.119346
Cyb5r3	0.125644	0.127952	0.130297	0.132677	0.135094	0.137548	0.140038	0.142564	0.145127	0.147727	0.150363	0.153036	0.155745	0.15849	0.161271	0.164089	0.166942	0.169831	0.172755	0.175715	0.17871	0.181739	0.184803	0.187901	0.191032	0.194197	0.197394	0.200624	0.203886	0.20718	0.210504	0.213858	0.217243	0.220656	0.224098	0.227568	0.231065	0.234588	0.238137	0.241711	0.24531	0.248935	0.25259	0.256276	0.259995	0.263751	0.267546	0.271383	0.275264
Pdcd4	0.339681	0.340663	0.341644	0.342616	0.343577	0.344522	0.345445	0.346342	0.347209	0.34804	0.348831	0.349577	0.350273	0.350915	0.351497	0.352014	0.352463	0.352837	0.353133	0.353345	0.353469	0.3535	0.353433	0.353264	0.352989	0.352601	0.352098	0.351475	0.350728	0.349853	0.348845	0.347701	0.346417	0.344989	0.343415	0.341691	0.339814	0.337781	0.33559	0.333238	0.330724	0.328048	0.325211	0.322212	0.319054	0.315736	0.312262	0.308632	0.304849
Anxa13	0.352034	0.348217	0.344438	0.340704	0.337026	0.333412	0.32987	0.32641	0.323039	0.319765	0.316595	0.313538	0.310599	0.307787	0.305109	0.30257	0.300177	0.297938	0.295859	0.293945	0.292204	0.290643	0.289267	0.288084	0.2871	0.286323	0.28576	0.285418	0.285305	0.285431	0.285802	0.28643	0.287322	0.28849	0.289945	0.291698	0.293761	0.296148	0.298874	0.301951	0.30539	0.309178	0.313304	0.317754	0.322514	0.32757	0.332908	0.338512	0.344368
Kcnn4	0.134164	0.136005	0.137861	0.139725	0.141592	0.143454	0.145304	0.147134	0.148936	0.150703	0.152425	0.154095	0.155703	0.157241	0.158699	0.160069	0.161341	0.162506	0.163554	0.164477	0.165265	0.165909	0.166401	0.166731	0.166893	0.166877	0.166678	0.166287	0.165699	0.164908	0.163909	0.162698	0.161272	0.159629	0.157768	0.155687	0.153388	0.150874	0.148146	0.14521	0.142076	0.138761	0.135288	0.131676	0.127946	0.124119	0.120212	0.116247	0.112241
Rpl37a	1.46175	1.46194	1.46214	1.46233	1.46251	1.46269	1.46286	1.46302	1.46317	1.46331	1.46343	1.46354	1.46363	1.46369	1.46374	1.46377	1.46377	1.46374	1.46369	1.46361	1.4635	1.46336	1.46318	1.46297	1.46271	1.46243	1.4621	1.46173	1.46131	1.46085	1.46034	1.45979	1.45918	1.45853	1.45782	1.45705	1.45623	1.45535	1.45441	1.45342	1.45235	1.45121	1.44999	1.44869	1.44728	1.44576	1.44413	1.44237	1.44047
Npc1l1	0.0656574	0.0669205	0.0682066	0.0695168	0.0708521	0.0722136	0.0736025	0.07502	0.0764674	0.077946	0.0794571	0.0810023	0.082583	0.0842008	0.0858573	0.0875544	0.0892937	0.0910772	0.0929069	0.0947847	0.0967128	0.0986934	0.100729	0.102822	0.104974	0.107189	0.10947	0.111818	0.114238	0.116731	0.119303	0.121955	0.124691	0.127516	0.130432	0.133445	0.136557	0.139774	0.1431	0.14654	0.150096	0.153771	0.157562	0.161469	0.165492	0.169629	0.173879	0.17824	0.182709
Gpd1	0.0667839	0.0687374	0.070743	0.0728013	0.0749128	0.0770782	0.0792977	0.081572	0.0839011	0.0862856	0.0887255	0.091221	0.0937722	0.096379	0.0990414	0.101759	0.104532	0.10736	0.110242	0.113178	0.116166	0.119208	0.1223	0.125444	0.128637	0.131878	0.135166	0.1385	0.141878	0.145298	0.148759	0.152259	0.155796	0.159367	0.162971	0.166606	0.170268	0.173955	0.177665	0.181395	0.185143	0.188909	0.192694	0.196497	0.200321	0.204164	0.20803	0.211918	0.215829
Slc15a1	0.0342508	0.0344196	0.0345899	0.0347622	0.0349373	0.0351158	0.0352985	0.0354861	0.0356792	0.0358786	0.0360852	0.0362995	0.0365226	0.0367551	0.0369979	0.037252	0.037518	0.0377971	0.0380901	0.0383981	0.038722	0.0390629	0.039422	0.0398004	0.0401992	0.0406199	0.0410636	0.0415318	0.0420259	0.0425476	0.0430983	0.0436799	0.0442941	0.0449429	0.0456283	0.0463523	0.0471175	0.047926	0.0487806	0.049684	0.0506391	0.0516487	0.052716	0.0538441	0.0550366	0.0562972	0.0576299	0.059039	0.0605289
Exosc8	0.125938	0.12839	0.130875	0.133383	0.135906	0.138433	0.140955	0.143459	0.145935	0.148371	0.150753	0.15307	0.155307	0.157451	0.159487	0.161402	0.163181	0.16481	0.166273	0.167557	0.168648	0.169531	0.170193	0.170622	0.170805	0.17073	0.170388	0.169769	0.168865	0.167669	0.166176	0.164382	0.162285	0.159884	0.157183	0.154184	0.150894	0.147322	0.143477	0.139372	0.135031	0.130493	0.125799	0.120988	0.116099	0.111168	0.106228	0.101311	0.0964441
Rpl34	0.884325	0.887003	0.889677	0.892342	0.894993	0.897622	0.900225	0.902795	0.905327	0.907814	0.91025	0.91263	0.914948	0.917197	0.919372	0.921467	0.923475	0.925391	0.927208	0.92892	0.930522	0.932008	0.93337	0.934604	0.935704	0.936662	0.937474	0.938133	0.938634	0.93897	0.939135	0.939124	0.93893	0.938549	0.937973	0.937197	0.936216	0.935024	0.933615	0.931983	0.930125	0.928042	0.925734	0.923203	0.92045	0.917477	0.914285	0.910875	0.907248
Asah2	0.0504155	0.0504984	0.0505825	0.0506685	0.0507576	0.0508507	0.0509488	0.0510528	0.0511638	0.0512828	0.0514108	0.0515488	0.051698	0.0518592	0.0520338	0.0522226	0.052427	0.052648	0.0528868	0.0531447	0.0534229	0.0537227	0.0540455	0.0543926	0.0547656	0.0551658	0.0555949	0.0560545	0.0565464	0.0570723	0.0576341	0.0582338	0.0588736	0.0595555	0.0602821	0.0610557	0.0618789	0.0627547	0.0636858	0.0646754	0.0657268	0.0668427	0.0680261	0.0692803	0.0706085	0.0720144	0.0735019	0.0750749	0.076738
Hnrnpab	0.581993	0.583368	0.584738	0.586098	0.587442	0.588762	0.590054	0.591311	0.592527	0.593695	0.59481	0.595866	0.596855	0.597772	0.598611	0.599366	0.600029	0.600596	0.601059	0.601412	0.60165	0.601766	0.601755	0.601609	0.601323	0.600891	0.600307	0.599565	0.598659	0.597584	0.596334	0.594903	0.593286	0.591478	0.589473	0.587266	0.584853	0.582229	0.579388	0.576328	0.573047	0.569554	0.565861	0.561978	0.557916	0.553684	0.549294	0.544756	0.540081
Acox1	0.0709235	0.0728008	0.0747232	0.0766909	0.0787041	0.0807632	0.0828683	0.0850195	0.0872168	0.0894602	0.0917497	0.0940851	0.0964663	0.0988929	0.101365	0.103881	0.106441	0.109046	0.111693	0.114382	0.117112	0.119883	0.122693	0.125541	0.128427	0.131348	0.134303	0.137292	0.140311	0.14336	0.146437	0.14954	0.152667	0.155815	0.158984	0.16217	0.165371	0.168584	0.171808	0.17504	0.178278	0.181523	0.184778	0.188044	0.191324	0.194621	0.197936	0.201272	0.204634
Igsf9	0.0380884	0.0390302	0.0399945	0.0409823	0.0419944	0.0430317	0.0440952	0.045186	0.0463051	0.0474537	0.0486328	0.0498439	0.0510881	0.0523669	0.0536815	0.0550337	0.0564248	0.0578565	0.0593306	0.0608489	0.0624131	0.0640254	0.0656876	0.0674021	0.069171	0.0709967	0.0728817	0.0748285	0.0768399	0.0789187	0.0810678	0.0832904	0.0855897	0.0879691	0.090432	0.0929823	0.0956238	0.0983606	0.101197	0.104137	0.107184	0.110341	0.113607	0.116984	0.120472	0.124071	0.127782	0.131604	0.135536
Il18	0.0103223	0.0109271	0.0115667	0.012243	0.0129578	0.013713	0.0145108	0.0153532	0.0162424	0.0171805	0.0181699	0.019213	0.0203122	0.0214699	0.0226887	0.0239713	0.0253201	0.026738	0.0282276	0.0297916	0.0314328	0.033154	0.0349579	0.0368473	0.0388249	0.0408933	0.0430553	0.0453133	0.04767	0.0501276	0.0526885	0.0553549	0.0581287	0.0610119	0.0640062	0.067113	0.0703337	0.0736693	0.0771205	0.0806881	0.0843721	0.0881724	0.0920888	0.0961202	0.100266	0.104524	0.108892	0.113369	0.117952
Rbbp7	0.31754	0.318374	0.319204	0.320027	0.320836	0.321627	0.322396	0.323136	0.323844	0.324515	0.325142	0.325722	0.326249	0.326718	0.327124	0.327462	0.327727	0.327914	0.328018	0.328034	0.327957	0.327783	0.327507	0.327123	0.326627	0.326016	0.325283	0.324426	0.323439	0.32232	0.321063	0.319666	0.318124	0.316435	0.314595	0.312602	0.310452	0.308145	0.305676	0.303046	0.300255	0.29731	0.294221	0.290995	0.287643	0.284172	0.280591	0.276909	0.273135
Ms4a10	0.0620375	0.0641286	0.0662837	0.0685035	0.0707881	0.0731379	0.0755529	0.0780329	0.0805778	0.0831871	0.0858601	0.0885962	0.0913943	0.0942533	0.0971716	0.100148	0.10318	0.106266	0.109403	0.11259	0.115823	0.119099	0.122414	0.125767	0.129151	0.132564	0.136002	0.139459	0.142931	0.146413	0.1499	0.153387	0.156867	0.160335	0.163786	0.167212	0.170608	0.173966	0.177282	0.180547	0.183758	0.186915	0.190023	0.193083	0.1961	0.199077	0.202018	0.204929	0.207813
Defa24	2.04779	2.01292	1.97811	1.94342	1.90887	1.8745	1.84037	1.8065	1.77295	1.73974	1.70692	1.67453	1.64261	1.6112	1.58034	1.55006	1.52042	1.49143	1.46315	1.4356	1.40883	1.38287	1.35776	1.33353	1.31021	1.28784	1.26645	1.24608	1.22674	1.20848	1.19132	1.1753	1.16044	1.14677	1.13432	1.12312	1.11319	1.10457	1.09729	1.09137	1.08683	1.08359	1.08159	1.08077	1.08106	1.0824	1.08472	1.08796	1.09205
Cd9	0.477071	0.467313	0.457674	0.44816	0.438778	0.429535	0.420437	0.411489	0.402697	0.394066	0.3856	0.377303	0.36918	0.361234	0.353468	0.345885	0.338486	0.331275	0.324253	0.317421	0.31078	0.304332	0.298077	0.292015	0.286146	0.280471	0.274989	0.269699	0.264602	0.259695	0.254979	0.250452	0.246114	0.241962	0.237997	0.234216	0.23062	0.227206	0.223973	0.220921	0.218044	0.215324	0.212743	0.210285	0.207932	0.205668	0.203479	0.201348	0.199261
Smim22	0.371502	0.369224	0.366961	0.36472	0.362509	0.360333	0.358199	0.356113	0.354081	0.35211	0.350205	0.348373	0.346619	0.344949	0.343369	0.341885	0.340502	0.339226	0.338063	0.337018	0.336098	0.335307	0.334652	0.334138	0.333772	0.33356	0.333507	0.33362	0.333906	0.334371	0.335022	0.335867	0.336912	0.338166	0.339636	0.341331	0.343259	0.345429	0.347852	0.350536	0.353487	0.356697	0.360158	0.363862	0.367797	0.371957	0.376331	0.380909	0.385682
Upp1	0.137438	0.13946	0.141508	0.143582	0.145681	0.147808	0.149962	0.152143	0.154353	0.156591	0.158859	0.161156	0.163483	0.165841	0.16823	0.170651	0.173104	0.175591	0.178111	0.180665	0.183254	0.185878	0.188538	0.191236	0.19397	0.196743	0.199554	0.202405	0.205295	0.208227	0.211201	0.214216	0.217275	0.220378	0.223526	0.226719	0.229959	0.233246	0.23658	0.239964	0.243397	0.246881	0.250415	0.254	0.257636	0.261325	0.265065	0.268858	0.272704
Cct5	0.272536	0.275938	0.279362	0.2828	0.286244	0.289685	0.293115	0.296523	0.299902	0.30324	0.306527	0.309755	0.312912	0.315988	0.318972	0.321854	0.324622	0.327265	0.329772	0.332133	0.334335	0.336367	0.33822	0.33988	0.341338	0.342583	0.343604	0.34439	0.344931	0.345218	0.345241	0.344991	0.34446	0.343638	0.342518	0.341093	0.339358	0.337305	0.334929	0.332228	0.329203	0.325873	0.322259	0.318381	0.31426	0.309918	0.305375	0.300653	0.29577
Lsm4	0.51293	0.515519	0.51811	0.520698	0.523278	0.525845	0.528393	0.530918	0.533414	0.535876	0.538298	0.540676	0.543004	0.545276	0.547487	0.549632	0.551705	0.5537	0.555612	0.557436	0.559165	0.560795	0.56232	0.563734	0.565031	0.566206	0.567254	0.56817	0.568946	0.569579	0.570063	0.570392	0.570561	0.570565	0.570399	0.570057	0.569535	0.568828	0.567931	0.566839	0.565549	0.564061	0.562376	0.560495	0.558418	0.556146	0.55368	0.551023	0.548174
Apol10a	0.0510872	0.0543656	0.0578389	0.0615149	0.0654013	0.0695054	0.0738344	0.0783949	0.0831931	0.0882347	0.0935245	0.0990668	0.104865	0.110921	0.117237	0.123813	0.130648	0.137741	0.145086	0.152681	0.160518	0.168589	0.176887	0.185401	0.194118	0.203025	0.212107	0.221349	0.230733	0.240241	0.249852	0.259547	0.269303	0.279098	0.288908	0.298711	0.30848	0.318192	0.327821	0.337341	0.34673	0.355973	0.365054	0.373962	0.382685	0.391209	0.399525	0.407623	0.415493
Rplp1	1.29117	1.29136	1.29154	1.29173	1.29191	1.29208	1.29224	1.29239	1.29253	1.29266	1.29276	1.29286	1.29293	1.29298	1.293	1.293	1.29298	1.29292	1.29283	1.29272	1.29256	1.29237	1.29215	1.29188	1.29157	1.29122	1.29083	1.29039	1.28989	1.28935	1.28876	1.28811	1.28741	1.28665	1.28583	1.28494	1.284	1.28299	1.28192	1.28077	1.27956	1.27827	1.2769	1.27544	1.2739	1.27226	1.27053	1.26869	1.26674
Nasp	0.189842	0.190585	0.191325	0.192056	0.192772	0.193467	0.194137	0.194773	0.195372	0.195926	0.19643	0.196877	0.197262	0.197578	0.19782	0.197981	0.198056	0.198038	0.197923	0.197703	0.197375	0.196931	0.196368	0.195681	0.194865	0.193914	0.192827	0.191597	0.190223	0.188702	0.18703	0.185206	0.183227	0.181094	0.178805	0.176361	0.173762	0.171009	0.168105	0.165052	0.161857	0.158535	0.155104	0.151581	0.147979	0.144317	0.140608	0.136867	0.133107
Smc4	0.207134	0.206452	0.205768	0.205077	0.204373	0.203653	0.202913	0.202148	0.201353	0.200526	0.19966	0.198753	0.1978	0.196798	0.195743	0.194631	0.193459	0.192222	0.190919	0.189546	0.188099	0.186577	0.184976	0.183294	0.181529	0.179679	0.177743	0.175719	0.173605	0.171402	0.169108	0.166723	0.164247	0.161681	0.159025	0.156281	0.15345	0.150534	0.147535	0.144457	0.141303	0.138087	0.13482	0.131513	0.128179	0.124828	0.121471	0.118116	0.114773
Ybx1	0.873385	0.876432	0.879477	0.882514	0.88554	0.888549	0.891535	0.894494	0.89742	0.900308	0.903153	0.90595	0.908693	0.911378	0.913998	0.916548	0.919024	0.92142	0.92373	0.92595	0.928073	0.930095	0.93201	0.933813	0.935498	0.937061	0.938496	0.939797	0.940959	0.941977	0.942846	0.94356	0.944114	0.944503	0.944722	0.944765	0.944627	0.944303	0.943789	0.943078	0.942168	0.941064	0.93977	0.938289	0.936628	0.934789	0.932779	0.930601	0.928261
Kpna2	0.426931	0.42005	0.413239	0.406499	0.399834	0.393246	0.386739	0.380314	0.373974	0.367721	0.361557	0.355485	0.349505	0.34362	0.337831	0.33214	0.326548	0.321056	0.315666	0.310377	0.305192	0.30011	0.295133	0.290261	0.285494	0.280833	0.276278	0.271829	0.267487	0.26325	0.25912	0.255096	0.251178	0.247365	0.243658	0.240055	0.236557	0.233163	0.229873	0.226686	0.223599	0.220605	0.217696	0.214865	0.212103	0.209403	0.206759	0.204164	0.201612
Lgals3	0.145824	0.151069	0.156467	0.162015	0.167712	0.173552	0.179534	0.185652	0.191901	0.198274	0.204767	0.21137	0.218077	0.224879	0.231766	0.238729	0.245757	0.252839	0.259963	0.267117	0.274287	0.281461	0.288625	0.295764	0.302864	0.309909	0.316885	0.323775	0.330564	0.337236	0.343774	0.350163	0.356385	0.362424	0.368265	0.37389	0.379284	0.384431	0.389314	0.393918	0.398234	0.402273	0.406045	0.409564	0.412844	0.415899	0.418744	0.421394	0.423866
Clic5	0.0307222	0.0314141	0.0321213	0.0328445	0.0335845	0.0343419	0.0351176	0.0359124	0.0367271	0.0375627	0.0384201	0.0393004	0.0402046	0.0411338	0.0420892	0.043072	0.0440836	0.0451252	0.0461984	0.0473046	0.0484455	0.0496227	0.0508379	0.0520931	0.0533901	0.054731	0.056118	0.0575532	0.0590392	0.0605784	0.0621734	0.0638269	0.0655421	0.0673218	0.0691693	0.0710881	0.0730817	0.0751539	0.0773086	0.0795501	0.0818821	0.0843073	0.0868282	0.0894472	0.0921669	0.0949897	0.0979179	0.100954	0.104101
Ddx39	0.264547	0.268015	0.271507	0.275018	0.278539	0.282063	0.28558	0.289082	0.292562	0.296008	0.299413	0.302766	0.306059	0.309281	0.312421	0.315471	0.318419	0.321255	0.323968	0.326548	0.328985	0.331267	0.333383	0.335324	0.337078	0.338636	0.339986	0.341118	0.342024	0.342692	0.343114	0.34328	0.343182	0.342811	0.342159	0.341219	0.339984	0.338447	0.336604	0.334448	0.331981	0.329216	0.326168	0.322852	0.319285	0.315481	0.311458	0.307232	0.302818
Ppp1r14b	0.362497	0.363809	0.365118	0.366417	0.367701	0.368962	0.370195	0.371394	0.372551	0.37366	0.374714	0.375708	0.376634	0.377485	0.378256	0.378939	0.379528	0.380016	0.380397	0.380664	0.38081	0.38083	0.380716	0.380463	0.380064	0.379513	0.378805	0.377934	0.376893	0.375678	0.374284	0.372705	0.370937	0.368975	0.366815	0.364454	0.361887	0.359111	0.356125	0.352924	0.349512	0.345897	0.342091	0.338106	0.333951	0.32964	0.325182	0.32059	0.315875
Cyp3a13	0.0405849	0.0409875	0.0413947	0.0418072	0.0422257	0.0426511	0.0430843	0.043526	0.0439773	0.0444391	0.0449123	0.0453979	0.0458971	0.0464109	0.0469405	0.047487	0.0480517	0.0486359	0.0492409	0.0498681	0.050519	0.0511952	0.0518981	0.0526296	0.0533914	0.0541853	0.0550133	0.0558775	0.0567801	0.0577232	0.0587094	0.0597411	0.0608211	0.0619522	0.0631374	0.0643799	0.0656831	0.0670506	0.0684861	0.0699938	0.0715774	0.0732401	0.0749847	0.0768146	0.078733	0.0807433	0.0828494	0.0850548	0.0873637
Naa50	0.239859	0.24034	0.240817	0.241285	0.241741	0.242179	0.242595	0.242984	0.243341	0.243662	0.243942	0.244177	0.244361	0.24449	0.24456	0.244566	0.244502	0.244365	0.244151	0.243853	0.24347	0.242995	0.242425	0.241756	0.240984	0.240106	0.239116	0.238013	0.236793	0.235452	0.233989	0.232399	0.230682	0.228834	0.226855	0.224742	0.222494	0.220111	0.217593	0.214938	0.21215	0.209239	0.206214	0.203085	0.199863	0.196557	0.193177	0.189733	0.186234
Ngfrap1	0.243761	0.23905	0.234405	0.229826	0.22531	0.220855	0.21646	0.212122	0.207842	0.203616	0.199444	0.195325	0.191256	0.187238	0.183269	0.179348	0.175474	0.171646	0.167863	0.164126	0.160432	0.156782	0.153175	0.149611	0.146088	0.142608	0.139169	0.135771	0.132415	0.129099	0.125824	0.12259	0.119397	0.116245	0.113134	0.110064	0.107036	0.104049	0.101103	0.0982001	0.0953393	0.0925225	0.0897511	0.0870264	0.0843495	0.0817214	0.0791432	0.0766156	0.0741393
Timm8a1	0.232413	0.236232	0.240092	0.243985	0.247904	0.25184	0.255786	0.259734	0.263674	0.267597	0.271495	0.275356	0.279172	0.282932	0.286626	0.290243	0.293771	0.297201	0.30052	0.303718	0.306782	0.309702	0.312465	0.315061	0.317477	0.319702	0.321725	0.323534	0.325119	0.326468	0.327571	0.328418	0.328998	0.329302	0.329321	0.329046	0.328469	0.327583	0.32638	0.324854	0.323005	0.320847	0.318394	0.315662	0.312666	0.309424	0.30595	0.302262	0.298376
Fkbp4	0.416987	0.419931	0.422882	0.425833	0.428778	0.43171	0.434624	0.437512	0.440368	0.443185	0.445956	0.448675	0.451335	0.453928	0.456448	0.458888	0.461239	0.463496	0.465651	0.467696	0.469625	0.47143	0.473104	0.47464	0.47603	0.477268	0.478346	0.479257	0.479994	0.48055	0.480919	0.481093	0.481067	0.480833	0.480385	0.479717	0.478824	0.477699	0.476337	0.474733	0.472884	0.470795	0.468473	0.465925	0.463155	0.460172	0.456982	0.453591	0.450008
Cnbp	0.346545	0.346777	0.347005	0.347223	0.347429	0.347617	0.347783	0.347922	0.34803	0.348103	0.348136	0.348125	0.348065	0.347951	0.34778	0.347548	0.347249	0.346879	0.346434	0.345911	0.345304	0.34461	0.343824	0.342943	0.341962	0.340879	0.339689	0.338388	0.336973	0.335442	0.333789	0.332014	0.330112	0.32808	0.325918	0.323621	0.321188	0.318617	0.315906	0.313053	0.310062	0.306939	0.303695	0.30034	0.296881	0.29333	0.289694	0.285984	0.282207
Mdh2	0.58235	0.590984	0.599672	0.608408	0.617187	0.626002	0.634845	0.643712	0.652595	0.661487	0.670381	0.679271	0.688149	0.697008	0.705841	0.71464	0.723399	0.732109	0.740763	0.749354	0.757874	0.766315	0.774671	0.782932	0.791092	0.799143	0.807076	0.814885	0.822562	0.830099	0.837487	0.844721	0.851791	0.85869	0.865411	0.871945	0.878286	0.884426	0.890357	0.896072	0.901567	0.906849	0.911926	0.916806	0.921498	0.926009	0.930348	0.934525	0.938547
Magoh	0.326545	0.328086	0.329626	0.331158	0.332677	0.334176	0.335649	0.337089	0.338489	0.339844	0.341146	0.342389	0.343567	0.344671	0.345696	0.346636	0.347482	0.348228	0.348869	0.349396	0.349803	0.350084	0.350232	0.35024	0.350103	0.349814	0.349367	0.348756	0.347976	0.34702	0.345883	0.344561	0.343049	0.341341	0.339434	0.337324	0.335008	0.332481	0.329742	0.326787	0.323621	0.320254	0.3167	0.312974	0.309089	0.305059	0.300898	0.296618	0.292234
Nhp2l1	0.254203	0.254112	0.254018	0.253919	0.253812	0.253694	0.253562	0.253415	0.253249	0.253061	0.25285	0.252612	0.252344	0.252045	0.251711	0.25134	0.25093	0.250477	0.24998	0.249436	0.248842	0.248196	0.247497	0.246741	0.245926	0.24505	0.244111	0.243107	0.242037	0.240897	0.239686	0.238404	0.237047	0.235614	0.234105	0.232517	0.230849	0.229101	0.227272	0.22536	0.223366	0.221291	0.219136	0.216904	0.214597	0.212215	0.209763	0.20724	0.204651
Mall	0.05816	0.060664	0.0632669	0.0659707	0.0687771	0.0716878	0.0747042	0.0778276	0.0810589	0.0843988	0.087848	0.0914065	0.0950743	0.098851	0.102736	0.106727	0.110824	0.115025	0.119326	0.123726	0.128222	0.132809	0.137483	0.142241	0.147077	0.151985	0.156961	0.161997	0.167087	0.172224	0.177401	0.182608	0.187839	0.193084	0.198335	0.203581	0.208814	0.214024	0.219199	0.224331	0.22941	0.234435	0.239403	0.244315	0.24917	0.253967	0.258707	0.263391	0.268019
Cd24a	0.53576	0.521429	0.507307	0.493405	0.479733	0.466302	0.453119	0.440194	0.427535	0.415148	0.40304	0.391216	0.379682	0.368441	0.357497	0.346853	0.33651	0.326469	0.316732	0.307299	0.298167	0.289338	0.280808	0.272575	0.264637	0.25699	0.249631	0.242556	0.235761	0.229241	0.222992	0.217008	0.211285	0.205818	0.200601	0.195629	0.190897	0.1864	0.182133	0.17809	0.174264	0.170638	0.167198	0.163928	0.160814	0.157843	0.155002	0.15228	0.149665
Slc26a3	0.0245141	0.0260333	0.0276428	0.0293466	0.0311488	0.0330534	0.0350643	0.0371854	0.0394206	0.0417733	0.0442472	0.0468453	0.0495707	0.052426	0.0554135	0.0585351	0.0617922	0.0651858	0.0687162	0.0723833	0.0761863	0.0801236	0.0841929	0.0883914	0.0927153	0.0971598	0.10172	0.106389	0.11116	0.116024	0.120974	0.125999	0.131088	0.136231	0.141415	0.146627	0.151854	0.15708	0.162292	0.167474	0.172612	0.1777	0.182731	0.187701	0.192603	0.197435	0.202193	0.206874	0.211474
Mrto4	0.112293	0.1148	0.117348	0.11993	0.12254	0.125168	0.127805	0.130443	0.133072	0.13568	0.138258	0.140792	0.143273	0.145686	0.148019	0.150259	0.152393	0.154406	0.156286	0.158017	0.159587	0.160982	0.162188	0.163193	0.163983	0.164545	0.16487	0.164946	0.164762	0.164311	0.163585	0.162576	0.161281	0.159694	0.157816	0.155644	0.153182	0.150431	0.147399	0.144092	0.140527	0.136735	0.132752	0.128611	0.124345	0.119985	0.115563	0.111106	0.106641
Cenpf	0.146208	0.146769	0.147326	0.147874	0.148405	0.148915	0.149396	0.149843	0.15025	0.150611	0.150918	0.151167	0.15135	0.151462	0.151496	0.151446	0.151307	0.151073	0.150739	0.150298	0.149745	0.149077	0.148288	0.147374	0.146332	0.145157	0.143848	0.142401	0.140814	0.139088	0.137219	0.13521	0.133059	0.13077	0.128343	0.125781	0.123088	0.120269	0.117328	0.114272	0.111109	0.107854	0.104521	0.101124	0.097679	0.094199	0.0906977	0.0871883	0.0836833
Eif3e	0.341356	0.342132	0.342907	0.343677	0.344438	0.345189	0.345926	0.346645	0.347344	0.348019	0.348668	0.349286	0.349872	0.350421	0.350931	0.351398	0.351819	0.352191	0.352511	0.352776	0.352982	0.353126	0.353205	0.353217	0.353157	0.353023	0.352812	0.35252	0.352146	0.351685	0.351135	0.350494	0.349758	0.348926	0.347993	0.346958	0.345818	0.344571	0.343215	0.341748	0.340167	0.338474	0.336667	0.334748	0.332716	0.330573	0.328318	0.325953	0.323478
Ssrp1	0.246897	0.248625	0.250356	0.252083	0.253799	0.255496	0.257169	0.258809	0.26041	0.261963	0.263463	0.2649	0.266267	0.267557	0.268762	0.269875	0.270886	0.271789	0.272575	0.273237	0.273768	0.27416	0.274404	0.274495	0.274425	0.274187	0.273774	0.273181	0.2724	0.271426	0.270253	0.268878	0.267294	0.265498	0.263487	0.261257	0.258806	0.256131	0.253233	0.25011	0.246768	0.243224	0.239496	0.235604	0.231566	0.227399	0.223123	0.218755	0.214311
Fahd1	0.0533833	0.0547412	0.0561318	0.0575562	0.0590154	0.0605105	0.0620427	0.0636133	0.0652235	0.0668747	0.0685682	0.0703054	0.0720878	0.0739171	0.0757947	0.0777224	0.0797019	0.081735	0.0838235	0.0859695	0.088175	0.090442	0.0927728	0.0951695	0.0976346	0.100171	0.10278	0.105465	0.108229	0.111074	0.114004	0.117021	0.120129	0.12333	0.126629	0.130029	0.133532	0.137144	0.140867	0.144706	0.148664	0.15274	0.156934	0.161245	0.165672	0.170213	0.174866	0.179629	0.184499
Cd74	0.708417	0.709087	0.709755	0.710415	0.711066	0.711702	0.712321	0.71292	0.713494	0.71404	0.714555	0.715035	0.715477	0.715877	0.716231	0.716536	0.716788	0.716985	0.717122	0.717195	0.717202	0.717139	0.717002	0.716788	0.716493	0.716114	0.715648	0.71509	0.714438	0.713688	0.712837	0.711882	0.710818	0.709644	0.708354	0.706947	0.70542	0.703768	0.701989	0.700079	0.69804	0.69588	0.693607	0.691233	0.688766	0.686216	0.683593	0.680905	0.678163
Rfk	0.263755	0.263039	0.262328	0.261627	0.260941	0.260273	0.259627	0.259008	0.25842	0.257866	0.257351	0.256879	0.256454	0.25608	0.255761	0.255501	0.255304	0.255174	0.255115	0.255132	0.255228	0.255409	0.255677	0.256038	0.256497	0.257056	0.257723	0.2585	0.259394	0.260409	0.261551	0.262825	0.264237	0.265792	0.267497	0.269358	0.271382	0.273575	0.275945	0.278499	0.281243	0.284173	0.287288	0.290585	0.29406	0.29771	0.301533	0.305526	0.309684
Lmnb1	0.143834	0.144601	0.145367	0.146127	0.146875	0.147606	0.148316	0.148999	0.149649	0.150262	0.150831	0.151352	0.151818	0.152225	0.152566	0.152837	0.153032	0.153145	0.153172	0.153107	0.152945	0.152681	0.152311	0.151831	0.151235	0.150521	0.149685	0.148723	0.147633	0.146411	0.145057	0.143569	0.141944	0.140184	0.138288	0.136257	0.134091	0.131793	0.129365	0.12681	0.124135	0.121354	0.11848	0.115527	0.112509	0.109439	0.10633	0.103194	0.100044
Phb2	0.387421	0.392212	0.397032	0.401877	0.40674	0.411613	0.416491	0.421366	0.42623	0.431078	0.435901	0.440692	0.445442	0.450145	0.454792	0.459375	0.463886	0.468317	0.472659	0.476903	0.481042	0.485066	0.488968	0.492738	0.496367	0.499847	0.50317	0.506326	0.509307	0.512104	0.514709	0.517113	0.519307	0.521284	0.523034	0.524551	0.525825	0.526848	0.527614	0.528114	0.528345	0.528307	0.528005	0.527443	0.526624	0.525552	0.524232	0.522669	0.520865
Ly6a	0.494218	0.489981	0.485774	0.481607	0.47749	0.473434	0.469448	0.465541	0.461724	0.458004	0.454391	0.450895	0.447522	0.444283	0.441185	0.438237	0.435447	0.432823	0.430373	0.428105	0.426028	0.424148	0.422476	0.421017	0.419782	0.418777	0.418013	0.417497	0.417238	0.417246	0.417531	0.418101	0.418968	0.420142	0.421635	0.423457	0.42562	0.428139	0.431025	0.434293	0.437949	0.441979	0.446366	0.451094	0.456146	0.461504	0.467153	0.473072	0.479245
Irf7	0.320628	0.317647	0.314691	0.311769	0.308886	0.306051	0.303269	0.300546	0.297889	0.295304	0.292797	0.290373	0.288038	0.285798	0.283658	0.281623	0.279698	0.277889	0.276201	0.274639	0.273207	0.271912	0.270758	0.269751	0.268895	0.268197	0.267661	0.267294	0.267102	0.267091	0.267266	0.267636	0.268207	0.268986	0.269981	0.271201	0.272654	0.274349	0.276296	0.278506	0.280985	0.283728	0.286731	0.289986	0.29349	0.297237	0.30122	0.305436	0.309877
Hacd1	0.252841	0.252725	0.252606	0.252485	0.252357	0.252223	0.252079	0.251925	0.251758	0.251576	0.251378	0.251162	0.250927	0.250669	0.250389	0.250083	0.24975	0.249389	0.248998	0.248574	0.248117	0.247625	0.247096	0.246528	0.24592	0.24527	0.244577	0.243839	0.243056	0.242224	0.241344	0.240413	0.23943	0.238395	0.237306	0.236161	0.23496	0.233702	0.232386	0.23101	0.229574	0.228076	0.226515	0.224889	0.223197	0.221437	0.219609	0.217712	0.215744
Nudt21	0.248291	0.249989	0.25169	0.253387	0.255076	0.256751	0.258405	0.260032	0.261625	0.263179	0.264688	0.266143	0.26754	0.26887	0.270129	0.271308	0.2724	0.273401	0.274301	0.275096	0.275777	0.276339	0.276775	0.277077	0.277241	0.27726	0.277127	0.276837	0.276384	0.275763	0.274968	0.273994	0.272838	0.271494	0.269958	0.268228	0.2663	0.264171	0.26184	0.259305	0.256568	0.253642	0.250541	0.247279	0.243869	0.240325	0.236661	0.23289	0.229026
Tk1	0.121357	0.122395	0.123434	0.124468	0.12549	0.126493	0.12747	0.128414	0.129317	0.130172	0.130971	0.131706	0.13237	0.132954	0.133452	0.133855	0.134155	0.134346	0.13442	0.134369	0.134188	0.133869	0.133407	0.132796	0.13203	0.131107	0.130021	0.12877	0.127351	0.125764	0.124006	0.122079	0.119984	0.117723	0.1153	0.112719	0.109985	0.107106	0.104088	0.100942	0.0976809	0.0943284	0.0909086	0.0874445	0.0839578	0.0804689	0.0769963	0.0735574	0.0701674
Clca1	0.812562	0.771088	0.730461	0.690789	0.652178	0.614727	0.578528	0.543662	0.510202	0.478208	0.447729	0.418801	0.391444	0.365668	0.341467	0.318824	0.297712	0.278093	0.259918	0.243136	0.227687	0.213509	0.200535	0.188701	0.177942	0.168191	0.159389	0.151476	0.144398	0.138102	0.132544	0.127682	0.123479	0.119905	0.116934	0.114546	0.112729	0.111473	0.110778	0.110649	0.111088	0.112074	0.11359	0.115623	0.118167	0.121216	0.124769	0.128825	0.133386
Smoc2	0.163461	0.163426	0.163385	0.163332	0.16326	0.163164	0.163036	0.162871	0.162662	0.162404	0.162091	0.161716	0.161275	0.16076	0.160167	0.15949	0.158724	0.157865	0.156906	0.155845	0.154676	0.153396	0.152001	0.150489	0.148857	0.147103	0.145224	0.14322	0.141091	0.138836	0.136457	0.133953	0.131328	0.128584	0.125725	0.122754	0.119676	0.116496	0.113222	0.109859	0.106419	0.102921	0.0993816	0.0958202	0.0922533	0.0886965	0.0851645	0.0816705	0.0782267
Epb41l3	0.0931295	0.0944993	0.0958881	0.0972971	0.0987274	0.100181	0.101658	0.10316	0.10469	0.106248	0.107837	0.109457	0.111111	0.1128	0.114526	0.116291	0.118098	0.119948	0.121843	0.123786	0.125779	0.127825	0.129926	0.132085	0.134304	0.136587	0.138936	0.141355	0.143847	0.146414	0.149062	0.151793	0.154611	0.15752	0.160524	0.163628	0.166836	0.170152	0.173582	0.17713	0.1808	0.184591	0.188503	0.192533	0.19668	0.200942	0.205316	0.209801	0.214392
Mcm5	0.112531	0.113317	0.114101	0.114876	0.115636	0.116373	0.117081	0.117751	0.118377	0.118951	0.119465	0.119912	0.120285	0.120574	0.120774	0.120877	0.120876	0.120763	0.120532	0.120176	0.119691	0.119069	0.118307	0.1174	0.116344	0.115135	0.113773	0.112255	0.110581	0.10875	0.106766	0.104629	0.102343	0.099913	0.0973445	0.0946442	0.0918197	0.0888801	0.0858353	0.0826961	0.0794786	0.076208	0.0729096	0.0696068	0.066321	0.0630717	0.0598763	0.0567498	0.0537055
Ppih	0.220137	0.220963	0.221787	0.222606	0.223416	0.224212	0.224991	0.225749	0.226482	0.227185	0.227855	0.228487	0.229077	0.22962	0.230114	0.230553	0.230933	0.231251	0.231501	0.23168	0.231784	0.231808	0.231749	0.231603	0.231366	0.231034	0.230604	0.230071	0.229433	0.228687	0.227829	0.226856	0.225766	0.224555	0.223223	0.221766	0.220183	0.218472	0.216631	0.214661	0.212561	0.210335	0.20799	0.205528	0.202957	0.20028	0.197503	0.194632	0.191672
Anp32a	0.270467	0.270947	0.271424	0.271892	0.272347	0.272784	0.273199	0.273586	0.273942	0.274261	0.274539	0.274771	0.274952	0.275078	0.275144	0.275145	0.275077	0.274935	0.274714	0.274411	0.27402	0.273538	0.27296	0.272282	0.2715	0.27061	0.269608	0.26849	0.267254	0.265896	0.264413	0.262801	0.261059	0.259184	0.257173	0.255025	0.252738	0.250311	0.247743	0.245033	0.242184	0.239204	0.236104	0.232894	0.229582	0.226179	0.222694	0.219137	0.215517
Snrpd3	0.377399	0.378896	0.380392	0.381884	0.383367	0.384836	0.386288	0.387718	0.389121	0.390494	0.391831	0.393128	0.39438	0.395584	0.396734	0.397825	0.398854	0.399815	0.400704	0.401516	0.402247	0.402892	0.403446	0.403905	0.404264	0.404519	0.404665	0.404698	0.404614	0.404408	0.404075	0.403613	0.403016	0.402281	0.401404	0.400381	0.399208	0.397882	0.3964	0.394759	0.392956	0.390994	0.388875	0.386602	0.384177	0.381603	0.378883	0.37602	0.373017
Mki67	0.148805	0.148856	0.148901	0.148936	0.148956	0.148954	0.148926	0.148867	0.148771	0.148633	0.148449	0.148212	0.147918	0.147563	0.14714	0.146647	0.146077	0.145427	0.144693	0.14387	0.142955	0.141944	0.140834	0.139622	0.138306	0.136883	0.135352	0.133711	0.13196	0.130097	0.128123	0.126038	0.123844	0.121542	0.119134	0.116623	0.114013	0.111306	0.108509	0.105625	0.102664	0.0996375	0.0965607	0.0934468	0.0903088	0.087159	0.0840093	0.0808706	0.0777534
Eif3g	0.309833	0.311499	0.313168	0.314834	0.316493	0.318142	0.319775	0.321389	0.322979	0.32454	0.326068	0.327558	0.329005	0.330405	0.331753	0.333044	0.334273	0.335436	0.336528	0.337543	0.338478	0.339327	0.340085	0.340748	0.341311	0.341768	0.342117	0.342351	0.342466	0.342458	0.342323	0.342055	0.341652	0.341108	0.340421	0.339585	0.338598	0.337456	0.336155	0.334693	0.333068	0.331284	0.329342	0.327247	0.325003	0.322612	0.320079	0.317407	0.314602
Cbx5	0.214235	0.214862	0.215483	0.216092	0.216681	0.217243	0.21777	0.218256	0.218693	0.219073	0.21939	0.219635	0.219802	0.219884	0.219872	0.21976	0.219542	0.219209	0.218755	0.218174	0.21746	0.216606	0.215606	0.214456	0.21315	0.211684	0.210052	0.208252	0.20628	0.204134	0.201811	0.199311	0.196631	0.193773	0.190736	0.187523	0.184135	0.180576	0.17685	0.172962	0.168922	0.164752	0.160477	0.156118	0.151697	0.147234	0.142751	0.138265	0.133793
Tmbim6	0.531416	0.53077	0.530129	0.5295	0.528886	0.528294	0.527728	0.527193	0.526695	0.526239	0.52583	0.525473	0.525173	0.524936	0.524766	0.524669	0.524649	0.524713	0.524865	0.52511	0.525454	0.525902	0.52646	0.527132	0.527924	0.528842	0.529892	0.531078	0.532406	0.533883	0.535514	0.537305	0.539262	0.541392	0.5437	0.546193	0.548877	0.55176	0.554848	0.558147	0.561662	0.565385	0.569309	0.573427	0.577731	0.582212	0.586863	0.591676	0.596643
Slc40a1	0.022115	0.023691	0.0253743	0.0271696	0.0290815	0.0311144	0.0332722	0.0355587	0.0379768	0.0405291	0.0432174	0.0460426	0.0490049	0.0521033	0.0553358	0.0586993	0.062189	0.0657992	0.0695225	0.07335	0.0772713	0.0812743	0.0853456	0.0894699	0.0936306	0.0978095	0.101987	0.106142	0.110253	0.114296	0.118248	0.122084	0.125778	0.129305	0.13264	0.135757	0.138631	0.141238	0.143553	0.145556	0.147233	0.148596	0.149662	0.150449	0.150979	0.151274	0.151356	0.15125	0.150981
Mptx1	1.20463	1.14852	1.09304	1.03832	0.984485	0.931688	0.880063	0.829749	0.780878	0.733579	0.687972	0.644164	0.602253	0.56232	0.52443	0.488628	0.454941	0.423378	0.393927	0.36656	0.341232	0.317883	0.296442	0.27683	0.258959	0.242737	0.228073	0.214874	0.203049	0.192512	0.183182	0.174986	0.167854	0.161727	0.156555	0.152294	0.148913	0.146386	0.144702	0.143859	0.143848	0.144631	0.146177	0.148461	0.151469	0.155189	0.159615	0.164745	0.170578
Cda	0.0576772	0.0600706	0.0625552	0.0651328	0.0678049	0.0705729	0.0734381	0.0764016	0.0794643	0.0826268	0.0858896	0.0892528	0.0927165	0.0962803	0.0999434	0.103705	0.107564	0.111518	0.115566	0.119705	0.123933	0.128246	0.132641	0.137114	0.141661	0.146277	0.150958	0.155697	0.160489	0.165328	0.170208	0.17512	0.180059	0.185017	0.189985	0.194955	0.199919	0.204869	0.209795	0.214688	0.219541	0.22435	0.229111	0.233824	0.238484	0.243091	0.247643	0.252138	0.256575
Pbk	0.132183	0.132457	0.132726	0.132983	0.133224	0.133442	0.133631	0.133785	0.133899	0.133966	0.13398	0.133936	0.133828	0.133651	0.133397	0.133063	0.132643	0.132132	0.131525	0.130817	0.130004	0.129083	0.128049	0.1269	0.125633	0.124245	0.122735	0.121102	0.119345	0.117465	0.115461	0.113335	0.111091	0.108729	0.106254	0.10367	0.100982	0.098196	0.0953183	0.0923561	0.0893198	0.0862262	0.0830921	0.0799335	0.076766	0.0736038	0.0704604	0.0673483	0.0642787
Rnaseh2c	0.307201	0.309575	0.311955	0.314337	0.316713	0.319078	0.321426	0.32375	0.326044	0.328301	0.330515	0.332679	0.334786	0.336829	0.338801	0.340695	0.342505	0.344222	0.345841	0.347353	0.348752	0.35003	0.351181	0.352197	0.353071	0.353797	0.354367	0.354775	0.355014	0.355077	0.354959	0.354653	0.354153	0.353454	0.35255	0.351435	0.350106	0.348556	0.346783	0.344782	0.342553	0.340103	0.33744	0.334572	0.331507	0.328255	0.324824	0.321224	0.317463
Casp6	0.103156	0.106695	0.110339	0.114089	0.117944	0.121904	0.125969	0.130137	0.134408	0.138782	0.143255	0.147826	0.152493	0.157253	0.162104	0.167043	0.172064	0.177166	0.182342	0.18759	0.192903	0.198277	0.203706	0.209184	0.214704	0.22026	0.225845	0.231452	0.237074	0.242702	0.248328	0.253945	0.259544	0.265116	0.270653	0.276145	0.281583	0.286959	0.292262	0.297483	0.302616	0.307659	0.312613	0.317476	0.322251	0.326939	0.33154	0.336057	0.34049
Erich4	0.0372276	0.0384778	0.0397681	0.0410995	0.042473	0.0438899	0.0453512	0.0468581	0.0484117	0.0500131	0.0516636	0.0533644	0.0551165	0.0569213	0.0587798	0.0606934	0.0626632	0.0646904	0.0667763	0.0689221	0.0711289	0.073398	0.0757305	0.0781276	0.0805905	0.0831204	0.0857184	0.0883857	0.0911232	0.0939321	0.0968135	0.0997684	0.102798	0.105903	0.109084	0.112342	0.115679	0.119094	0.122589	0.126165	0.129821	0.133556	0.13737	0.14126	0.145225	0.149263	0.153371	0.157546	0.161786
Serpinb1a	0.310639	0.314622	0.318641	0.322696	0.326788	0.330919	0.335088	0.339298	0.34355	0.347843	0.35218	0.356562	0.360989	0.365462	0.369984	0.374554	0.379175	0.383847	0.388572	0.393351	0.398186	0.403077	0.408026	0.413034	0.418103	0.423235	0.42843	0.43369	0.439016	0.444411	0.449876	0.455411	0.46102	0.466703	0.472461	0.478298	0.484214	0.49021	0.49629	0.502453	0.5087	0.515023	0.521413	0.527862	0.53436	0.540898	0.547466	0.554055	0.560655
Anp32e	0.262961	0.262522	0.262081	0.261633	0.261176	0.260706	0.26022	0.259714	0.259186	0.258632	0.258049	0.257434	0.256783	0.256094	0.255363	0.254588	0.253765	0.252892	0.251966	0.250983	0.249942	0.248839	0.247672	0.246438	0.245135	0.243761	0.242313	0.24079	0.239189	0.237508	0.235746	0.233901	0.231972	0.229958	0.227856	0.225667	0.22339	0.221024	0.218568	0.216023	0.21339	0.210673	0.207877	0.205006	0.202067	0.199063	0.195999	0.19288	0.189712
Dgat2	0.0562177	0.0560078	0.0558008	0.0555987	0.0554035	0.0552174	0.0550423	0.0548802	0.054733	0.0546028	0.0544915	0.054401	0.0543333	0.0542905	0.0542744	0.0542871	0.0543307	0.0544074	0.0545193	0.0546687	0.054858	0.0550897	0.0553663	0.0556906	0.0560655	0.056494	0.0569794	0.0575252	0.0581352	0.0588133	0.0595639	0.0603917	0.0613016	0.0622992	0.0633904	0.0645816	0.0658798	0.0672926	0.0688284	0.0704961	0.0723038	0.0742551	0.0763535	0.0786024	0.0810057	0.083567	0.0862901	0.0891788	0.0922367
Lsm6	0.423449	0.423198	0.422944	0.422684	0.422415	0.422134	0.421837	0.421521	0.421184	0.420821	0.420431	0.42001	0.419555	0.419063	0.41853	0.417955	0.417333	0.416663	0.41594	0.415162	0.414326	0.41343	0.41247	0.411443	0.410348	0.40918	0.407938	0.406618	0.405219	0.403737	0.40217	0.400517	0.398773	0.396938	0.395009	0.392984	0.39086	0.388637	0.386311	0.383883	0.381349	0.378711	0.375968	0.373122	0.370172	0.36712	0.363966	0.36071	0.357354
Cdk6	0.133398	0.133614	0.133825	0.134029	0.134219	0.134393	0.134546	0.134674	0.134771	0.134835	0.13486	0.134842	0.134778	0.134662	0.134491	0.134261	0.133967	0.133606	0.133174	0.132667	0.132083	0.131416	0.130666	0.129828	0.1289	0.12788	0.126766	0.125556	0.124248	0.122841	0.121335	0.11973	0.118025	0.11622	0.114318	0.112319	0.110225	0.108039	0.105762	0.1034	0.100956	0.0984412	0.095865	0.0932374	0.090568	0.0878665	0.085142	0.0824034	0.0796593
Gm21596	0.182253	0.182816	0.183374	0.183921	0.184449	0.184953	0.185425	0.185858	0.186246	0.186583	0.18686	0.187072	0.187211	0.187272	0.187246	0.187128	0.186912	0.18659	0.186157	0.185607	0.184934	0.184133	0.183198	0.182125	0.18091	0.179547	0.178035	0.17637	0.174548	0.172569	0.170431	0.168133	0.165675	0.163058	0.160283	0.157353	0.154269	0.151037	0.147661	0.144146	0.140502	0.13675	0.132908	0.128996	0.125034	0.121038	0.117027	0.113017	0.109022
Isyna1	0.148674	0.150248	0.151831	0.153417	0.155002	0.15658	0.158146	0.159694	0.161217	0.162711	0.164167	0.165581	0.166946	0.168255	0.169501	0.170678	0.17178	0.172798	0.173726	0.174558	0.175287	0.175905	0.176407	0.176786	0.177036	0.17715	0.177123	0.176949	0.176623	0.176139	0.175494	0.174683	0.173703	0.17255	0.171221	0.169715	0.168031	0.166166	0.164123	0.1619	0.159503	0.156945	0.154239	0.1514	0.148441	0.145378	0.142223	0.13899	0.135692
Mgam	0.225842	0.227442	0.229051	0.230672	0.232306	0.233955	0.23562	0.237303	0.239005	0.240729	0.242476	0.244247	0.246045	0.247871	0.249727	0.251616	0.253538	0.255497	0.257494	0.25953	0.261609	0.263733	0.265903	0.268122	0.270392	0.272716	0.275096	0.277534	0.280033	0.282596	0.285225	0.287922	0.290692	0.293535	0.296457	0.299458	0.302543	0.305714	0.308975	0.312329	0.315779	0.319325	0.32297	0.326713	0.330557	0.334503	0.33855	0.342702	0.346958
Gnl3	0.12675	0.128237	0.129731	0.131224	0.132709	0.134175	0.135616	0.137021	0.13838	0.139685	0.140926	0.142092	0.143174	0.14416	0.145042	0.145808	0.146449	0.146954	0.147313	0.147518	0.147558	0.147426	0.147112	0.14661	0.145911	0.145011	0.143904	0.142585	0.141052	0.139302	0.137334	0.135148	0.132747	0.130134	0.127312	0.12429	0.121073	0.117673	0.114098	0.110363	0.106486	0.102499	0.0984333	0.09432	0.0901874	0.0860622	0.0819686	0.0779287	0.0739621
Tcp1	0.264131	0.266904	0.269692	0.272487	0.275284	0.278075	0.280852	0.28361	0.286339	0.289032	0.291682	0.29428	0.296818	0.299287	0.30168	0.303988	0.306203	0.308314	0.310315	0.312195	0.313947	0.315562	0.31703	0.318343	0.319492	0.320469	0.321266	0.321875	0.322286	0.322493	0.322488	0.322263	0.321812	0.321128	0.320205	0.319036	0.317617	0.315942	0.314007	0.311809	0.309348	0.306638	0.303695	0.300532	0.297165	0.29361	0.289882	0.285995	0.281966
Hmgb3	0.159996	0.162349	0.164724	0.167112	0.169507	0.171899	0.17428	0.176642	0.178976	0.181271	0.183519	0.185709	0.18783	0.189873	0.191827	0.19368	0.195423	0.197043	0.198531	0.199874	0.201062	0.202084	0.202929	0.203588	0.204049	0.204303	0.204342	0.204156	0.203737	0.203077	0.20217	0.201011	0.199593	0.197913	0.195968	0.193756	0.191277	0.18853	0.185519	0.182246	0.178723	0.174979	0.171045	0.16695	0.162724	0.158396	0.153992	0.149538	0.145059
Eif3i	0.40771	0.408482	0.409252	0.410018	0.410777	0.411528	0.412267	0.412993	0.413702	0.414392	0.415061	0.415706	0.416325	0.416915	0.417473	0.417998	0.418486	0.418935	0.419342	0.419705	0.420022	0.420289	0.420505	0.420667	0.420772	0.420817	0.420801	0.420721	0.420574	0.420358	0.420071	0.41971	0.419273	0.418757	0.418161	0.417482	0.416717	0.415865	0.414924	0.413891	0.412764	0.41154	0.410217	0.408791	0.407259	0.405619	0.403868	0.402003	0.400022
Cd44	0.101815	0.102893	0.103975	0.105056	0.106129	0.107189	0.108229	0.109242	0.110221	0.11116	0.112051	0.112888	0.113662	0.114367	0.114995	0.115538	0.11599	0.116343	0.116591	0.116725	0.11674	0.11663	0.116387	0.116008	0.115486	0.114817	0.113998	0.113025	0.111895	0.110607	0.109161	0.107555	0.105791	0.10387	0.101797	0.0995744	0.0972077	0.0947029	0.0920673	0.0893091	0.0864412	0.0834847	0.0804614	0.0773922	0.0742968	0.0711935	0.0680997	0.0650309	0.0620016
Exosc6	0.13406	0.135804	0.137559	0.13932	0.141079	0.142828	0.144559	0.146264	0.147935	0.149562	0.151136	0.15265	0.154092	0.155453	0.156724	0.157895	0.158956	0.159898	0.16071	0.161383	0.161908	0.162276	0.162477	0.162504	0.162347	0.162001	0.161457	0.16071	0.159754	0.158585	0.157198	0.155592	0.153763	0.151712	0.149439	0.146946	0.144235	0.141313	0.138183	0.134855	0.13134	0.127667	0.123864	0.119957	0.115973	0.111936	0.107872	0.103801	0.0997445
Mpp1	0.0448412	0.046128	0.0474494	0.0488062	0.050199	0.0516282	0.0530944	0.0545983	0.0561403	0.0577209	0.0593407	0.061	0.0626994	0.0644393	0.06622	0.068042	0.0699055	0.0718108	0.0737582	0.075748	0.0777803	0.0798552	0.0819728	0.0841333	0.0863366	0.0885826	0.0908713	0.0932026	0.0955761	0.0979918	0.100449	0.102948	0.105488	0.108068	0.110688	0.113347	0.116045	0.118781	0.121554	0.124363	0.127208	0.130089	0.133009	0.135969	0.138969	0.142013	0.145101	0.148236	0.151419
Hnf4g	0.0898631	0.0934713	0.0972066	0.10107	0.105061	0.109182	0.113431	0.117807	0.122311	0.12694	0.131693	0.136567	0.141559	0.146665	0.151882	0.157206	0.16263	0.16815	0.17376	0.179452	0.185219	0.191053	0.196947	0.202891	0.208875	0.214891	0.220927	0.226973	0.233017	0.239049	0.245057	0.251027	0.256948	0.262807	0.268591	0.274287	0.279881	0.285361	0.290712	0.295922	0.300981	0.305889	0.310649	0.315263	0.319736	0.324072	0.328275	0.332351	0.336305
Snrpa1	0.242084	0.242351	0.242614	0.24287	0.243116	0.243346	0.243558	0.243748	0.243913	0.244047	0.244149	0.244213	0.244236	0.244215	0.244146	0.244024	0.243848	0.243612	0.243313	0.242948	0.242513	0.242005	0.241421	0.240757	0.24001	0.239177	0.238255	0.237241	0.236133	0.234928	0.233624	0.232217	0.230707	0.229091	0.227368	0.225536	0.223593	0.221539	0.219373	0.217094	0.214704	0.212208	0.209611	0.206919	0.204139	0.201275	0.198335	0.195323	0.192245
Ddx18	0.223317	0.225487	0.227667	0.229848	0.232023	0.234186	0.236328	0.23844	0.240516	0.242547	0.244523	0.246438	0.248281	0.250044	0.251718	0.253294	0.254762	0.256115	0.257342	0.258435	0.259384	0.260182	0.260817	0.261284	0.261571	0.261673	0.26158	0.261285	0.260781	0.260061	0.259118	0.257947	0.256542	0.254899	0.253013	0.250881	0.2485	0.245868	0.242985	0.23985	0.236468	0.232857	0.229034	0.225019	0.220829	0.216484	0.212002	0.2074	0.202698
Rpl39	1.09406	1.09472	1.09539	1.09604	1.0967	1.09734	1.09797	1.09859	1.09919	1.09977	1.10033	1.10087	1.10138	1.10186	1.10232	1.10274	1.10313	1.10348	1.10379	1.10406	1.10428	1.10446	1.10459	1.10466	1.10469	1.10465	1.10456	1.10441	1.1042	1.10392	1.10358	1.10316	1.10267	1.10211	1.10147	1.10075	1.09995	1.09907	1.0981	1.09704	1.0959	1.09465	1.09331	1.09186	1.09031	1.08864	1.08686	1.08495	1.08293
Dkc1	0.0954203	0.0962998	0.0971816	0.0980606	0.0989317	0.0997895	0.100628	0.101443	0.102227	0.102975	0.103681	0.104339	0.104942	0.105485	0.105961	0.106364	0.106688	0.106927	0.107075	0.107126	0.107076	0.106918	0.106647	0.10626	0.105752	0.105119	0.104358	0.103466	0.102442	0.101283	0.0999887	0.0985595	0.0969959	0.0952993	0.0934721	0.0915173	0.0894391	0.0872422	0.0849323	0.0825162	0.0800042	0.077414	0.0747637	0.0720707	0.0693515	0.0666217	0.0638955	0.0611865	0.0585066
Rpa3	0.253267	0.255593	0.257928	0.260267	0.262603	0.264929	0.267239	0.269525	0.271782	0.274001	0.276175	0.278297	0.28036	0.282356	0.284276	0.286114	0.287862	0.289511	0.291053	0.292482	0.293788	0.294964	0.296002	0.296895	0.297634	0.298212	0.298622	0.298856	0.298907	0.298769	0.298435	0.297899	0.297154	0.296195	0.295017	0.293615	0.291984	0.290121	0.288022	0.285685	0.283111	0.280312	0.277302	0.274093	0.2707	0.267137	0.263416	0.259552	0.255559
Polr2h	0.158889	0.161156	0.163444	0.165746	0.168055	0.170364	0.172665	0.174952	0.177215	0.179447	0.181639	0.183783	0.18587	0.18789	0.189834	0.191693	0.193456	0.195116	0.196661	0.198082	0.199369	0.200513	0.201504	0.202333	0.20299	0.203467	0.203754	0.203845	0.20373	0.203404	0.202858	0.202087	0.201085	0.199847	0.198371	0.196651	0.194687	0.192477	0.190021	0.187321	0.184382	0.181224	0.177869	0.174337	0.170648	0.166825	0.162887	0.158854	0.154744
Zbp1	0.139058	0.137563	0.136086	0.134632	0.133205	0.131808	0.130446	0.129123	0.127842	0.126606	0.125419	0.124284	0.123205	0.122184	0.121224	0.120329	0.119501	0.118744	0.11806	0.117452	0.116924	0.116478	0.116118	0.115847	0.115668	0.115585	0.115603	0.115724	0.115953	0.116295	0.116755	0.117338	0.118049	0.118895	0.119883	0.121019	0.12231	0.123767	0.125396	0.127209	0.129213	0.131408	0.133794	0.13637	0.139137	0.142094	0.145241	0.148578	0.152105
LOC105244208	0.329104	0.330714	0.332324	0.333927	0.335516	0.337087	0.338632	0.340144	0.341618	0.343047	0.344424	0.345743	0.346997	0.348179	0.349283	0.350301	0.351228	0.352055	0.352778	0.353388	0.353879	0.354245	0.354479	0.354575	0.354525	0.354325	0.353967	0.353446	0.352756	0.351892	0.350847	0.349618	0.348198	0.346583	0.344769	0.342752	0.340528	0.338093	0.335446	0.332583	0.329504	0.326218	0.322734	0.319059	0.315203	0.311176	0.306985	0.302642	0.298155
Ddx60	0.0917628	0.0912021	0.0906469	0.0900993	0.0895618	0.0890363	0.0885252	0.0880304	0.0875541	0.0870982	0.0866648	0.0862558	0.0858732	0.0855189	0.0851947	0.0849028	0.0846448	0.0844228	0.0842388	0.0840946	0.0839923	0.083934	0.0839217	0.0839577	0.0840442	0.0841835	0.0843781	0.0846305	0.0849434	0.0853197	0.0857622	0.0862743	0.0868592	0.0875206	0.0882621	0.089088	0.0900026	0.0910104	0.0921166	0.0933265	0.0946445	0.0960722	0.0976111	0.0992626	0.101029	0.102911	0.104911	0.107032	0.109275
Casp3	0.0764584	0.0776362	0.0788308	0.0800425	0.081272	0.0825195	0.0837857	0.0850709	0.0863758	0.0877008	0.0890464	0.0904133	0.0918019	0.0932129	0.094647	0.0961046	0.0975866	0.0990934	0.100626	0.102185	0.103771	0.105384	0.107027	0.108698	0.1104	0.112133	0.113898	0.115696	0.117527	0.119393	0.121295	0.123233	0.125209	0.127224	0.129279	0.131374	0.133511	0.135692	0.137917	0.140188	0.142506	0.144875	0.147297	0.149776	0.152315	0.154918	0.157589	0.160332	0.163149
Abcd3	0.150123	0.152496	0.154901	0.157335	0.1598	0.162295	0.16482	0.167373	0.169955	0.172565	0.175203	0.177868	0.18056	0.183277	0.18602	0.188788	0.19158	0.194396	0.197234	0.200093	0.202974	0.205875	0.208795	0.211734	0.21469	0.217662	0.22065	0.223652	0.226667	0.229695	0.232733	0.235782	0.238839	0.241903	0.244974	0.248049	0.251128	0.254209	0.257291	0.260373	0.263453	0.266534	0.269618	0.272707	0.275804	0.278911	0.28203	0.285165	0.288317
Pebp1	0.491378	0.492855	0.494329	0.495798	0.497256	0.498699	0.500123	0.501524	0.502897	0.504237	0.505541	0.506803	0.50802	0.509186	0.510298	0.511351	0.512339	0.51326	0.514108	0.514878	0.515567	0.516169	0.51668	0.517096	0.517413	0.517625	0.517728	0.517718	0.517591	0.517342	0.516967	0.516462	0.515822	0.515045	0.514124	0.513058	0.511841	0.510471	0.508943	0.507253	0.505402	0.503392	0.501227	0.498913	0.496455	0.493856	0.491121	0.488256	0.485265
Lasp1	0.226077	0.226883	0.227695	0.228513	0.229341	0.230182	0.231037	0.23191	0.232803	0.233718	0.23466	0.235629	0.23663	0.237664	0.238735	0.239846	0.240999	0.242199	0.243446	0.244746	0.246101	0.247514	0.248988	0.250528	0.252136	0.253816	0.255571	0.257407	0.259325	0.261331	0.263428	0.26562	0.267913	0.270309	0.272814	0.275433	0.27817	0.281031	0.28402	0.287143	0.290404	0.293799	0.297327	0.300983	0.304766	0.30867	0.312694	0.316833	0.321084
Aldh1b1	0.489635	0.493544	0.497465	0.501394	0.505326	0.509258	0.513185	0.517102	0.521004	0.524886	0.528744	0.532573	0.536368	0.540124	0.543836	0.547499	0.551107	0.554656	0.55814	0.561555	0.564894	0.568153	0.571326	0.574408	0.577393	0.580277	0.583054	0.585718	0.588264	0.590687	0.592981	0.595142	0.597163	0.599039	0.600766	0.602337	0.603749	0.604994	0.606069	0.606969	0.607689	0.608228	0.608586	0.608763	0.608758	0.60857	0.6082	0.607646	0.60691
Bcl7c	0.107622	0.108726	0.109836	0.110948	0.112057	0.11316	0.114252	0.115329	0.116385	0.117416	0.118417	0.119383	0.120309	0.12119	0.122019	0.122793	0.123505	0.124151	0.124724	0.12522	0.125633	0.125958	0.126191	0.126325	0.126357	0.126282	0.126096	0.125794	0.125373	0.12483	0.124161	0.123364	0.122437	0.121377	0.120185	0.118859	0.117399	0.115805	0.11408	0.112223	0.110242	0.108146	0.105949	0.103662	0.101298	0.0988687	0.0963856	0.0938599	0.0913023
Trmt112	0.245702	0.245096	0.244488	0.243871	0.243243	0.242598	0.241932	0.241242	0.240523	0.23977	0.23898	0.238149	0.237272	0.236346	0.235367	0.234331	0.233235	0.232075	0.230847	0.229548	0.228175	0.226725	0.225195	0.223581	0.221883	0.220096	0.218219	0.21625	0.214186	0.212027	0.209771	0.207417	0.204963	0.20241	0.199757	0.197005	0.194153	0.191202	0.188154	0.185009	0.181772	0.178452	0.175059	0.171601	0.16809	0.164533	0.160941	0.157321	0.153682
Cct8	0.265889	0.269195	0.272524	0.27587	0.279225	0.282584	0.285939	0.289282	0.292605	0.295902	0.299164	0.302383	0.30555	0.308657	0.311696	0.314656	0.317531	0.32031	0.322984	0.325544	0.327981	0.330286	0.332449	0.334461	0.336313	0.337996	0.3395	0.340817	0.341937	0.342853	0.343554	0.344034	0.344284	0.344296	0.344064	0.343579	0.342835	0.341826	0.340546	0.33899	0.337157	0.335059	0.332711	0.330124	0.327313	0.324292	0.321074	0.317675	0.314108
Ddx21	0.177084	0.179074	0.181074	0.18308	0.185084	0.187079	0.189058	0.191013	0.192936	0.194821	0.196657	0.198439	0.200156	0.2018	0.203364	0.204837	0.206211	0.207478	0.208628	0.209652	0.210543	0.211291	0.211887	0.212324	0.212594	0.212687	0.212598	0.212319	0.211843	0.211164	0.210277	0.209175	0.207855	0.206312	0.204544	0.202549	0.200323	0.197869	0.195184	0.192272	0.189138	0.185803	0.182285	0.178607	0.174788	0.170849	0.166808	0.162685	0.158498
Clca4b	0.0825039	0.0844875	0.0865135	0.0885819	0.0906927	0.0928458	0.095041	0.097278	0.0995566	0.101876	0.104237	0.106637	0.109078	0.111557	0.114074	0.116629	0.11922	0.121846	0.124507	0.1272	0.129926	0.132682	0.135467	0.138279	0.141117	0.143979	0.146863	0.149768	0.152691	0.15563	0.158583	0.161548	0.164522	0.167504	0.170489	0.173477	0.176463	0.179446	0.182422	0.18539	0.188346	0.191294	0.194237	0.197179	0.200122	0.203071	0.20603	0.209004	0.211996
Rcc2	0.179545	0.178205	0.176871	0.175538	0.174205	0.172869	0.171526	0.170174	0.168811	0.167433	0.166039	0.164626	0.163192	0.161735	0.160253	0.158743	0.157204	0.155634	0.154032	0.152395	0.150723	0.149014	0.147267	0.145481	0.143655	0.141788	0.13988	0.13793	0.135938	0.133903	0.131827	0.129708	0.127548	0.125346	0.123104	0.120823	0.118503	0.116146	0.113754	0.111327	0.108868	0.106382	0.10387	0.101337	0.0987859	0.0962211	0.093646	0.0910641	0.0884792
Sepp1	0.148414	0.147683	0.146956	0.146238	0.145528	0.144831	0.144147	0.143479	0.142828	0.142197	0.141588	0.141003	0.140442	0.13991	0.139406	0.138934	0.138494	0.138089	0.137721	0.137391	0.137102	0.136855	0.136651	0.136494	0.136385	0.136325	0.136318	0.136364	0.136467	0.136628	0.136849	0.137133	0.137483	0.1379	0.138388	0.138949	0.139586	0.140302	0.1411	0.141984	0.142956	0.144019	0.145175	0.146425	0.147774	0.149222	0.150773	0.152431	0.154197
Cdca7	0.147442	0.148725	0.150009	0.151285	0.152545	0.153781	0.154983	0.156141	0.157247	0.15829	0.159262	0.160151	0.160949	0.161645	0.162229	0.162692	0.163023	0.163214	0.163255	0.163138	0.162853	0.162392	0.161749	0.160916	0.159887	0.158657	0.15722	0.155574	0.153716	0.151643	0.149356	0.146856	0.144144	0.141224	0.138101	0.134781	0.131272	0.127584	0.123726	0.119712	0.115561	0.111306	0.106982	0.102621	0.098253	0.0939053	0.0896031	0.0853687	0.081222
Fundc2	0.245045	0.243948	0.242852	0.241752	0.240645	0.239527	0.238396	0.237248	0.236079	0.234886	0.233667	0.232418	0.231136	0.229818	0.228461	0.227062	0.225619	0.224129	0.22259	0.220998	0.219352	0.217649	0.215888	0.214066	0.212182	0.210233	0.208218	0.206136	0.203986	0.201766	0.199476	0.197114	0.194681	0.192176	0.189599	0.186949	0.184228	0.181436	0.178574	0.175642	0.172644	0.169587	0.166476	0.163321	0.160126	0.1569	0.153649	0.150378	0.147095
Cgref1	0.241488	0.235022	0.228697	0.222518	0.216492	0.210624	0.204919	0.199381	0.194013	0.188818	0.183798	0.178955	0.17429	0.169804	0.165497	0.161369	0.15742	0.153649	0.150056	0.146638	0.143395	0.140327	0.13743	0.134705	0.132149	0.129762	0.127542	0.125488	0.1236	0.121876	0.120317	0.118923	0.117693	0.116628	0.11573	0.114999	0.114438	0.11405	0.113838	0.113805	0.113954	0.114281	0.114785	0.115462	0.116311	0.117332	0.118522	0.119883	0.121415
Lsm8	0.18759	0.189225	0.190865	0.192506	0.19414	0.195764	0.197369	0.19895	0.2005	0.202014	0.203484	0.204903	0.206265	0.207563	0.208789	0.209937	0.211	0.21197	0.21284	0.213604	0.214254	0.214783	0.215185	0.215453	0.215581	0.215561	0.215389	0.215058	0.214562	0.213897	0.213057	0.212039	0.210837	0.20945	0.207873	0.206104	0.204142	0.201984	0.199631	0.197083	0.194345	0.191431	0.188358	0.185144	0.181803	0.178352	0.174807	0.171184	0.167496
Slc7a7	0.0474523	0.0477302	0.0480109	0.0482958	0.0485864	0.048884	0.0491901	0.0495063	0.0498339	0.0501746	0.05053	0.0509019	0.0512918	0.0517015	0.052133	0.052588	0.0530687	0.0535769	0.054115	0.0546851	0.0552895	0.0559308	0.0566116	0.0573345	0.0581025	0.0589187	0.0597863	0.0607087	0.0616896	0.0627328	0.0638427	0.0650235	0.0662801	0.0676176	0.0690413	0.0705571	0.0721714	0.0738908	0.0757227	0.0776748	0.0797537	0.0819623	0.0843029	0.0867775	0.0893885	0.0921378	0.0950273	0.0980585	0.101233
Fam213b	0.0782639	0.0806396	0.0830799	0.0855854	0.0881567	0.090794	0.0934978	0.0962681	0.0991052	0.102009	0.104979	0.108016	0.111119	0.114287	0.11752	0.120817	0.124178	0.127601	0.131084	0.134628	0.13823	0.141888	0.145601	0.149367	0.153183	0.157048	0.160959	0.164914	0.168909	0.172941	0.177009	0.181107	0.185234	0.189385	0.193557	0.197746	0.201948	0.206159	0.210375	0.214591	0.218804	0.223012	0.227214	0.231408	0.235592	0.239767	0.243931	0.248081	0.252219
Nusap1	0.118088	0.117192	0.116299	0.115405	0.114508	0.113603	0.112689	0.111763	0.110821	0.109861	0.10888	0.107877	0.106848	0.105791	0.104705	0.103587	0.102436	0.101249	0.100026	0.0987645	0.097464	0.0961234	0.0947416	0.0933182	0.0918527	0.0903449	0.0887947	0.0872024	0.0855685	0.0838935	0.0821784	0.0804242	0.0786325	0.0768047	0.0749426	0.0730484	0.0711243	0.0691729	0.0671967	0.0651988	0.0631829	0.061154	0.0591176	0.0570786	0.0550422	0.0530131	0.0509959	0.0489952	0.047015
Rrm2	0.119613	0.119058	0.118502	0.117938	0.117364	0.116775	0.116166	0.115534	0.114875	0.114185	0.113459	0.112696	0.11189	0.111039	0.110139	0.109188	0.108182	0.107119	0.105998	0.104814	0.103567	0.102256	0.100877	0.099432	0.0979185	0.0963367	0.0946866	0.0929684	0.0911831	0.0893316	0.0874156	0.0854369	0.083398	0.0813015	0.0791506	0.0769489	0.0747003	0.072409	0.0700798	0.0677175	0.0653296	0.0629277	0.0605234	0.0581276	0.0557503	0.0534007	0.0510869	0.0488163	0.0465954
Bcl2l15	0.191999	0.195366	0.198781	0.202246	0.205765	0.209339	0.212971	0.216664	0.22042	0.224243	0.228135	0.232099	0.236139	0.240258	0.244459	0.248746	0.253122	0.257591	0.262158	0.266825	0.271598	0.27648	0.281476	0.28659	0.291827	0.297192	0.30269	0.308325	0.314103	0.32003	0.32611	0.332349	0.338754	0.345329	0.352082	0.359018	0.366143	0.373464	0.380987	0.38872	0.396662	0.4048	0.413114	0.421587	0.430199	0.438928	0.447752	0.456649	0.465595
Mcm6	0.151804	0.151321	0.150833	0.150337	0.149828	0.1493	0.148749	0.14817	0.147558	0.146909	0.146218	0.145482	0.144695	0.143854	0.142955	0.141993	0.140966	0.13987	0.138701	0.137458	0.136136	0.134734	0.133249	0.131679	0.130024	0.128282	0.126451	0.124532	0.122525	0.12043	0.118247	0.115979	0.113627	0.111192	0.108679	0.106089	0.103428	0.100698	0.0979039	0.0950517	0.0921491	0.0892105	0.0862505	0.0832827	0.08032	0.0773742	0.0744564	0.0715763	0.068743
Calml4	0.589203	0.591127	0.593055	0.59499	0.596933	0.598885	0.600849	0.602827	0.604819	0.606828	0.608856	0.610904	0.612975	0.615069	0.61719	0.619337	0.621515	0.623724	0.625966	0.628243	0.630557	0.63291	0.635304	0.637741	0.640222	0.64275	0.645327	0.647954	0.650634	0.653368	0.65616	0.65901	0.66192	0.664894	0.667933	0.671038	0.674213	0.677459	0.680779	0.684175	0.687647	0.691193	0.694811	0.698498	0.702251	0.706067	0.709943	0.713877	0.717865
Glrx	0.106376	0.107995	0.109636	0.1113	0.112988	0.1147	0.116438	0.118202	0.119993	0.121813	0.123661	0.12554	0.127449	0.129391	0.131366	0.133376	0.135421	0.137503	0.139623	0.141783	0.143983	0.146226	0.148512	0.150843	0.153221	0.155647	0.158123	0.16065	0.16323	0.165865	0.168557	0.171308	0.174119	0.176993	0.179931	0.182936	0.186009	0.189154	0.192372	0.195666	0.199038	0.202487	0.206016	0.209623	0.21331	0.217076	0.220922	0.224848	0.228854
Usmg5	0.690371	0.696895	0.703441	0.710005	0.716583	0.723171	0.729767	0.736366	0.742965	0.749559	0.756145	0.76272	0.769278	0.775817	0.782332	0.788819	0.795274	0.801693	0.808073	0.814408	0.820696	0.826931	0.83311	0.839228	0.845282	0.851266	0.857178	0.863013	0.868766	0.874433	0.880011	0.885494	0.890879	0.896162	0.901338	0.906403	0.911353	0.916184	0.920891	0.92547	0.929919	0.93424	0.938434	0.942506	0.946456	0.950287	0.954002	0.957603	0.961094
Tkfc	0.0415859	0.0433526	0.04519	0.0470998	0.0490841	0.0511445	0.0532829	0.0555008	0.0578001	0.060182	0.0626482	0.0651999	0.0678384	0.0705647	0.0733798	0.0762844	0.0792793	0.0823648	0.0855413	0.0888087	0.092167	0.0956157	0.0991543	0.102782	0.106498	0.1103	0.114187	0.118157	0.122208	0.126338	0.130543	0.134821	0.139168	0.143581	0.148056	0.152588	0.157174	0.161808	0.166485	0.1712	0.175949	0.180726	0.185529	0.190353	0.195195	0.200049	0.204913	0.209782	0.214653
Rrp15	0.0869678	0.088899	0.0908635	0.0928561	0.0948714	0.0969034	0.0989456	0.100991	0.103033	0.105063	0.107073	0.109055	0.111	0.112899	0.114741	0.116517	0.118217	0.119831	0.121348	0.122757	0.124048	0.125211	0.126235	0.12711	0.127826	0.128373	0.128743	0.128927	0.128917	0.128706	0.128288	0.127657	0.126808	0.12574	0.124449	0.122934	0.121197	0.119239	0.117064	0.114677	0.112088	0.109319	0.106392	0.10333	0.100156	0.0968916	0.0935577	0.090175	0.0867629
Lpgat1	0.0928429	0.0946652	0.0965186	0.0984024	0.100316	0.102259	0.10423	0.106228	0.108253	0.110304	0.112379	0.114477	0.116598	0.118739	0.1209	0.123078	0.125273	0.127483	0.129705	0.131939	0.134182	0.136433	0.138688	0.140947	0.143207	0.145465	0.14772	0.149969	0.152209	0.154438	0.156653	0.158851	0.161031	0.163188	0.16532	0.167424	0.169498	0.171538	0.17354	0.175503	0.177426	0.179313	0.18117	0.183004	0.184822	0.186631	0.188437	0.190247	0.192071
Dnajc9	0.158641	0.158014	0.157387	0.156755	0.156116	0.155466	0.154802	0.154122	0.153423	0.152701	0.151953	0.151178	0.150372	0.149532	0.148656	0.147742	0.146788	0.14579	0.144747	0.143656	0.142516	0.141325	0.140081	0.138783	0.137429	0.136018	0.134548	0.13302	0.131432	0.129784	0.128075	0.126305	0.124474	0.122583	0.120633	0.118623	0.116555	0.114431	0.112251	0.110018	0.107734	0.105409	0.10305	0.100664	0.0982595	0.0958433	0.0934222	0.0910027	0.0885909
Dtx3l	0.142395	0.143685	0.144986	0.146298	0.147624	0.148965	0.15032	0.151693	0.153083	0.154493	0.155923	0.157376	0.158852	0.160353	0.16188	0.163436	0.165021	0.166637	0.168286	0.169969	0.171689	0.173447	0.175245	0.177085	0.178969	0.180898	0.182876	0.184904	0.186984	0.189119	0.191311	0.193563	0.195876	0.198254	0.200699	0.203215	0.205802	0.208466	0.211208	0.214032	0.21694	0.219932	0.223007	0.226165	0.229405	0.232727	0.23613	0.239613	0.243175
Ugt2b34	0.111959	0.115377	0.118884	0.122479	0.126162	0.129931	0.133785	0.137722	0.141741	0.14584	0.150016	0.154266	0.158587	0.162977	0.167431	0.171946	0.176517	0.181141	0.185811	0.190524	0.195273	0.200054	0.204859	0.209684	0.21452	0.219363	0.224203	0.229035	0.233851	0.238644	0.243404	0.248125	0.252798	0.257415	0.261968	0.266447	0.270845	0.275152	0.27936	0.28346	0.287446	0.291321	0.295087	0.298749	0.302309	0.305773	0.309145	0.312431	0.315636
Scin	0.156643	0.146341	0.13663	0.1275	0.118938	0.110929	0.103454	0.0964916	0.090021	0.0840186	0.0784607	0.0733232	0.0685818	0.064213	0.0601934	0.0565005	0.0531127	0.0500095	0.0471713	0.0445797	0.0422176	0.040069	0.0381191	0.0363545	0.0347627	0.0333326	0.032054	0.030918	0.0299168	0.0290435	0.0282924	0.0276587	0.027139	0.0267306	0.026432	0.0262429	0.0261642	0.026198	0.026348	0.0266192	0.0270161	0.0275393	0.0281901	0.0289711	0.0298857	0.0309387	0.0321358	0.0334835	0.0349893
Actn4	0.26569	0.268293	0.270915	0.273557	0.276217	0.278898	0.2816	0.284323	0.287067	0.289833	0.292621	0.295433	0.298268	0.301127	0.304011	0.30692	0.309854	0.312815	0.315802	0.318817	0.321861	0.324932	0.328033	0.331164	0.334325	0.337518	0.340742	0.343999	0.347289	0.350612	0.353971	0.357364	0.360794	0.36426	0.367764	0.371306	0.374886	0.378507	0.382168	0.385871	0.389614	0.393399	0.397222	0.401084	0.404982	0.408915	0.412882	0.416881	0.420911
Mrfap1	0.504962	0.502212	0.499469	0.496733	0.494004	0.49128	0.488561	0.485846	0.483135	0.480428	0.477723	0.47502	0.47232	0.46962	0.466921	0.464222	0.461523	0.458823	0.456122	0.453419	0.450714	0.448006	0.445295	0.442581	0.439862	0.437139	0.434412	0.431679	0.42894	0.426196	0.423445	0.420688	0.417923	0.415152	0.412372	0.409585	0.406789	0.403984	0.401171	0.398349	0.395517	0.392672	0.389811	0.386933	0.384035	0.381113	0.378167	0.375192	0.372187
Cdo1	0.0816681	0.0822773	0.0828856	0.0834882	0.0840798	0.0846551	0.0852088	0.0857354	0.0862292	0.0866847	0.087096	0.0874574	0.0877633	0.0880078	0.0881853	0.0882902	0.0883172	0.0882608	0.0881161	0.0878783	0.0875428	0.0871057	0.086563	0.0859117	0.0851488	0.0842722	0.0832803	0.0821721	0.0809474	0.0796064	0.0781505	0.0765816	0.0749025	0.0731167	0.0712288	0.0692439	0.0671681	0.0650082	0.0627718	0.0604673	0.0581064	0.0557079	0.0532903	0.0508706	0.0484645	0.0460862	0.0437481	0.0414613	0.039235
Srm	0.155521	0.154645	0.15377	0.15289	0.152004	0.151106	0.150194	0.149263	0.14831	0.147333	0.146327	0.145289	0.144217	0.143108	0.141958	0.140765	0.139526	0.13824	0.136903	0.135514	0.134071	0.132572	0.131015	0.1294	0.127725	0.125989	0.124192	0.122334	0.120413	0.118432	0.116389	0.114286	0.112124	0.109904	0.107627	0.105296	0.102913	0.10048	0.0980001	0.0954766	0.092914	0.0903198	0.0877017	0.0850672	0.0824236	0.0797778	0.0771366	0.0745063	0.071893
Krt18	0.903295	0.883248	0.863357	0.843644	0.824132	0.804842	0.785794	0.76701	0.748509	0.73031	0.71243	0.694889	0.677701	0.660883	0.644449	0.628413	0.612788	0.597584	0.582814	0.568486	0.55461	0.541192	0.52824	0.515759	0.503754	0.49223	0.481189	0.470634	0.460567	0.45099	0.441903	0.433308	0.425204	0.417591	0.41047	0.40384	0.397702	0.392056	0.386903	0.382244	0.37807	0.37435	0.371049	0.368136	0.365581	0.363352	0.361422	0.359762	0.358344
2010003K11Rik	0.0193431	0.0194918	0.0196423	0.0197952	0.0199512	0.020111	0.0202754	0.0204451	0.0206209	0.0208035	0.020994	0.021193	0.0214015	0.0216204	0.0218508	0.0220936	0.0223499	0.0226209	0.0229077	0.0232117	0.0235341	0.0238763	0.0242398	0.0246264	0.0250375	0.0254751	0.0259411	0.0264377	0.0269669	0.0275314	0.0281336	0.0287763	0.0294628	0.0301961	0.0309799	0.0318182	0.032715	0.033675	0.0347032	0.0358051	0.0369857	0.0382484	0.0395966	0.0410337	0.0425633	0.0441891	0.0459149	0.0477446	0.0496821
Sarnp	0.317418	0.319485	0.321557	0.323626	0.325688	0.327738	0.329768	0.331774	0.33375	0.335689	0.337585	0.339433	0.341226	0.342958	0.344623	0.346214	0.347724	0.349148	0.350479	0.351711	0.352837	0.353851	0.354746	0.355516	0.356156	0.356657	0.357015	0.357224	0.357277	0.357169	0.356894	0.356446	0.35582	0.355012	0.354016	0.352827	0.351441	0.349854	0.348062	0.346062	0.343853	0.341443	0.33884	0.336054	0.333093	0.329966	0.326682	0.323251	0.319681
Serf2	1.02672	1.02675	1.02679	1.02683	1.02688	1.02694	1.02702	1.02711	1.02722	1.02735	1.0275	1.02768	1.02789	1.02813	1.02841	1.02872	1.02907	1.02946	1.0299	1.03038	1.03092	1.03151	1.03215	1.03285	1.03361	1.03444	1.03533	1.03629	1.03732	1.03843	1.03961	1.04087	1.04222	1.04365	1.04516	1.04677	1.04847	1.05026	1.05216	1.05416	1.05625	1.05845	1.06075	1.06314	1.06563	1.06821	1.07087	1.07362	1.07646
Slc13a1	0.0130299	0.0140821	0.0152167	0.0164389	0.0177538	0.0191666	0.0206824	0.0223063	0.0240434	0.0258984	0.0278757	0.0299796	0.0322137	0.0345812	0.0370846	0.0397257	0.0425054	0.0454236	0.0484793	0.0516701	0.0549926	0.0584418	0.0620115	0.0656938	0.0694793	0.0733573	0.077315	0.0813384	0.0854118	0.089518	0.0936383	0.0977528	0.10184	0.105878	0.109844	0.113712	0.11746	0.121061	0.12449	0.127723	0.13074	0.13354	0.136123	0.138494	0.140657	0.14262	0.144392	0.145983	0.147405
Llph	0.327825	0.330014	0.332207	0.334397	0.336579	0.338745	0.34089	0.343007	0.345089	0.34713	0.349122	0.351059	0.352934	0.354739	0.356468	0.358114	0.359669	0.361126	0.362479	0.363719	0.364839	0.365834	0.366694	0.367414	0.367986	0.368404	0.36866	0.368748	0.368662	0.368394	0.367939	0.367291	0.366444	0.365393	0.364131	0.362655	0.360959	0.359039	0.356892	0.354513	0.351903	0.349072	0.346031	0.342792	0.339364	0.335761	0.331992	0.328071	0.324007
Serpinb6a	0.233942	0.238903	0.24394	0.249052	0.254236	0.259491	0.264814	0.270203	0.275654	0.281166	0.286734	0.292357	0.298031	0.303751	0.309516	0.315321	0.321162	0.327035	0.332937	0.338862	0.344807	0.350767	0.356737	0.362713	0.368691	0.374664	0.380628	0.386578	0.392508	0.398414	0.404291	0.410132	0.415932	0.421686	0.427389	0.433034	0.438616	0.44413	0.449569	0.454929	0.460204	0.465394	0.470497	0.475512	0.480439	0.485277	0.490025	0.494683	0.499251
Gfpt1	0.414075	0.405911	0.397859	0.389932	0.382143	0.374503	0.367025	0.359718	0.352592	0.345657	0.338922	0.332394	0.32608	0.319988	0.314124	0.308493	0.303101	0.297953	0.293053	0.288407	0.284017	0.279888	0.276023	0.272427	0.269103	0.266056	0.263288	0.260806	0.258612	0.256712	0.255112	0.253817	0.252834	0.25217	0.251833	0.251832	0.252178	0.25288	0.253952	0.255406	0.257248	0.259467	0.262046	0.264971	0.268229	0.271804	0.275683	0.279851	0.284291
Slc6a8	0.0689565	0.0705243	0.0721243	0.073756	0.0754193	0.0771138	0.0788392	0.0805949	0.0823804	0.0841951	0.0860384	0.0879095	0.0898076	0.0917317	0.093681	0.0956542	0.0976503	0.0996681	0.101706	0.103763	0.105838	0.107928	0.110032	0.112149	0.114277	0.116413	0.118556	0.120703	0.122853	0.125002	0.12715	0.129293	0.131429	0.133555	0.135669	0.137768	0.139849	0.141909	0.143946	0.145957	0.14794	0.149899	0.151838	0.153761	0.155674	0.157581	0.159486	0.161397	0.163317
Ssbp1	0.23186	0.233879	0.235906	0.237937	0.239964	0.241984	0.243991	0.245978	0.24794	0.249871	0.251765	0.253615	0.255417	0.257162	0.258844	0.260458	0.261997	0.263453	0.264821	0.266093	0.267264	0.268326	0.269273	0.270098	0.270795	0.271357	0.271779	0.272054	0.272175	0.272138	0.271937	0.271566	0.27102	0.270294	0.269383	0.268284	0.266993	0.265505	0.263818	0.26193	0.25984	0.257559	0.255094	0.252458	0.249659	0.246709	0.243616	0.240393	0.237048
Sult2b1	0.0685672	0.0697072	0.0708652	0.0720417	0.0732375	0.0744535	0.0756903	0.0769489	0.07823	0.0795347	0.0808637	0.0822181	0.0835988	0.085007	0.0864437	0.08791	0.0894071	0.0909363	0.0924987	0.0940958	0.0957288	0.0973992	0.0991085	0.100858	0.10265	0.104485	0.106366	0.108293	0.11027	0.112297	0.114378	0.116513	0.118705	0.120956	0.123269	0.125646	0.128089	0.130601	0.133184	0.135842	0.138576	0.141388	0.144277	0.147246	0.150293	0.15342	0.156627	0.159915	0.163283
Oasl2	0.193703	0.193674	0.193648	0.193626	0.193611	0.193606	0.193612	0.193632	0.193669	0.193724	0.193801	0.193901	0.194026	0.19418	0.194365	0.194582	0.194835	0.195126	0.195457	0.195831	0.19625	0.196718	0.197236	0.197808	0.198435	0.199122	0.19987	0.200684	0.201565	0.202516	0.203542	0.204645	0.205829	0.207097	0.208453	0.209901	0.211443	0.213086	0.214832	0.216686	0.218652	0.220729	0.222918	0.225219	0.227633	0.230159	0.232798	0.235549	0.238415
Hopx	0.410109	0.407558	0.40501	0.402456	0.39989	0.397305	0.394693	0.392048	0.389363	0.386631	0.383846	0.381002	0.378093	0.375112	0.372054	0.368914	0.365686	0.362364	0.358944	0.355421	0.351791	0.34805	0.344194	0.340218	0.336121	0.331899	0.32755	0.323071	0.318462	0.31372	0.308845	0.303837	0.298695	0.293422	0.288017	0.282482	0.276821	0.271036	0.265131	0.25911	0.252985	0.246785	0.240539	0.234275	0.228021	0.221801	0.215639	0.209557	0.203574
Aoc1	0.0697707	0.0713579	0.0729784	0.0746333	0.0763235	0.0780499	0.0798135	0.0816152	0.0834563	0.0853376	0.0872604	0.0892258	0.091235	0.0932891	0.0953896	0.0975377	0.0997347	0.101982	0.104281	0.106634	0.109041	0.111504	0.114026	0.116607	0.11925	0.121956	0.124727	0.127564	0.130471	0.133448	0.136498	0.139623	0.142826	0.146107	0.149471	0.152918	0.156452	0.160074	0.163788	0.167596	0.1715	0.175497	0.179586	0.183764	0.188028	0.192376	0.196802	0.201305	0.205879
Ybx3	0.311732	0.312683	0.313632	0.314574	0.315506	0.316422	0.317318	0.318189	0.319032	0.319842	0.320613	0.321343	0.322025	0.322656	0.323231	0.323745	0.324193	0.324572	0.324876	0.325102	0.325243	0.325297	0.325259	0.325123	0.324887	0.324545	0.324093	0.323528	0.322845	0.322041	0.321112	0.320054	0.318864	0.317538	0.316073	0.314467	0.312716	0.310818	0.308771	0.306572	0.304222	0.301724	0.29908	0.296296	0.293376	0.290324	0.287144	0.283842	0.280421
Clec2e	0.00946645	0.00990586	0.0103653	0.0108456	0.0113474	0.0118717	0.0124192	0.0129907	0.0135872	0.0142094	0.0148582	0.0155344	0.016239	0.0169728	0.0177366	0.0185314	0.0193579	0.0202171	0.0211098	0.0220368	0.0229988	0.0239967	0.0250312	0.026103	0.0272128	0.0283611	0.0295487	0.030776	0.0320435	0.0333517	0.0347007	0.036091	0.0375227	0.0389959	0.0405106	0.0420668	0.0436643	0.0453028	0.0469818	0.0487009	0.05046	0.05226	0.0541022	0.0559879	0.0579188	0.0598964	0.0619225	0.0639991	0.0661284
Slfn5	0.0382385	0.0390252	0.0398278	0.0406473	0.0414844	0.0423403	0.0432158	0.0441119	0.0450299	0.0459708	0.0469359	0.0479265	0.0489439	0.0499895	0.0510649	0.0521716	0.0533114	0.0544858	0.0556969	0.0569465	0.0582366	0.0595695	0.0609474	0.0623727	0.0638479	0.0653757	0.0669588	0.0686002	0.070303	0.0720705	0.0739062	0.0758136	0.0777966	0.0798593	0.082006	0.084241	0.0865693	0.0889958	0.0915258	0.0941649	0.0969174	0.0997835	0.102763	0.105855	0.109059	0.112372	0.115794	0.11932	0.122948
Sfpq	0.335335	0.336915	0.338495	0.34007	0.341634	0.343183	0.344711	0.346213	0.347684	0.349118	0.350509	0.351853	0.353143	0.354374	0.355541	0.356637	0.357658	0.358597	0.359449	0.360208	0.360869	0.361426	0.361874	0.362207	0.362419	0.362505	0.362461	0.36228	0.361957	0.361488	0.360868	0.360092	0.359155	0.358054	0.356783	0.355339	0.353718	0.351917	0.349932	0.34776	0.345401	0.342863	0.340153	0.33728	0.33425	0.331074	0.327758	0.324311	0.320741
Tmem120a	0.0903597	0.0922695	0.0942154	0.0961981	0.0982179	0.100276	0.102371	0.104506	0.10668	0.108893	0.111148	0.113442	0.115779	0.118157	0.120578	0.123041	0.125548	0.128099	0.130695	0.133335	0.136022	0.138754	0.141532	0.144358	0.147231	0.150152	0.153122	0.15614	0.159208	0.162326	0.165494	0.168712	0.171982	0.175304	0.178678	0.182104	0.185583	0.189115	0.1927	0.19634	0.200034	0.20378	0.207577	0.211424	0.215319	0.219259	0.223244	0.22727	0.231336
Rangap1	0.167602	0.169512	0.171433	0.173358	0.175278	0.177185	0.179072	0.18093	0.182751	0.184525	0.186244	0.187898	0.189478	0.190975	0.192378	0.193678	0.194866	0.195931	0.196864	0.197656	0.198296	0.198776	0.199086	0.199218	0.199164	0.198915	0.198463	0.197803	0.196928	0.195831	0.194507	0.192954	0.191167	0.189143	0.186882	0.184384	0.181648	0.178677	0.175473	0.172043	0.168396	0.164557	0.160554	0.156412	0.152156	0.147811	0.1434	0.138947	0.134473
Raly	0.306796	0.307212	0.307625	0.308028	0.308419	0.308793	0.309145	0.30947	0.309765	0.310025	0.310244	0.31042	0.310547	0.310621	0.310637	0.310591	0.310479	0.310296	0.310038	0.3097	0.309279	0.308769	0.308168	0.30747	0.306673	0.305772	0.304763	0.303643	0.302409	0.301056	0.299583	0.297985	0.29626	0.294405	0.292418	0.290297	0.28804	0.285644	0.283109	0.280433	0.277618	0.274674	0.271613	0.268444	0.265178	0.261825	0.258396	0.254901	0.25135
Pcna	0.292788	0.292063	0.291337	0.290607	0.289869	0.289122	0.288362	0.287587	0.286794	0.285981	0.285144	0.284282	0.283392	0.28247	0.281516	0.280526	0.279497	0.278428	0.277317	0.276159	0.274955	0.273701	0.272395	0.271035	0.26962	0.268146	0.266613	0.265019	0.263361	0.261638	0.25985	0.257993	0.256067	0.254071	0.252003	0.249863	0.24765	0.245362	0.242999	0.240562	0.23805	0.235472	0.232834	0.230144	0.227408	0.224633	0.221827	0.218995	0.216143
Eif3f	0.516687	0.517836	0.518984	0.520129	0.521269	0.522402	0.523526	0.524639	0.525738	0.526821	0.527887	0.528933	0.529956	0.530956	0.531929	0.532873	0.533786	0.534666	0.535511	0.536319	0.537086	0.537812	0.538494	0.539129	0.539716	0.540252	0.540735	0.541163	0.541534	0.541845	0.542094	0.542279	0.542399	0.54245	0.542431	0.542339	0.542172	0.541929	0.541607	0.541205	0.540719	0.540147	0.539486	0.538733	0.537886	0.536941	0.535896	0.534748	0.533493
Exoc3l4	0.0399551	0.0409767	0.042023	0.0430943	0.0441911	0.0453135	0.0464619	0.0476366	0.0488379	0.050066	0.0513213	0.0526039	0.053914	0.0552519	0.0566178	0.0580117	0.0594339	0.0608844	0.0623633	0.0638707	0.0654065	0.0669709	0.0685637	0.0701849	0.0718344	0.0735121	0.0752178	0.0769513	0.0787124	0.0805007	0.082316	0.084158	0.0860261	0.0879201	0.0898394	0.0917834	0.0937517	0.0957435	0.0977583	0.0997954	0.101855	0.103938	0.106046	0.108182	0.110347	0.112544	0.114774	0.117042	0.119349
Ceacam20	0.0107487	0.0109908	0.0112387	0.0114927	0.0117534	0.0120213	0.0122971	0.0125812	0.0128744	0.0131773	0.0134908	0.0138155	0.0141524	0.0145024	0.0148664	0.0152456	0.0156409	0.0160537	0.0164852	0.0169367	0.0174099	0.0179062	0.0184275	0.0189755	0.0195522	0.0201599	0.0208008	0.0214775	0.0221927	0.0229493	0.0237506	0.0246	0.0255013	0.0264586	0.0274763	0.0285593	0.0297129	0.0309428	0.0322552	0.0336571	0.0351549	0.0367533	0.0384568	0.0402698	0.0421968	0.0442424	0.046411	0.0487069	0.0511343
Car4	0.0280194	0.0295177	0.0310929	0.0327483	0.0344872	0.0363131	0.0382293	0.0402394	0.0423468	0.0445551	0.0468678	0.0492885	0.0518206	0.0544678	0.0572333	0.0601207	0.0631332	0.066274	0.0695462	0.0729528	0.0764966	0.0801801	0.0840058	0.0879759	0.0920922	0.0963566	0.10077	0.105335	0.11005	0.114917	0.119936	0.125106	0.130427	0.135897	0.141515	0.147279	0.153187	0.159235	0.16542	0.171739	0.178185	0.184749	0.191416	0.198175	0.205011	0.211907	0.218847	0.225813	0.232786
Rpl37rt	0.70442	0.705938	0.707453	0.70896	0.710454	0.711931	0.713386	0.714815	0.716213	0.717574	0.718895	0.72017	0.721395	0.722566	0.723676	0.724722	0.725699	0.726603	0.727427	0.728168	0.72882	0.72938	0.729842	0.730202	0.730454	0.730594	0.730618	0.730521	0.730297	0.729944	0.729455	0.728826	0.728053	0.727132	0.726058	0.724826	0.723432	0.721872	0.720142	0.718238	0.716156	0.713898	0.711465	0.708858	0.706078	0.703127	0.700006	0.696717	0.693261
Slfn9	0.156885	0.155916	0.154946	0.153973	0.152991	0.151997	0.150987	0.149956	0.1489	0.147816	0.1467	0.145548	0.144358	0.143125	0.141847	0.14052	0.139143	0.137712	0.136224	0.134679	0.133074	0.131406	0.129676	0.127881	0.12602	0.124094	0.122102	0.120043	0.117918	0.115728	0.113473	0.111156	0.108777	0.10634	0.103845	0.101296	0.0986968	0.0960498	0.0933593	0.0906293	0.0878665	0.0850825	0.0822891	0.0794973	0.0767174	0.073959	0.0712308	0.0685407	0.065896
Pkm	0.296057	0.301037	0.306072	0.311159	0.316296	0.321478	0.326704	0.331969	0.33727	0.342603	0.347964	0.353351	0.358758	0.364181	0.369616	0.37506	0.380506	0.385951	0.39139	0.396819	0.402231	0.407623	0.412989	0.418325	0.423624	0.428882	0.434094	0.439253	0.444355	0.449394	0.454365	0.459262	0.464079	0.468811	0.473452	0.477997	0.48244	0.486776	0.490998	0.495101	0.499083	0.502948	0.506701	0.510349	0.513898	0.517353	0.520722	0.52401	0.527224
Cyp4f16	0.0496851	0.0504257	0.0511767	0.0519382	0.0527103	0.0534931	0.0542866	0.055091	0.0559063	0.0567327	0.0575702	0.058419	0.059279	0.0601505	0.0610336	0.0619282	0.0628345	0.0637525	0.0646824	0.0656242	0.0665781	0.067544	0.0685221	0.0695125	0.0705151	0.0715302	0.0725577	0.0735978	0.0746504	0.0757157	0.0767937	0.0778845	0.0789882	0.0801047	0.0812342	0.0823766	0.0835321	0.0847007	0.0858824	0.0870772	0.0882861	0.0895121	0.0907585	0.0920289	0.093327	0.0946568	0.0960223	0.0974278	0.0988779
Rps27	1.40848	1.40841	1.40834	1.40826	1.40819	1.40811	1.40802	1.40793	1.40782	1.40771	1.40759	1.40746	1.40731	1.40715	1.40698	1.40679	1.40658	1.40636	1.40611	1.40584	1.40555	1.40524	1.40491	1.40455	1.40416	1.40374	1.4033	1.40283	1.40232	1.40178	1.40121	1.40061	1.39997	1.39929	1.39857	1.39782	1.39702	1.39619	1.39531	1.39439	1.39342	1.39239	1.3913	1.39013	1.38888	1.38753	1.38608	1.38452	1.38283
Calm1	1.11137	1.11483	1.1183	1.12177	1.12525	1.12873	1.13221	1.1357	1.1392	1.1427	1.14621	1.14973	1.15326	1.1568	1.16035	1.16391	1.16748	1.17106	1.17465	1.17826	1.18188	1.18552	1.18917	1.19283	1.19651	1.20021	1.20393	1.20766	1.21142	1.21519	1.21898	1.22279	1.22662	1.23048	1.23436	1.23826	1.24218	1.24613	1.2501	1.2541	1.25812	1.26217	1.26623	1.27031	1.27441	1.27852	1.28263	1.28675	1.29087
Vmp1	0.203253	0.20521	0.207182	0.209171	0.211177	0.2132	0.215243	0.217305	0.219388	0.221493	0.22362	0.225771	0.227947	0.230148	0.232376	0.234632	0.236917	0.239231	0.241578	0.243956	0.246368	0.248816	0.251299	0.25382	0.25638	0.25898	0.261621	0.264306	0.267035	0.26981	0.272633	0.275505	0.278427	0.281402	0.28443	0.287514	0.290655	0.293856	0.297117	0.300441	0.303829	0.30728	0.310795	0.314372	0.318012	0.321713	0.325475	0.329297	0.333179
Rpl34-ps1	0.663045	0.665462	0.667878	0.670288	0.672686	0.675067	0.677427	0.67976	0.682061	0.684325	0.686547	0.688721	0.690842	0.692905	0.694905	0.696835	0.698692	0.700469	0.702161	0.703763	0.705269	0.706674	0.707973	0.709161	0.710231	0.711179	0.712	0.712687	0.713236	0.713642	0.713899	0.714002	0.713946	0.713726	0.713337	0.712773	0.71203	0.711103	0.709987	0.708677	0.70717	0.705466	0.703566	0.701469	0.699178	0.696692	0.694013	0.691142	0.688078
Hnrnpf	0.591841	0.59285	0.593856	0.594855	0.595844	0.596817	0.597772	0.598705	0.599611	0.600487	0.601328	0.602132	0.602893	0.603607	0.604272	0.604883	0.605435	0.605926	0.60635	0.606705	0.606985	0.607188	0.607309	0.607345	0.60729	0.607143	0.606898	0.606551	0.6061	0.60554	0.604868	0.604079	0.60317	0.602138	0.600979	0.599689	0.598265	0.596703	0.595001	0.593154	0.591163	0.589033	0.58677	0.584383	0.581876	0.579257	0.576533	0.57371	0.570795
Ifi44	0.125304	0.12732	0.129363	0.131435	0.133534	0.135661	0.137817	0.14	0.142211	0.144451	0.146718	0.149014	0.151338	0.15369	0.15607	0.158478	0.160914	0.163377	0.165869	0.168388	0.170935	0.173509	0.176111	0.17874	0.181395	0.184078	0.186787	0.189522	0.192284	0.195071	0.197884	0.200722	0.203586	0.206474	0.209386	0.212323	0.215283	0.218267	0.221273	0.224303	0.227354	0.230428	0.233526	0.236648	0.239794	0.242965	0.246161	0.249384	0.252634
Trim28	0.212102	0.212232	0.212357	0.212472	0.212572	0.212654	0.21271	0.212738	0.212732	0.212686	0.212597	0.212459	0.212268	0.212018	0.211706	0.211326	0.210874	0.210346	0.209737	0.209043	0.208259	0.207382	0.206408	0.205333	0.204155	0.202869	0.201472	0.199963	0.198337	0.196594	0.194732	0.192748	0.190641	0.188411	0.186058	0.18358	0.18098	0.178256	0.175411	0.172446	0.169367	0.166186	0.162916	0.15957	0.156161	0.152702	0.149204	0.145678	0.142136
Psmg3	0.127255	0.129772	0.132326	0.13491	0.137521	0.14015	0.142792	0.145439	0.148083	0.150718	0.153334	0.155922	0.158475	0.160982	0.163433	0.16582	0.168132	0.170359	0.172489	0.174513	0.17642	0.178199	0.179839	0.181329	0.182659	0.183819	0.184798	0.185587	0.186176	0.186556	0.186718	0.186655	0.186359	0.185824	0.185043	0.184012	0.182727	0.181185	0.179383	0.177322	0.175006	0.172452	0.169676	0.166698	0.163536	0.160209	0.156736	0.153135	0.149423
Taf9	0.194069	0.19541	0.196754	0.198096	0.199433	0.20076	0.202072	0.203364	0.204632	0.20587	0.207075	0.20824	0.209361	0.210433	0.21145	0.212407	0.2133	0.214122	0.214869	0.215536	0.216117	0.216606	0.217	0.217293	0.21748	0.217556	0.217516	0.217357	0.217073	0.21666	0.216115	0.215432	0.21461	0.213645	0.212533	0.211272	0.209859	0.208293	0.206572	0.204694	0.202662	0.200483	0.198168	0.195725	0.193165	0.190495	0.187727	0.184869	0.18193
Wdr43	0.155833	0.156881	0.15793	0.158974	0.160008	0.161027	0.162025	0.162997	0.163937	0.164839	0.165698	0.166506	0.167259	0.16795	0.168573	0.169123	0.169593	0.169976	0.170269	0.170463	0.170554	0.170537	0.170405	0.170154	0.169778	0.169273	0.168635	0.167858	0.16694	0.165878	0.164667	0.163306	0.161792	0.160125	0.158303	0.156326	0.154194	0.151908	0.14947	0.146881	0.144149	0.141288	0.138313	0.135239	0.132081	0.128854	0.125572	0.122247	0.118894
Cdx1	0.335469	0.333171	0.330883	0.328601	0.326326	0.324055	0.321786	0.319518	0.317251	0.314981	0.312709	0.310432	0.308149	0.305859	0.303561	0.301254	0.298936	0.296606	0.294263	0.291906	0.289535	0.287147	0.284742	0.282319	0.279878	0.277417	0.274935	0.272433	0.269908	0.267361	0.264791	0.262198	0.25958	0.256938	0.254271	0.251578	0.24886	0.246116	0.243345	0.240549	0.237727	0.234883	0.232018	0.229136	0.226239	0.22333	0.220411	0.217485	0.214554
Nme2	0.816245	0.817535	0.818824	0.820107	0.821383	0.822647	0.823898	0.825133	0.826348	0.827541	0.828709	0.829848	0.830956	0.832031	0.833069	0.834066	0.835022	0.835931	0.836792	0.837601	0.838356	0.839054	0.839692	0.840266	0.840774	0.841213	0.84158	0.841873	0.842087	0.842221	0.842271	0.842235	0.84211	0.841892	0.84158	0.841169	0.840658	0.840043	0.839322	0.838492	0.83755	0.836495	0.835326	0.834042	0.832641	0.831122	0.829484	0.827726	0.825847
Surf4	0.290406	0.291874	0.293347	0.294828	0.296317	0.297814	0.299321	0.300839	0.302369	0.303911	0.305467	0.307038	0.308624	0.310227	0.311848	0.313488	0.315147	0.316828	0.318531	0.320257	0.322007	0.323783	0.325585	0.327416	0.329275	0.331165	0.333087	0.335041	0.337029	0.339052	0.341113	0.343211	0.345348	0.347526	0.349746	0.35201	0.354319	0.356674	0.359077	0.361529	0.364032	0.366585	0.369189	0.371844	0.37455	0.377307	0.380115	0.382974	0.385884
Hnrnpc	0.403814	0.405556	0.407297	0.409033	0.410758	0.412467	0.414155	0.415817	0.417447	0.41904	0.420591	0.422093	0.423543	0.424933	0.42626	0.427516	0.428697	0.429797	0.430811	0.431732	0.432556	0.433276	0.433888	0.434386	0.434764	0.435017	0.43514	0.435127	0.434973	0.434673	0.434222	0.433616	0.432848	0.431915	0.430812	0.429535	0.428079	0.42644	0.424614	0.422598	0.420392	0.418003	0.415439	0.412709	0.409821	0.406786	0.40361	0.400303	0.396873
Phgdh	0.0979108	0.0984533	0.0989931	0.0995246	0.100042	0.10054	0.101013	0.101454	0.101858	0.102219	0.10253	0.102787	0.102982	0.10311	0.103164	0.10314	0.103032	0.102834	0.102541	0.102149	0.101652	0.101047	0.100329	0.0994966	0.0985457	0.0974743	0.096281	0.0949648	0.0935254	0.0919633	0.0902796	0.0884765	0.0865567	0.0845239	0.0823826	0.080138	0.0777964	0.0753646	0.0728504	0.0702622	0.0676122	0.0649191	0.062202	0.0594782	0.0567642	0.0540746	0.051423	0.0488212	0.0462795
Gsdmd	0.0852278	0.0852139	0.0852012	0.0851909	0.0851842	0.0851823	0.0851865	0.0851979	0.0852178	0.0852473	0.0852876	0.0853401	0.0854059	0.0854862	0.0855824	0.0856956	0.0858272	0.0859784	0.0861505	0.0863449	0.086563	0.0868061	0.0870756	0.087373	0.0876998	0.0880575	0.0884477	0.088872	0.0893322	0.0898298	0.0903669	0.0909452	0.0915667	0.0922335	0.0929476	0.0937114	0.0945271	0.0953972	0.0963243	0.097311	0.09836	0.0994732	0.100653	0.101901	0.10322	0.104612	0.10608	0.107627	0.109255
Oit1	0.384169	0.372562	0.361195	0.350083	0.339241	0.32868	0.318413	0.308449	0.298797	0.289463	0.280454	0.271773	0.263424	0.255409	0.24773	0.240386	0.233377	0.226702	0.220358	0.214343	0.208655	0.203289	0.198243	0.193513	0.189095	0.184986	0.181182	0.17768	0.174478	0.171573	0.168963	0.166647	0.164625	0.162897	0.161465	0.16033	0.159496	0.158968	0.158751	0.158853	0.159277	0.160013	0.161054	0.162391	0.164016	0.165924	0.168108	0.170565	0.17329
Tomm40	0.222212	0.225924	0.229678	0.233467	0.237285	0.241126	0.244983	0.248848	0.252715	0.256575	0.260421	0.264245	0.268037	0.27179	0.275493	0.279139	0.282718	0.286219	0.289635	0.292953	0.296166	0.299262	0.302231	0.305063	0.307749	0.310277	0.312638	0.314822	0.316818	0.318616	0.320208	0.321582	0.322731	0.323645	0.324314	0.324731	0.324888	0.324776	0.324389	0.323719	0.322765	0.321534	0.320036	0.31828	0.316277	0.314037	0.31157	0.308889	0.306003
Cbx1	0.3086	0.309341	0.310078	0.310805	0.311518	0.31221	0.312877	0.313513	0.314113	0.31467	0.31518	0.315637	0.316035	0.31637	0.316635	0.316824	0.316934	0.316957	0.316889	0.316725	0.316458	0.316085	0.315599	0.314996	0.314271	0.31342	0.312436	0.311317	0.310058	0.308655	0.307103	0.3054	0.303542	0.301525	0.299347	0.297006	0.294498	0.291823	0.288978	0.285963	0.28278	0.279443	0.275964	0.272358	0.268638	0.264817	0.260909	0.256925	0.252879
Chka	0.109651	0.109228	0.10881	0.108397	0.107993	0.1076	0.10722	0.106856	0.10651	0.106183	0.105879	0.1056	0.105346	0.105122	0.104929	0.104769	0.104645	0.104558	0.104511	0.104507	0.104547	0.104634	0.10477	0.104958	0.105201	0.105502	0.105862	0.106285	0.106775	0.107333	0.107965	0.108672	0.109459	0.11033	0.111289	0.11234	0.113488	0.114738	0.116095	0.117565	0.119152	0.120858	0.122683	0.124629	0.126696	0.128885	0.131199	0.133637	0.136202
Dnajc2	0.12315	0.125032	0.126934	0.12885	0.130774	0.132701	0.134624	0.136537	0.138433	0.140306	0.142147	0.14395	0.145706	0.147408	0.149048	0.150617	0.152107	0.15351	0.154817	0.15602	0.15711	0.158078	0.158917	0.159618	0.160173	0.160574	0.160815	0.160887	0.160785	0.160502	0.160032	0.15937	0.158513	0.157455	0.156195	0.154731	0.15306	0.151182	0.149099	0.146812	0.144329	0.141667	0.138847	0.135888	0.132811	0.129633	0.126375	0.123053	0.119684
Mcm7	0.101593	0.102603	0.103615	0.104625	0.105626	0.106613	0.107579	0.108518	0.109422	0.110285	0.111101	0.111861	0.11256	0.113189	0.113742	0.114212	0.114591	0.114872	0.115049	0.115116	0.115065	0.11489	0.114587	0.11415	0.113574	0.112854	0.111988	0.110973	0.109805	0.108484	0.107009	0.105381	0.1036	0.101668	0.0995889	0.0973666	0.0950063	0.092514	0.089897	0.0871635	0.0843265	0.0814078	0.0784297	0.0754132	0.0723783	0.0693434	0.0663254	0.0633398	0.0604003
Iqgap2	0.0875888	0.0881171	0.0886493	0.0891867	0.0897303	0.0902814	0.0908411	0.0914108	0.0919916	0.0925849	0.093192	0.0938142	0.094453	0.0951097	0.0957858	0.0964828	0.0972023	0.0979459	0.098715	0.0995116	0.100337	0.101194	0.102083	0.103007	0.103967	0.104966	0.106006	0.107088	0.108216	0.109391	0.110617	0.111895	0.113229	0.11462	0.116073	0.11759	0.119174	0.120828	0.122557	0.124363	0.126251	0.12822	0.130273	0.13241	0.134632	0.136942	0.139339	0.141825	0.144402
Mical1	0.0548988	0.0546755	0.0544548	0.0542384	0.0540282	0.0538257	0.0536326	0.0534506	0.0532813	0.0531264	0.0529873	0.0528659	0.0527635	0.0526819	0.0526227	0.0525875	0.052578	0.0525959	0.0526429	0.0527209	0.0528315	0.0529769	0.0531589	0.0533797	0.0536415	0.0539465	0.0542972	0.0546962	0.0551463	0.0556503	0.0562115	0.0568332	0.057519	0.0582728	0.0590988	0.0600015	0.0609859	0.0620572	0.0632211	0.064484	0.065851	0.0673246	0.0689067	0.0705994	0.0724051	0.0743261	0.0763648	0.0785237	0.0808052
Mcm3	0.0842522	0.0857992	0.0873642	0.0889398	0.0905178	0.0920895	0.0936458	0.095177	0.0966732	0.0981239	0.0995182	0.100845	0.102093	0.10325	0.104304	0.105244	0.106058	0.106734	0.107261	0.107628	0.107824	0.10784	0.107666	0.107294	0.106717	0.105929	0.104926	0.103704	0.102262	0.100599	0.0987179	0.0966219	0.0943168	0.0918102	0.0891117	0.0862329	0.0831874	0.0799906	0.0766597	0.0732135	0.0696776	0.0660902	0.0624882	0.0589052	0.0553711	0.0519121	0.0485504	0.0453045	0.0421893
Sprr2a3	0.025684	0.0268487	0.0280632	0.029328	0.0306437	0.0320103	0.0334279	0.0348961	0.0364146	0.0379823	0.0395982	0.0412609	0.0429685	0.0447188	0.0465093	0.048337	0.0501984	0.0520898	0.0540069	0.055945	0.0578988	0.0598629	0.0618312	0.0637972	0.065754	0.0676944	0.0696107	0.0714951	0.0733392	0.0751346	0.0768725	0.0785441	0.0801404	0.0816524	0.083071	0.0843872	0.0855925	0.0866781	0.0876357	0.0884576	0.089141	0.0896947	0.0901302	0.0904594	0.0906948	0.0908494	0.0909364	0.0909693	0.0909618
Rrm1	0.139033	0.138508	0.137981	0.137447	0.136902	0.136342	0.135764	0.135163	0.134536	0.133879	0.133188	0.132459	0.13169	0.130877	0.130016	0.129105	0.128141	0.12712	0.126041	0.1249	0.123696	0.122427	0.12109	0.119684	0.118209	0.116662	0.115044	0.113354	0.111591	0.109757	0.107851	0.105874	0.103829	0.101715	0.0995365	0.0972944	0.0949917	0.0926317	0.0902178	0.0877538	0.0852459	0.0827052	0.0801428	0.0775694	0.074995	0.0724288	0.0698797	0.0673556	0.0648639
Trim31	0.0928293	0.0938883	0.094959	0.0960427	0.0971405	0.0982536	0.0993832	0.100531	0.101697	0.102884	0.104094	0.105326	0.106584	0.107868	0.109181	0.110523	0.111898	0.113306	0.114749	0.11623	0.117751	0.119313	0.120919	0.122571	0.124272	0.126023	0.127829	0.12969	0.131611	0.133593	0.135641	0.137756	0.139943	0.142205	0.144544	0.146966	0.149473	0.15207	0.154761	0.15755	0.16044	0.16343	0.166519	0.169704	0.172983	0.176355	0.179816	0.183364	0.186996
Dstn	0.647565	0.64596	0.644361	0.642774	0.641204	0.639654	0.63813	0.636637	0.635179	0.633761	0.632388	0.631064	0.629794	0.628583	0.627435	0.626356	0.625349	0.624419	0.623571	0.62281	0.62214	0.621566	0.621092	0.620724	0.620465	0.620321	0.620296	0.620395	0.620623	0.620985	0.621485	0.622129	0.622922	0.623867	0.624972	0.62624	0.627678	0.629289	0.631081	0.633057	0.635221	0.637566	0.640084	0.642768	0.64561	0.648603	0.65174	0.655012	0.658413
Cacybp	0.218599	0.220779	0.222971	0.225171	0.227373	0.229571	0.231762	0.233939	0.236098	0.238231	0.240335	0.242402	0.244427	0.246403	0.248326	0.250187	0.251982	0.253703	0.255344	0.256899	0.258362	0.259725	0.260982	0.262127	0.263153	0.264054	0.264823	0.265455	0.265944	0.266283	0.266466	0.266488	0.266344	0.266029	0.265537	0.264864	0.264005	0.262957	0.261716	0.260278	0.258645	0.256823	0.254822	0.25265	0.250317	0.247833	0.245206	0.242445	0.239562
Phb	0.351489	0.357284	0.363131	0.369025	0.374956	0.380915	0.386893	0.392882	0.398872	0.404852	0.410812	0.416743	0.422633	0.428472	0.434248	0.439951	0.445568	0.451088	0.456499	0.46179	0.466948	0.471961	0.476817	0.481504	0.486009	0.490321	0.494426	0.498314	0.50197	0.505384	0.508544	0.511437	0.514052	0.516377	0.5184	0.520111	0.521499	0.522553	0.523262	0.523617	0.523612	0.523256	0.522558	0.521527	0.520173	0.518508	0.516541	0.514283	0.511746
Trp53	0.176956	0.177747	0.178537	0.179321	0.180095	0.180855	0.181596	0.182313	0.183003	0.18366	0.184279	0.184857	0.185389	0.185869	0.186294	0.186658	0.186956	0.187185	0.187339	0.187414	0.187406	0.18731	0.187121	0.186836	0.186451	0.185961	0.185364	0.184655	0.183831	0.18289	0.181828	0.180642	0.179332	0.177894	0.176327	0.174631	0.172803	0.170844	0.168754	0.166532	0.164184	0.161719	0.159149	0.156485	0.153739	0.150922	0.148044	0.145115	0.142147
Pcyt1a	0.0640941	0.0649665	0.0658499	0.0667444	0.0676501	0.068567	0.0694954	0.0704352	0.0713866	0.0723497	0.0733246	0.0743113	0.07531	0.0763208	0.0773438	0.0783791	0.0794267	0.0804867	0.0815594	0.0826446	0.0837427	0.0848535	0.0859773	0.0871141	0.088264	0.0894271	0.0906036	0.0917933	0.0929966	0.0942134	0.0954438	0.096688	0.097946	0.0992178	0.100504	0.101803	0.103117	0.104446	0.105788	0.107145	0.108517	0.109907	0.111318	0.112753	0.114217	0.115712	0.117242	0.118811	0.120423
Ipo5	0.148498	0.149727	0.150959	0.15219	0.153414	0.154626	0.155819	0.156989	0.15813	0.159235	0.1603	0.161316	0.162279	0.163183	0.16402	0.164785	0.165472	0.166073	0.166583	0.166996	0.167306	0.167506	0.16759	0.167554	0.167392	0.167098	0.166668	0.166097	0.165381	0.164515	0.163497	0.162324	0.160993	0.159502	0.15785	0.156035	0.154059	0.151921	0.149623	0.147166	0.144558	0.141811	0.138942	0.135965	0.132897	0.129751	0.126542	0.123284	0.11999
Mybbp1a	0.105438	0.106963	0.108502	0.110049	0.111601	0.113151	0.114692	0.11622	0.117726	0.119206	0.120651	0.122055	0.123411	0.12471	0.125946	0.12711	0.128195	0.129193	0.130096	0.130897	0.131588	0.13216	0.132607	0.132922	0.133097	0.133127	0.133004	0.132724	0.13228	0.131669	0.130886	0.129928	0.128793	0.127479	0.125984	0.124309	0.122455	0.120425	0.118219	0.115844	0.113308	0.110629	0.107827	0.10492	0.101927	0.0988673	0.0957571	0.0926134	0.0894519
Tcn2	0.0669887	0.0686692	0.0703882	0.0721458	0.0739422	0.0757776	0.0776522	0.079566	0.0815191	0.0835114	0.085543	0.0876137	0.0897232	0.0918715	0.0940583	0.0962831	0.0985457	0.100845	0.103182	0.105555	0.107963	0.110405	0.112882	0.115392	0.117933	0.120506	0.123109	0.125741	0.1284	0.131085	0.133795	0.136528	0.139283	0.142058	0.144851	0.147661	0.150486	0.153323	0.156171	0.159028	0.161892	0.164764	0.167644	0.170535	0.173435	0.176348	0.179274	0.182214	0.18517
Uhrf1	0.122001	0.122338	0.122669	0.122988	0.123288	0.123564	0.123808	0.124013	0.124175	0.124284	0.124336	0.124323	0.12424	0.124079	0.123835	0.123502	0.123074	0.122545	0.12191	0.121165	0.120305	0.119325	0.118223	0.116995	0.11564	0.114154	0.112537	0.110789	0.108909	0.1069	0.104762	0.102499	0.100113	0.097611	0.0949966	0.0922764	0.0894575	0.086548	0.0835564	0.0804925	0.0773701	0.074212	0.0710404	0.0678762	0.0647381	0.0616429	0.0586058	0.0556397	0.0527558
Pop5	0.275348	0.276915	0.278485	0.280054	0.281618	0.283174	0.284718	0.286246	0.287754	0.289238	0.290695	0.292119	0.293508	0.294856	0.29616	0.297416	0.298618	0.299764	0.300849	0.301868	0.302817	0.303693	0.304489	0.305204	0.305831	0.306368	0.306809	0.307151	0.30739	0.307521	0.307541	0.307446	0.307232	0.306895	0.306432	0.30584	0.305115	0.304253	0.303253	0.302111	0.300825	0.299396	0.297824	0.296111	0.294257	0.292264	0.290133	0.287866	0.285465
Nat8f4	0.0138802	0.0145883	0.0153318	0.0161118	0.0169298	0.0177872	0.0186854	0.0196258	0.0206098	0.0216388	0.0227142	0.0238373	0.0250094	0.0262317	0.0275055	0.0288319	0.030212	0.0316467	0.0331369	0.0346835	0.036287	0.037948	0.0396669	0.041444	0.0432792	0.0451725	0.0471235	0.0491318	0.0511966	0.0533169	0.0554917	0.0577194	0.0599983	0.0623266	0.0647019	0.0671218	0.0695835	0.072084	0.07462	0.0771877	0.0797841	0.0824075	0.0850568	0.0877307	0.090428	0.0931478	0.0958889	0.0986504	0.101432
Knstrn	0.091569	0.0924661	0.0933664	0.0942653	0.095158	0.0960393	0.0969043	0.0977475	0.0985635	0.0993468	0.100092	0.100792	0.101443	0.102038	0.102571	0.103036	0.103428	0.10374	0.103968	0.104104	0.104145	0.104085	0.103918	0.103641	0.10325	0.102739	0.102107	0.101349	0.100464	0.0994501	0.0983057	0.0970306	0.0956248	0.0940893	0.0924257	0.0906366	0.0887251	0.0866954	0.0845524	0.0823017	0.0799519	0.0775163	0.0750091	0.072444	0.0698347	0.0671942	0.0645351	0.0618696	0.0592091
Naa10	0.196615	0.19868	0.200757	0.202842	0.204929	0.207014	0.209092	0.211156	0.213201	0.215222	0.217213	0.219168	0.221081	0.222945	0.224754	0.226503	0.228184	0.229791	0.231317	0.232756	0.234102	0.235347	0.236485	0.23751	0.238414	0.239192	0.239838	0.240344	0.240705	0.240915	0.240969	0.240861	0.240585	0.240137	0.239511	0.238705	0.237713	0.236532	0.235159	0.233592	0.23183	0.229883	0.227757	0.225464	0.223011	0.220408	0.217666	0.214793	0.211799
4931406C07Rik	0.0562121	0.057638	0.059097	0.0605893	0.0621149	0.0636737	0.0652657	0.0668906	0.0685484	0.0702386	0.0719611	0.0737154	0.075501	0.0773174	0.0791639	0.08104	0.0829448	0.0848775	0.0868371	0.0888226	0.090833	0.092867	0.0949234	0.0970008	0.0990978	0.101213	0.103344	0.10549	0.107649	0.109819	0.111997	0.114183	0.116373	0.118566	0.120759	0.122949	0.125135	0.127314	0.129482	0.131638	0.133779	0.135909	0.138028	0.140139	0.142246	0.14435	0.146456	0.148567	0.150685
Gins2	0.0767042	0.0765628	0.0764188	0.0762692	0.0761112	0.0759421	0.0757589	0.0755589	0.0753394	0.0750977	0.0748312	0.0745372	0.0742133	0.0738569	0.0734659	0.0730378	0.0725707	0.0720623	0.071511	0.0709148	0.0702723	0.069582	0.0688427	0.0680534	0.0672133	0.0663218	0.0653785	0.0643833	0.0633365	0.0622384	0.0610897	0.0598914	0.0586447	0.0573513	0.0560129	0.0546317	0.05321	0.0517506	0.0502563	0.0487303	0.0471772	0.0456035	0.0440162	0.0424218	0.0408264	0.0392358	0.0376555	0.0360906	0.0345456
Park7	0.46507	0.467801	0.470536	0.473269	0.475996	0.47871	0.481408	0.484082	0.486728	0.48934	0.491913	0.494441	0.496917	0.499337	0.501695	0.503984	0.506199	0.508334	0.510383	0.51234	0.5142	0.515956	0.517602	0.519132	0.520541	0.521822	0.522969	0.523978	0.524841	0.525554	0.526109	0.526503	0.526728	0.52678	0.526654	0.526342	0.525842	0.525147	0.524252	0.523152	0.521846	0.520336	0.518627	0.516723	0.514628	0.512347	0.509885	0.507246	0.504436
Rfc4	0.0757222	0.0764218	0.0771234	0.0778229	0.0785159	0.0791981	0.0798651	0.0805122	0.0811348	0.081728	0.082287	0.0828067	0.0832823	0.0837086	0.0840806	0.0843933	0.0846418	0.0848211	0.0849265	0.0849534	0.0848973	0.0847541	0.0845197	0.0841906	0.0837635	0.0832353	0.0826037	0.0818666	0.0810224	0.0800702	0.0790096	0.0778406	0.0765643	0.075182	0.0736959	0.0721088	0.0704243	0.0686466	0.0667807	0.0648322	0.06281	0.0607297	0.0586069	0.0564564	0.0542923	0.0521274	0.0499735	0.0478415	0.045741
Reep6	0.0704761	0.0720294	0.0736142	0.0752311	0.0768806	0.0785635	0.0802803	0.0820317	0.0838183	0.0856408	0.0874998	0.0893961	0.0913302	0.0933029	0.095315	0.0973671	0.0994599	0.101594	0.103771	0.10599	0.108254	0.110562	0.112915	0.115314	0.11776	0.120254	0.122797	0.125389	0.128031	0.130725	0.13347	0.136269	0.139121	0.142028	0.14499	0.148009	0.151085	0.154219	0.157413	0.160667	0.163981	0.167355	0.170786	0.174275	0.177818	0.181415	0.185062	0.188759	0.192502
Ces1f	0.0156917	0.0169186	0.0182385	0.0196571	0.0211798	0.0228127	0.0245615	0.0264319	0.0284298	0.0305606	0.0328297	0.0352421	0.0378027	0.0405156	0.0433845	0.0464126	0.0496019	0.0529541	0.0564697	0.060148	0.0639874	0.067985	0.0721364	0.0764361	0.0808769	0.0854502	0.0901459	0.0949521	0.0998557	0.104842	0.109894	0.114994	0.120123	0.125261	0.130386	0.135475	0.140504	0.145448	0.150284	0.154984	0.159529	0.163908	0.168116	0.172148	0.176	0.179672	0.183163	0.186474	0.189607
Mrpl42	0.391727	0.396819	0.401945	0.407096	0.412266	0.417446	0.422628	0.427804	0.432966	0.438105	0.443212	0.448278	0.453293	0.45825	0.463137	0.467946	0.472666	0.477288	0.481803	0.486199	0.490467	0.494596	0.498577	0.5024	0.506053	0.509527	0.512812	0.515897	0.518773	0.521429	0.523854	0.526041	0.527977	0.529655	0.531064	0.532195	0.533038	0.533586	0.533829	0.533758	0.533371	0.532674	0.531676	0.530386	0.528813	0.526967	0.524857	0.522493	0.519885
Sox4	0.135431	0.135311	0.135182	0.135032	0.134853	0.134633	0.134365	0.134037	0.13364	0.133165	0.132604	0.131946	0.131183	0.130308	0.129312	0.128189	0.126932	0.125535	0.123993	0.122302	0.120459	0.118461	0.116307	0.113997	0.111532	0.108915	0.106148	0.103238	0.10019	0.0970129	0.0937147	0.0903063	0.0867994	0.0832068	0.0795427	0.0758221	0.0720608	0.0682755	0.0644831	0.0607011	0.0569514	0.0532645	0.049668	0.0461854	0.0428358	0.0396343	0.036592	0.0337167	0.0310127
Fmo5	0.0328016	0.0330506	0.0333022	0.0335574	0.0338171	0.0340823	0.0343539	0.0346331	0.0349207	0.035218	0.035526	0.0358459	0.0361789	0.0365263	0.0368892	0.0372691	0.0376675	0.0380856	0.0385252	0.0389877	0.0394749	0.0399887	0.0405307	0.0411031	0.0417079	0.0423474	0.0430239	0.04374	0.0444982	0.0453015	0.0461528	0.0470555	0.0480129	0.0490289	0.0501073	0.0512526	0.0524693	0.0537623	0.055137	0.0565991	0.0581536	0.059803	0.0615491	0.0633942	0.0653402	0.067389	0.0695427	0.0718029	0.0741712
Gde1	0.0853529	0.0825958	0.0799237	0.0773383	0.0748408	0.072432	0.0701123	0.0678817	0.0657402	0.0636872	0.0617221	0.0598441	0.058052	0.0563448	0.0547212	0.0531797	0.051719	0.0503376	0.049034	0.0478068	0.0466546	0.0455758	0.0445692	0.0436336	0.0427677	0.0419705	0.0412411	0.0405787	0.0399826	0.0394525	0.0389881	0.0385892	0.0382562	0.0379893	0.0377893	0.0376572	0.0375941	0.0376019	0.0376824	0.0378382	0.038071	0.0383808	0.0387675	0.0392316	0.0397738	0.0403952	0.0410973	0.0418816	0.0427505
Nudc	0.262118	0.264214	0.266317	0.268421	0.270519	0.272605	0.274674	0.276719	0.278733	0.28071	0.282643	0.284525	0.28635	0.288111	0.2898	0.29141	0.292935	0.294367	0.295699	0.296924	0.298034	0.299023	0.299884	0.300609	0.301191	0.301624	0.3019	0.302014	0.30196	0.301729	0.301318	0.30072	0.299929	0.298941	0.29775	0.296353	0.294745	0.292922	0.290881	0.28862	0.28614	0.283456	0.280581	0.277532	0.274323	0.270969	0.267484	0.263883	0.260181
Ssna1	0.248153	0.247829	0.247503	0.247172	0.246835	0.246489	0.246131	0.24576	0.245374	0.244969	0.244544	0.244097	0.243625	0.243126	0.242599	0.24204	0.241448	0.24082	0.240156	0.239452	0.238706	0.237917	0.237083	0.236202	0.235271	0.23429	0.233257	0.232169	0.231026	0.229826	0.228566	0.227247	0.225866	0.224423	0.222916	0.221344	0.219706	0.218002	0.21623	0.214391	0.212483	0.210509	0.208471	0.206371	0.204211	0.201993	0.199718	0.197391	0.195012
Tgfbi	0.0109347	0.0112835	0.0116434	0.012015	0.0123989	0.0127956	0.0132058	0.0136302	0.0140695	0.0145245	0.0149959	0.0154847	0.0159918	0.0165181	0.0170648	0.0176328	0.0182235	0.018838	0.0194777	0.020144	0.0208385	0.0215627	0.0223185	0.0231076	0.023932	0.0247938	0.0256953	0.0266387	0.0276268	0.0286621	0.0297477	0.0308866	0.0320821	0.0333378	0.0346574	0.0360452	0.0375053	0.0390424	0.0406615	0.042368	0.0441668	0.0460613	0.0480548	0.0501505	0.0523514	0.0546606	0.0570808	0.0596146	0.0622645
Atp5g3	0.818892	0.825755	0.832633	0.839521	0.846416	0.853312	0.860205	0.86709	0.873963	0.880819	0.887653	0.89446	0.901237	0.907977	0.914677	0.921331	0.927934	0.934482	0.940969	0.947392	0.953744	0.960021	0.966218	0.97233	0.978352	0.984279	0.990106	0.995829	1.00144	1.00694	1.01232	1.01757	1.02269	1.02768	1.03253	1.03723	1.04178	1.04618	1.05042	1.05449	1.0584	1.06214	1.06574	1.06918	1.07249	1.07567	1.07872	1.08165	1.08447
Dnmt1	0.151066	0.150488	0.149908	0.149321	0.148723	0.14811	0.147478	0.146823	0.146141	0.145429	0.144681	0.143895	0.143068	0.142195	0.141274	0.1403	0.139272	0.138186	0.13704	0.13583	0.134555	0.133213	0.131801	0.130317	0.128762	0.127132	0.125428	0.123649	0.121795	0.119865	0.117861	0.115782	0.11363	0.111407	0.109114	0.106754	0.104328	0.101841	0.099295	0.0966942	0.0940449	0.0913589	0.0886479	0.0859235	0.0831963	0.0804763	0.0777728	0.0750944	0.0724489
Sub1	0.576568	0.577903	0.579236	0.580563	0.581882	0.583188	0.584478	0.585748	0.586996	0.588216	0.589407	0.590563	0.591682	0.59276	0.593793	0.594778	0.595711	0.596589	0.597407	0.598162	0.598851	0.59947	0.600015	0.600482	0.600869	0.601171	0.601384	0.601506	0.601533	0.601461	0.601287	0.601006	0.600617	0.600114	0.599496	0.598758	0.597897	0.59691	0.595794	0.594545	0.593162	0.591646	0.589998	0.588219	0.586311	0.584276	0.582115	0.579829	0.577421
Cyp2d26	0.018894	0.0192923	0.0196989	0.0201139	0.0205375	0.02097	0.0214114	0.021862	0.0223221	0.0227919	0.0232715	0.0237612	0.0242612	0.0247719	0.0252934	0.0258259	0.0263699	0.0269254	0.0274929	0.0280725	0.0286646	0.0292695	0.0298874	0.0305188	0.0311639	0.031823	0.0324966	0.0331849	0.0338883	0.0346071	0.0353419	0.0360929	0.0368605	0.0376452	0.0384474	0.0392675	0.040106	0.0409633	0.0418399	0.0427362	0.0436533	0.044593	0.0455575	0.0465494	0.0475711	0.0486252	0.0497149	0.050843	0.0520129
Pigr	0.786232	0.790997	0.795771	0.800549	0.80533	0.810111	0.814889	0.819663	0.824429	0.829184	0.833926	0.838653	0.843361	0.848048	0.852712	0.857349	0.861956	0.866532	0.871073	0.875577	0.88004	0.88446	0.888834	0.89316	0.897435	0.901655	0.905818	0.909921	0.913961	0.917936	0.921842	0.925677	0.929438	0.933122	0.936726	0.940247	0.943683	0.947031	0.950287	0.95345	0.956517	0.959492	0.96238	0.965183	0.967905	0.970551	0.973124	0.975629	0.978069
Ruvbl2	0.159771	0.159348	0.158923	0.158496	0.158065	0.157627	0.157181	0.156726	0.156258	0.155778	0.155283	0.154771	0.154242	0.153692	0.153121	0.152527	0.151909	0.151265	0.150593	0.149893	0.149163	0.148401	0.147606	0.146778	0.145914	0.145014	0.144077	0.143102	0.142087	0.141032	0.139936	0.138799	0.137619	0.136397	0.135131	0.133822	0.132469	0.131071	0.12963	0.128144	0.126615	0.125044	0.123431	0.121779	0.12009	0.118365	0.116605	0.114813	0.11299
Smlr1	0.0215103	0.0228427	0.0242545	0.0257491	0.0273301	0.0290009	0.0307649	0.0326254	0.0345855	0.0366484	0.0388167	0.0410931	0.04348	0.0459793	0.0485928	0.0513216	0.0541666	0.0571282	0.0602061	0.0633995	0.066707	0.0701266	0.0736555	0.0772901	0.0810263	0.0848589	0.0887822	0.0927895	0.0968732	0.101025	0.105236	0.109496	0.113794	0.118119	0.122459	0.1268	0.13113	0.135434	0.139697	0.143904	0.148044	0.152108	0.156092	0.159992	0.163804	0.167524	0.17115	0.17468	0.178112
Ptprh	0.0220917	0.0227098	0.0233448	0.0239973	0.0246679	0.025357	0.0260654	0.0267936	0.0275423	0.0283122	0.0291039	0.0299183	0.030756	0.0316179	0.0325047	0.0334174	0.0343567	0.0353237	0.0363193	0.0373445	0.0384003	0.0394878	0.040608	0.0417623	0.0429517	0.0441775	0.0454411	0.0467437	0.0480869	0.049472	0.0509005	0.0523741	0.0538943	0.055463	0.0570818	0.0587526	0.0604772	0.0622578	0.0640963	0.0659948	0.0679553	0.069979	0.072067	0.0742203	0.07644	0.0787269	0.0810819	0.0835058	0.0859994
Plk1	0.118216	0.118038	0.117856	0.117666	0.117464	0.117248	0.117012	0.116753	0.116467	0.11615	0.1158	0.115412	0.114982	0.114508	0.113986	0.113413	0.112785	0.1121	0.111355	0.110547	0.109674	0.108734	0.107724	0.106644	0.10549	0.104263	0.102961	0.101584	0.10013	0.0986014	0.096997	0.095318	0.0935654	0.0917408	0.089846	0.0878832	0.0858551	0.0837647	0.0816155	0.0794113	0.0771576	0.0748632	0.0725371	0.0701883	0.067825	0.0654555	0.0630875	0.0607284	0.0583851
Gm17783	0.0534304	0.0542238	0.055023	0.0558228	0.0566176	0.0574013	0.058168	0.0589111	0.059624	0.0602998	0.0609315	0.0615119	0.0620338	0.0624898	0.0628726	0.0631752	0.0633905	0.0635118	0.0635326	0.0634469	0.0632493	0.0629347	0.0624992	0.0619392	0.0612521	0.0604364	0.0594915	0.058418	0.0572175	0.0558928	0.0544482	0.0528889	0.0512214	0.0494537	0.0475944	0.0456537	0.0436424	0.0415724	0.0394562	0.0373069	0.0351406	0.0329792	0.030843	0.0287499	0.0267149	0.0247509	0.022868	0.021074	0.0193745
Trim30a	0.113043	0.11446	0.115893	0.117342	0.118808	0.12029	0.121789	0.123306	0.124841	0.126393	0.127965	0.129555	0.131165	0.132795	0.134445	0.136116	0.137809	0.139522	0.141258	0.143017	0.144799	0.146605	0.148435	0.150289	0.152169	0.154075	0.156007	0.157966	0.159953	0.161969	0.164013	0.166087	0.168191	0.170325	0.172492	0.17469	0.176922	0.179187	0.181487	0.183822	0.186194	0.188603	0.191053	0.193544	0.19608	0.198663	0.201293	0.203975	0.20671
Sec23a	0.058615	0.060681	0.0628135	0.0650129	0.0672795	0.0696135	0.072015	0.0744838	0.0770195	0.0796216	0.0822892	0.0850215	0.0878171	0.0906746	0.0935924	0.0965684	0.0996003	0.102686	0.105822	0.109006	0.112233	0.115502	0.118807	0.122145	0.12551	0.128899	0.132305	0.135724	0.13915	0.142578	0.146	0.149411	0.152804	0.156172	0.159509	0.162807	0.166058	0.169256	0.172393	0.175462	0.178456	0.181378	0.184229	0.187013	0.189734	0.192394	0.194998	0.19755	0.200055
Hsd17b6	0.0183623	0.0186686	0.0189802	0.0192973	0.0196202	0.0199493	0.0202849	0.0206274	0.0209772	0.0213347	0.0217003	0.0220744	0.0224576	0.0228503	0.023253	0.0236664	0.0240908	0.0245271	0.0249757	0.0254374	0.0259128	0.0264026	0.0269077	0.0274288	0.0279668	0.0285226	0.029097	0.0296912	0.0303061	0.0309428	0.0316024	0.0322863	0.0329957	0.0337319	0.0344964	0.0352906	0.0361162	0.0369749	0.0378684	0.0387986	0.0397675	0.0407768	0.0418284	0.0429241	0.0440662	0.0452566	0.0464976	0.0477917	0.0491413
Aco2	0.272391	0.275689	0.279015	0.282369	0.285751	0.289159	0.292594	0.296056	0.299543	0.303056	0.306594	0.310156	0.313742	0.317351	0.320984	0.324639	0.328316	0.332014	0.335734	0.339473	0.343232	0.347009	0.350806	0.354619	0.35845	0.362297	0.36616	0.370038	0.37393	0.377835	0.381754	0.385684	0.389625	0.393577	0.397539	0.401509	0.405488	0.409474	0.413466	0.417464	0.421466	0.425472	0.429481	0.43349	0.4375	0.441509	0.445515	0.449517	0.453515
Racgap1	0.0967452	0.0961114	0.0954798	0.0948488	0.0942168	0.0935825	0.0929444	0.092301	0.0916511	0.0909933	0.0903263	0.0896489	0.0889599	0.0882582	0.0875426	0.0868121	0.0860657	0.0853025	0.0845215	0.083722	0.0829031	0.0820641	0.0812044	0.0803234	0.0794206	0.0784956	0.0775479	0.0765773	0.0755836	0.0745666	0.0735264	0.0724628	0.0713761	0.0702665	0.0691342	0.0679796	0.0668032	0.0656056	0.0643875	0.0631495	0.0618924	0.0606167	0.0593229	0.0580119	0.0566844	0.0553414	0.053984	0.0526133	0.0512307
Tipin	0.075465	0.0754059	0.0753427	0.0752714	0.0751879	0.0750882	0.0749683	0.0748242	0.0746519	0.0744477	0.0742077	0.0739282	0.0736057	0.0732367	0.0728179	0.0723461	0.0718184	0.0712321	0.0705848	0.0698742	0.0690985	0.068256	0.0673456	0.0663664	0.0653178	0.0642	0.0630133	0.0617584	0.0604368	0.0590501	0.0576007	0.0560913	0.054525	0.0529056	0.0512372	0.0495243	0.047772	0.0459855	0.0441706	0.0423331	0.0404815	0.038628	0.0367847	0.0349625	0.0331709	0.0314183	0.0297121	0.0280581	0.0264614
Eif3m	0.291764	0.292746	0.293727	0.294703	0.295671	0.296627	0.297567	0.298488	0.299385	0.300256	0.301096	0.301902	0.302669	0.303394	0.304074	0.304703	0.305279	0.305797	0.306254	0.306646	0.306969	0.307219	0.307392	0.307485	0.307495	0.307416	0.307246	0.306981	0.306618	0.306153	0.305583	0.304905	0.304116	0.303212	0.30219	0.301049	0.299785	0.298396	0.296879	0.295233	0.293456	0.291553	0.289526	0.28738	0.285119	0.282746	0.280265	0.277681	0.274998
Rsl1d1	0.155612	0.157196	0.158789	0.160385	0.161979	0.163566	0.16514	0.166695	0.168226	0.169727	0.17119	0.172612	0.173983	0.175299	0.176553	0.177738	0.178847	0.179874	0.180812	0.181653	0.182393	0.183023	0.183538	0.183931	0.184196	0.184326	0.184317	0.184162	0.183856	0.183393	0.182771	0.181983	0.181028	0.1799	0.178597	0.177118	0.17546	0.173622	0.171604	0.169406	0.167033	0.1645	0.16182	0.159009	0.156082	0.153054	0.14994	0.146753	0.143507
Sox9	0.231619	0.227668	0.223761	0.219895	0.216062	0.212258	0.208477	0.204715	0.200967	0.19723	0.193499	0.189771	0.186043	0.182311	0.178575	0.174831	0.171077	0.167313	0.163536	0.159747	0.155944	0.152128	0.148299	0.144457	0.140605	0.136741	0.13287	0.128992	0.12511	0.121227	0.117345	0.113468	0.1096	0.105744	0.101905	0.0980862	0.0942929	0.0905296	0.0868011	0.0831123	0.0794713	0.075892	0.0723881	0.0689712	0.0656513	0.0624366	0.059334	0.0563486	0.0534844
AU040320	0.0915282	0.0908592	0.0901978	0.0895469	0.0889096	0.0882887	0.087687	0.0871073	0.0865522	0.0860244	0.0855265	0.085061	0.0846304	0.0842372	0.0838839	0.083573	0.083307	0.0830884	0.0829199	0.0828039	0.0827433	0.0827409	0.0827995	0.0829222	0.0831121	0.0833727	0.0837073	0.0841199	0.0846143	0.0851949	0.0858662	0.0866331	0.087501	0.0884754	0.0895625	0.0907691	0.0921022	0.0935697	0.0951801	0.0969425	0.098864	0.100946	0.103188	0.105591	0.108155	0.11088	0.113767	0.116814	0.120022
Rrs1	0.104606	0.105693	0.106787	0.107882	0.108974	0.11006	0.111134	0.112192	0.113229	0.11424	0.11522	0.116164	0.117066	0.117921	0.118724	0.11947	0.120152	0.120765	0.121304	0.121763	0.122138	0.122422	0.122611	0.122699	0.122683	0.122557	0.122317	0.121959	0.12148	0.120876	0.120145	0.119284	0.11829	0.117164	0.115903	0.114508	0.112978	0.111316	0.109521	0.107597	0.10555	0.103392	0.101137	0.0987996	0.0963921	0.0939277	0.091419	0.0888778	0.0863157
Cdk2ap1	0.260304	0.258756	0.257211	0.255665	0.254117	0.252563	0.250999	0.249422	0.24783	0.24622	0.244589	0.242933	0.241251	0.239539	0.237796	0.236018	0.234203	0.232349	0.230454	0.228515	0.226531	0.2245	0.22242	0.220288	0.218105	0.215868	0.213576	0.211227	0.208822	0.206359	0.203837	0.201256	0.198615	0.195915	0.193155	0.190336	0.187458	0.184522	0.181527	0.178476	0.175372	0.172221	0.169031	0.16581	0.162565	0.159303	0.15603	0.152754	0.14948
Ahsa1	0.219339	0.221809	0.224295	0.22679	0.22929	0.231789	0.234278	0.236754	0.239208	0.241635	0.244026	0.246376	0.248676	0.25092	0.2531	0.255208	0.257237	0.259179	0.261025	0.26277	0.264403	0.265918	0.267306	0.26856	0.269672	0.270634	0.271439	0.272079	0.272548	0.272837	0.27294	0.272851	0.272563	0.27207	0.271367	0.270449	0.269311	0.267948	0.266356	0.264533	0.26248	0.260209	0.257731	0.255061	0.252211	0.249195	0.246026	0.242717	0.239282
Magohb	0.232082	0.231902	0.231719	0.23153	0.231331	0.231119	0.23089	0.230643	0.230372	0.230075	0.229749	0.229391	0.228997	0.228564	0.22809	0.227571	0.227005	0.226387	0.225716	0.224988	0.224201	0.223352	0.222438	0.221457	0.220407	0.219284	0.218087	0.216814	0.215462	0.21403	0.212515	0.210917	0.209234	0.207464	0.205607	0.203661	0.201626	0.199502	0.197287	0.194982	0.192589	0.190115	0.187566	0.184951	0.182276	0.179549	0.176775	0.173963	0.171117
Leap2	0.0343355	0.0348028	0.0352758	0.0357541	0.0362375	0.0367254	0.0372175	0.0377134	0.0382126	0.0387146	0.0392189	0.039725	0.0402323	0.0407403	0.0412484	0.0417559	0.0422623	0.0427667	0.0432687	0.0437674	0.0442621	0.0447521	0.0452365	0.0457147	0.0461858	0.0466489	0.0471032	0.0475479	0.0479821	0.0484048	0.0488153	0.0492126	0.0495958	0.0499639	0.0503161	0.0506514	0.050969	0.0512679	0.0515472	0.051806	0.0520451	0.0522693	0.0524839	0.0526945	0.0529066	0.0531259	0.0533581	0.0536091	0.0538848
Rpl41	1.87235	1.87146	1.87056	1.86967	1.86877	1.86787	1.86697	1.86607	1.86517	1.86427	1.86336	1.86245	1.86153	1.86062	1.85969	1.85877	1.85784	1.8569	1.85597	1.85502	1.85407	1.85311	1.85215	1.85118	1.85021	1.84922	1.84823	1.84724	1.84623	1.84522	1.84419	1.84316	1.84212	1.84107	1.84001	1.83894	1.83786	1.83677	1.83567	1.83456	1.83343	1.83229	1.83111	1.8299	1.82864	1.82733	1.82595	1.82451	1.82299
Atp6v0a2	0.104419	0.105498	0.106588	0.10769	0.108805	0.109935	0.111081	0.112245	0.113427	0.114629	0.115853	0.1171	0.118371	0.11967	0.120996	0.122352	0.12374	0.125162	0.126619	0.128114	0.129649	0.131225	0.132846	0.134512	0.136228	0.137995	0.139816	0.141693	0.143629	0.145628	0.147692	0.149824	0.152028	0.154306	0.156663	0.159102	0.161626	0.16424	0.166948	0.169754	0.172661	0.175667	0.17877	0.181968	0.185259	0.188639	0.192107	0.195658	0.199289
Cyb5b	0.294275	0.296381	0.298499	0.300629	0.302773	0.304932	0.307107	0.309299	0.311509	0.31374	0.315991	0.318264	0.32056	0.322881	0.325229	0.327603	0.330006	0.33244	0.334905	0.337403	0.339935	0.342504	0.345109	0.347754	0.350439	0.353167	0.355938	0.358754	0.361618	0.36453	0.367493	0.370508	0.373577	0.376702	0.379885	0.383127	0.386431	0.389798	0.39323	0.39673	0.400298	0.403933	0.407631	0.41139	0.415208	0.419082	0.42301	0.426988	0.431013
Eif3a	0.380271	0.382011	0.383752	0.385488	0.387216	0.38893	0.390625	0.392297	0.393941	0.395551	0.397124	0.398653	0.400135	0.401563	0.402933	0.404239	0.405477	0.406642	0.407727	0.408729	0.409641	0.410459	0.411178	0.411792	0.412297	0.412687	0.412957	0.413103	0.41312	0.413003	0.412746	0.412346	0.411798	0.411097	0.41024	0.409222	0.408038	0.406686	0.405161	0.40346	0.401583	0.399533	0.397319	0.394945	0.392419	0.389746	0.386934	0.383988	0.380916
Fam213a	0.0803557	0.0782463	0.0761909	0.0741915	0.0722497	0.0703671	0.0685448	0.0667838	0.0650849	0.0634484	0.0618749	0.0603645	0.0589173	0.0575332	0.0562121	0.0549537	0.0537578	0.052624	0.051552	0.0505412	0.0495914	0.0487023	0.0478733	0.0471043	0.046395	0.0457453	0.0451551	0.0446244	0.0441534	0.0437425	0.0433919	0.0431024	0.0428748	0.0427101	0.0426095	0.0425745	0.042607	0.0427089	0.0428827	0.0431311	0.0434565	0.0438593	0.04434	0.0448996	0.0455393	0.0462605	0.0470651	0.0479552	0.0489334
Mettl1	0.151863	0.151244	0.150624	0.15	0.149367	0.148722	0.148062	0.147385	0.146685	0.145961	0.145209	0.144426	0.14361	0.142757	0.141865	0.140931	0.139953	0.138927	0.137853	0.136727	0.135548	0.134313	0.133022	0.131672	0.130262	0.12879	0.127257	0.125661	0.124002	0.122279	0.120493	0.118643	0.11673	0.114754	0.112717	0.11062	0.108464	0.106251	0.103984	0.101664	0.0992958	0.0968864	0.0944437	0.0919748	0.0894871	0.0869875	0.0844825	0.0819785	0.0794815
[truncated: 3,702 more rows]
[truncated: 51 more columns]

## Sheet: Branch B expression matrix
	101	102	103	104	105	106	107	108	109	110	111	112	113	114	115	116	117	118	119	120	121	122	123	124	125	126	127	128	129	130	131	132	133	134	135	136	137	138	139	140	141	142	143	144	145	146	147	148	149
[truncated: 4,292 more rows]
[truncated: 51 more columns]

[truncated: 1 more sheets: Gene express for heatmap (Fig 3]
