# Supplementary material for: Single-cell RNA sequencing analysis reveals alginate oligosaccharides preventing chemotherapy-induced mucositis
Source: Mucosal Immunol. 2020 Jan 3;13(3):437–48. doi: 10.1038/s41385-019-0248-z (PMC7181395; doi:10.1038/s41385-019-0248-z)
Supplement: Supplementary file 5 — Data File S3, S4 [file 41385_2019_248_MOESM5_ESM.xls]

## Sheet: AOS 0 vs. B+A 0
ID	m/z	Retention time (min)	Ion mode	Metabolites	Compound ID	Adducts	Formula	Score	Fragmentation Score	Mass Error (ppm)	VIP	P-value	adj.P-value	log2(FC)	Fold change	average(2BA0)	average(2A0)	2PBA 0-1	2PBA 0-2	2PBA 0-3	2PBA 0-4	2PBA 0-5	2PBA 0-6	2PBA 0-7	2PBA 0-8	2PBA 0-9	2PBA 0-10	2PBA 0-11	2PBA 0-12	2PBA 0-13	2PBA 0-14	2PBA 0-15	2PA 0-1	2PA 0-2	2PA 0-3	2PA 0-4	2PA 0-5	2PA 0-6	2PA 0-7	2PA 0-8	2PA 0-9	2PA 0-10	2PA 0-11	2PA 0-12	2PA 0-13	2PA 0-14	2PA 0-15
19.87_305.2480m/z	305.248	19.8659	neg	Oncobic acid	LMFA01140021	M-H	C20H34O2	40.8	13	-1.98887	3.75833	0.00589522	0.0125291	50.0351	1.15362e+15	43142.2	3.73973e-11	178528	881.462	16250.2	126963	40152.5	929.899	64326.6	282.736	79050.1	391.384	3403.45	31450.6	585.92	103251	686.606	3.73973e-11	3.73973e-11	3.73973e-11	3.73973e-11	3.73973e-11	3.73973e-11	3.73973e-11	3.73973e-11	3.73973e-11	3.73973e-11	3.73973e-11	3.73973e-11	3.73973e-11	3.73973e-11	3.73973e-11
20.89_305.2475m/z	305.247	20.8932	neg	(13R,14R)-7-Labdene-13,14,15-triol	HMDB0034958	M-H2O-H	C20H36O3	40.1	20	-3.43609	2.52317	0.0380636	0.0682046	49.2813	684159238929669	25585.7	3.73973e-11	542.971	163550	332.367	471.977	34.5763	66576.8	65.024	3.41971	57488.1	41809.4	832.632	121.165	50877.9	493.79	585.104	3.73973e-11	3.73973e-11	3.73973e-11	3.73973e-11	3.73973e-11	3.73973e-11	3.73973e-11	3.73973e-11	3.73973e-11	3.73973e-11	3.73973e-11	3.73973e-11	3.73973e-11	3.73973e-11	3.73973e-11
19.22_329.2476m/z	329.248	19.2157	neg	ent-16b,19-Kauranediol 19-acetate	HMDB0036801	M-H2O-H	C22H36O3	43.9	30.1	-2.94904	1.64817	0.0467377	0.0814666	48.1264	3.07255e+14	11490.5	3.73973e-11	2770.95	136.833	1312.04	3073.83	52834.7	24.2251	48749.9	265.482	56330.9	3.73973e-11	3.73973e-11	2472.32	3.73973e-11	4386.26	3.73973e-11	3.73973e-11	3.73973e-11	3.73973e-11	3.73973e-11	3.73973e-11	3.73973e-11	3.73973e-11	3.73973e-11	3.73973e-11	3.73973e-11	3.73973e-11	3.73973e-11	3.73973e-11	3.73973e-11	3.73973e-11
21.50_358.2857n	403.304	21.4952	neg	Tetracosapentaenoic acid (24:5n-3)	HMDB0006323	M-H, M+FA-H	C24H38O2	39.3	4.03	-4.17598	1.27862	0.00265847	0.00594944	46.881	1.29597e+14	4846.57	3.73973e-11	8610.52	325.085	4020.51	7057.18	15409.9	281.751	17907.6	5192.26	697.979	441.389	601.095	8463.9	484.317	2737.9	467.191	3.73973e-11	3.73973e-11	3.73973e-11	3.73973e-11	3.73973e-11	3.73973e-11	3.73973e-11	3.73973e-11	3.73973e-11	3.73973e-11	3.73973e-11	3.73973e-11	3.73973e-11	3.73973e-11	3.73973e-11
22.78_834.5497m/z	834.55	22.7776	neg	PS(16:1(9Z)/20:0)	LMGP03010216	M+FA-H	C42H80NO10P	49.1	49.3	-0.643523	3.82302	0.00268709	0.00600899	20.3628	1.3484e+06	41529.7	0.0307992	7322.4	8439.98	142537	16764.1	10605.7	8578.86	118280	4255.58	121458	57531.6	3520.32	69410.9	12928.4	35466.3	5846.88	3.73973e-11	3.73973e-11	3.73973e-11	0.098401	3.73973e-11	3.73973e-11	3.73973e-11	3.73973e-11	3.73973e-11	3.73973e-11	3.73973e-11	3.73973e-11	3.73973e-11	0.363588	3.73973e-11
17.51_277.2166m/z	277.217	17.5097	neg	(1R,2R)-3-oxo-2-pentyl-cyclopentaneoctanoic acid	LMFA02010012	M-H2O-H	C18H32O3	41.3	13.5	-2.46403	3.54773	0.0387846	0.0693067	17.4299	176573	46923.3	0.265744	5779.83	33797.1	2256.79	4818.09	608.678	242363	1231.43	219.397	40413.2	135482	164.188	6133.76	226678	3834.13	69.7828	3.73973e-11	3.73973e-11	3.73973e-11	3.73973e-11	3.73973e-11	3.73973e-11	2.73756	0.629841	3.73973e-11	3.73973e-11	0.0672889	3.73973e-11	0.551475	3.73973e-11	3.73973e-11
6.12_514.2821m/z	514.282	6.1247	neg	Candoxatril	HMDB0014754	M-H	C29H41NO7	38.3	0	2.16211	1.82374	0.00745885	0.0156037	15.0597	34153.3	10965.6	0.32107	8222.82	128.952	11435	5724.24	29191.3	5742.01	45327.4	8278.05	287.446	3231.96	3.73973e-11	6626.5	1001.4	39286.9	3.73973e-11	3.73973e-11	2.78723	3.73973e-11	3.73973e-11	3.73973e-11	2.02881	3.73973e-11	3.73973e-11	3.73973e-11	3.73973e-11	3.73973e-11	3.73973e-11	3.73973e-11	3.73973e-11	3.73973e-11
22.87_776.5434m/z	776.543	22.8682	neg	PE(15:0/20:1(11Z))	HMDB0008900	M+FA-H	C40H78NO8P	36.8	1.53	-1.84769	1.27096	0.000209365	0.000533906	14.6632	25944.8	3900.21	0.150327	12498.5	7568.21	3570.28	5766.97	7329.84	4697.42	5722.07	71.2092	4989.84	1506.23	318.472	2723.43	672.535	1066.54	1.57142	3.73973e-11	3.73973e-11	2.25491	3.73973e-11	3.73973e-11	3.73973e-11	3.73973e-11	3.73973e-11	3.73973e-11	3.73973e-11	3.73973e-11	3.73973e-11	3.73973e-11	3.73973e-11	3.73973e-11
24.66_309.2788m/z	309.279	24.6572	neg	Oleic Acid ethyl ester	45007	M-H	C20H38O2	41.3	13.2	-3.68475	2.03806	0.0297355	0.0548882	14.5239	23557.7	15622.1	0.66314	449.757	63412	310.705	365.208	3.73973e-11	63773.5	3.73973e-11	8.54818	1811.83	48226.6	89.1887	54.3979	54872.3	909.146	48.0713	0.258978	0.844324	0.13471	0.46505	3.73973e-11	1.21776	0.0305752	3.73973e-11	0.833217	0.431757	0.348059	1.4317	1.06083	2.01411	0.87604
23.29_909.5488m/z	909.549	23.2908	neg	PI(18:4(6Z,9Z,12Z,15Z)/22:2(13Z,16Z))	LMGP06010421	M-H	C49H83O13P	36	4.9	-1.143	2.23088	2.49083e-05	6.96814e-05	14.0745	17251.9	11005.3	0.637919	13962.9	25864.3	10099.5	27489.8	13173	10507.4	22450.5	7940.17	6016.5	8302.97	19.1051	9242.4	3319.85	6634	57.2081	3.73973e-11	3.73973e-11	3.73973e-11	9.56879	3.73973e-11	3.73973e-11	3.73973e-11	3.73973e-11	3.73973e-11	3.73973e-11	3.73973e-11	3.73973e-11	3.73973e-11	3.73973e-11	3.73973e-11
20.02_329.2476m/z	329.248	20.0246	neg	4,8,12,15,19-Docosapentaenoic acid	HMDB0039133	M-H	C22H34O2	42.9	23.7	-3.07194	1.50902	0.0429423	0.0757771	13.6119	12519.7	9149.18	0.730785	708.227	58681.5	208.602	8371.93	3.73973e-11	3176.87	65.8375	3.73973e-11	33773.1	1091.87	20842.9	415.977	760.242	1345.93	7794.75	3.73973e-11	3.73973e-11	3.73973e-11	5.54757	3.73973e-11	3.73973e-11	3.73973e-11	3.73973e-11	3.73973e-11	5.05372	3.73973e-11	3.73973e-11	0.360488	3.73973e-11	3.73973e-11
18.47_304.2397n	303.232	18.4656	neg	8,11-eicosadiynoic acid	24087	M-H, 2M-H	C20H32O2	44.1	25.7	-1.89109	8.13977	0.019299	0.0373218	13.2481	9729.42	237519	24.4124	955022	3.73973e-11	360233	722056	6514.85	13.0632	2501.31	2330.27	5591.43	461.692	5.82398	943313	3754.47	560956	28.4905	138.361	75.2502	40.6569	41.9819	28.9067	18.9995	11.5952	4.96614	1.88913	0.31478	0.576225	0.48127	0.965284	0.679656	0.562159
21.83_860.5570m/z	860.557	21.8252	neg	PC(22:5(4Z,7Z,10Z,13Z,16Z)/22:6(4Z,7Z,10Z,13Z,16Z,19Z))	HMDB0008682	M-H2O-H	C52H82NO8P	32.8	1.53	-3.39895	3.20591	1.30667e-05	3.76056e-05	11.2007	2353.7	21301.9	9.05039	14572.9	14398.9	17843.7	33552.9	34322	6646.55	16119.6	33271.8	17838.9	14911.7	66884.6	9523.71	8273.64	23085.8	8282.28	3.73973e-11	3.60691	2.9325	3.73973e-11	2.45969	36.8472	3.73973e-11	3.73973e-11	3.73973e-11	3.73973e-11	89.9097	3.73973e-11	3.73973e-11	3.73973e-11	3.73973e-11
10.58_285.2060m/z	285.206	10.5766	neg	9-hydroxy-16-oxo-hexadecanoic acid	LMFA01170059	M-H	C16H30O4	44	37.1	-4.0178	1.30329	0.000881551	0.00209728	10.979	2018.38	4294.58	2.12774	6448.85	6842.14	2083.14	15425.5	8717.73	8177.17	11.7322	1.11531	5312.44	45.9506	674.591	5585.65	4737.19	3.73973e-11	355.507	3.73973e-11	1.48595	1.49209	2.19573	4.34873	0.564903	7.42681	0.555871	3.73973e-11	1.37667	2.37912	5.69651	2.78512	3.73973e-11	1.60854
7.03_401.0867m/z	401.087	7.03398	neg	Dihydrohydroxy-O-methylsterigmatocystin	HMDB0033659	M+FA-H	C19H16O7	47	38.9	-3.01657	1.12217	0.0162884	0.0319862	10.2045	1179.98	4491.99	3.80683	16320.5	1163.61	152.921	14631.7	16707.1	232.652	660.399	921.854	731.975	233.882	3.73973e-11	13597.9	1282.66	742.794	3.73973e-11	0.00250879	3.73973e-11	3.73973e-11	3.95793	0.495276	3.73973e-11	8.02161	3.73973e-11	1.88397	2.21469	14.6636	18.6243	0.65922	2.49381	4.08557
0.58_164.0714m/z	164.071	0.5775	neg	Epinephrine	HMDB0000068	M-H2O-H	C9H13NO3	39.5	0	-1.42271	1.25011	0.031884	0.0584239	10.0855	1086.5	6305.94	5.80391	6559.5	27.8813	493.558	1320.09	995.772	3989.51	16928.4	30298.8	488.299	514.377	3.73973e-11	1522.07	442.702	30997.3	10.9151	5.07151	16.7007	10.6569	9.64296	5.36041	7.42991	0.968815	5.75625	1.94254	4.99822	0.197977	7.49871	6.62542	3.73973e-11	4.20842
11.80_526.3492m/z	526.349	11.7989	neg	PC(O-16:0/0:0)	LMGP01060010	M+FA-H	C24H52NO6P	49.7	64.3	-4.53611	2.34822	0.000513257	0.00125687	9.97492	1006.35	13649.3	13.5631	23304.7	100.85	15388.7	29656.6	24596.5	25492.7	788.003	41.3628	133.045	26.3149	147.733	25277.6	28521.2	31004.2	259.647	2.38624	9.85379	28.0177	24.2946	20.6087	5.78005	20.4789	21.3136	4.3714	6.37638	25.2242	3.3851	8.2858	11.107	11.9638
20.44_726.6590m/z	726.659	20.4425	pos	TG(8:0/i-16:0/i-17:0)	HMDB0071120	M+NH4	C44H84O6	41.2	12.6	-2.27229	1.64197	0.0369677	0.0664586	9.88631	946.403	10273.5	10.8554	18069.9	780.511	155.217	241.712	3.73973e-11	51543.4	4012.64	46570.3	575.876	3.73973e-11	2.03414	24.0191	142.718	31984.7	3.73973e-11	0.194238	0.0628672	0.0120514	3.73973e-11	3.73973e-11	3.73973e-11	17.112	3.73973e-11	116.146	3.73973e-11	3.73973e-11	3.73973e-11	29.3034	3.73973e-11	3.73973e-11
22.15_856.5375m/z	856.537	22.1545	neg	PS(18:1(9Z)/20:3(8Z,11Z,14Z))	HMDB0012393	M+FA-H	C44H78NO10P	41.3	25.3	3.60916	1.30658	0.00968294	0.0198659	8.83875	457.857	5477.67	11.9637	2056.35	161.645	18907	1862.17	1084.38	226.543	12254.7	390.067	24396	6665.23	48.517	9805.35	213.249	3237.54	856.242	4.22854	10.2541	29.0615	19.6995	5.12054	8.41173	2.36609	41.9646	21.4342	16.7569	18.1418	1.16851	0.654663	3.73973e-11	0.192958
21.98_673.5023m/z	673.502	21.9808	neg	DG(17:1(9Z)/20:4(5Z,8Z,11Z,14Z)/0:0)[iso2]	LMGL02010093	M+FA-H	C40H68O5	48.1	55.1	-4.09177	2.21194	9.86003e-05	0.000260458	8.77653	438.528	11527.5	26.2868	9614.24	33539.2	6686.06	15657.1	8760.4	27973.8	7049.6	5719.25	4458.85	12751.1	69.5129	19409.6	3187.44	18036.3	0.0265879	3.73973e-11	3.73973e-11	14.9815	3.73973e-11	27.0161	3.73973e-11	72.4432	140.821	2.31785	4.50697	52.2096	35.9113	35.4594	0.307791	8.32758
23.27_292.2759n	310.311	23.2651	pos	6R,7S-Epoxy-3Z,9Z-eicosadiene	LMFA12000311	M+H, M+NH4, M+H-H2O	C20H36O	50.2	57.7	-2.36856	4.66069	0.0351643	0.0636733	8.47429	355.643	83704.6	235.361	2381.92	305660	343.001	3.73973e-11	3.73973e-11	3.73973e-11	1229.72	3.73973e-11	1270.25	239820	400950	217.548	303215	3.73973e-11	480.455	433.878	353.914	213.714	193.005	189.797	189.655	196.091	237.294	189.7	236.279	206.202	255.753	197.049	198.673	239.414
24.37_283.2633m/z	283.263	24.3697	neg	8Z-Heptadecene	LMFA11000102	M+FA-H	C17H34	38.8	0	-4.04249	7.55941	0.00999342	0.0204528	8.26131	306.833	187547	611.234	73567.2	816624	27551.8	52761.8	53492.4	588912	39884.1	35490.7	45185.9	430178	16253.7	42277.1	516798	61108.7	13114.1	694.102	639.118	657.639	602.065	581.154	554.524	612.917	609.689	498.616	655.921	578.124	682.171	634.062	553.991	614.42
21.12_300.2658n	281.248	21.1176	neg	(R)-3-Hydroxy-Octadecanoic acid	HMDB0010737	M-H2O-H, M+FA-H	C18H36O3	38.9	0.69	-2.06031	16.2027	0.0065801	0.0138856	7.99969	255.945	798952	3121.57	2.22183e+06	1751.07	1.79221e+06	2.77488e+06	33942.1	1066.39	37904	13375	1.57034e+06	4819.81	31242.9	2.2993e+06	1307.93	1.18361e+06	16693.1	2084.76	2337.79	2674.78	2571.9	2992.96	2923.73	3616.08	3384.3	3105.16	4170.52	3358.75	3961.14	3601.87	2777.9	3261.92
20.92_872.5566m/z	872.557	20.9184	pos	PE(21:0/22:6(4Z,7Z,10Z,13Z,16Z,19Z))	LMGP02010004	M+K	C48H84NO8P	37.8	11.5	-0.0464203	1.319	0.00933405	0.0191986	7.9981	255.664	5400.73	21.1243	88.3019	27.4185	14067.6	3487.53	4.56643	33.8832	21262.5	997.757	18271.9	117.605	555.013	4202.73	4333.29	18.9319	13542	31.8047	33.1037	64.5923	10.8278	5.96633	6.57837	29.0945	32.0635	8.88985	7.98914	7.8307	26.6349	29.4952	13.3527	8.6414
24.46_607.5678m/z	607.568	24.4564	pos	DG(15:0/21:0/0:0)	HMDB0093556	M+H-H2O	C39H76O5	38.3	0.183	2.93175	1.302	0.0187399	0.036327	7.89482	238.001	6113.78	25.6881	36216.5	14467.8	4314.48	1622.51	605.504	3.73973e-11	10732.8	3.73973e-11	10274.9	4672.42	4215.92	1722.23	1936.77	54.5062	870.254	227.121	18.0789	22.7217	46.0045	11.42	0.545165	1.92689	18.9308	6.39701	1.65503	3.54686	5.05664	4.8457	7.23895	9.83213
22.26_894.5526m/z	894.553	22.2592	neg	PS(19:0/22:6(4Z,7Z,10Z,13Z,16Z,19Z))	LMGP03010479	M+FA-H	C47H80NO10P	36.2	0.578	2.85846	4.02921	7.07168e-08	2.54826e-07	7.39043	167.78	30796.8	183.555	35974.1	44748.3	26953.3	45789.1	61531.9	44146.6	41494.2	19802.5	29822	23719.3	4634.21	42587	9529.76	24201	7019.47	21.1118	33.0814	463.518	1991.01	80.0711	26.2017	105.547	9.20879	3.73973e-11	9.01789	3.06504	4.35487	3.73973e-11	3.73973e-11	7.13276
20.49_313.2726m/z	313.273	20.4869	pos	18-oxo-nonadecanoic acid	LMFA01060129	M+H	C19H36O3	40.9	11	-3.48845	1.52278	7.36139e-05	0.000197213	7.35287	163.469	5366.12	32.8265	2726.28	3952.69	5625.03	4826.89	3.73973e-11	5274.19	2739.22	3746.72	1167.53	13298.3	8478.95	16869.6	3415.89	3821.62	4548.85	134.878	135.497	98.1528	25.2208	4.86096	4.75449	10.0658	3.85407	6.56475	4.82238	3.73973e-11	13.1434	6.34686	39.409	4.82641
23.59_284.2711n	283.264	23.5915	neg	Palmitic Acid ethyl ester	45008	M-H, 2M-H, M+FA-H	C18H36O2	48.6	47	-1.42047	9.70846	0.00365833	0.00802237	6.90531	119.868	274759	2292.17	869486	19016.6	460704	865882	72070.2	18121	52458.2	38728.8	458390	17541.5	9004.17	658138	17927.6	556823	7091.88	1905.28	1790.17	2215.07	2423.13	2451.64	2357.51	2159.67	2316.5	2018.36	2626.3	2050.21	2910.41	2550.96	2045.3	2562.07
23.60_764.5475m/z	764.547	23.6015	neg	PE(16:0/18:0)	HMDB0008925	M+FA-H	C39H78NO8P	36.9	0.602	3.87815	1.18858	0.014537	0.0288107	6.82921	113.71	4880.79	42.9233	24473.7	6145.51	17002.9	2157.57	629.821	871.645	290.041	3.73973e-11	444.676	1876.99	503.003	6698.02	577.833	9881.55	1658.53	42.2405	3.73973e-11	3.73973e-11	3.73973e-11	3.73973e-11	3.73973e-11	82.4459	3.73973e-11	60.3783	3.73973e-11	3.73973e-11	458.785	3.73973e-11	3.73973e-11	3.73973e-11
22.12_838.5584m/z	838.558	22.1225	pos	PS(20:1(11Z)/18:1(9Z))	LMGP03010540	M+Na	C44H82NO10P	41.4	29.1	1.95042	2.36755	0.00160943	0.00371493	5.84791	57.5966	15546.5	269.92	115.879	1652.17	8432.32	32445.9	38154.5	4092.54	22440.7	4620.38	51591.1	40070.1	7992.52	4474.81	4304.97	561.856	12246.9	424.803	395.07	34.772	554.032	117.911	106.453	210.579	200.046	223.126	361.267	289.01	319.608	406.41	211.954	193.754
20.20_267.2319m/z	267.232	20.1955	neg	Cyclohexaneundecanoic acid	HMDB0030997	M-H	C17H32O2	39.9	8.18	-4.10988	1.53828	0.00787292	0.0164	5.76519	54.3871	7518.58	138.242	2724.33	25513.4	1098.39	3944.59	1309.45	27705.2	1056.13	1049.58	4872.48	17899.4	3.73973e-11	1515.11	21008.6	3080.02	2.08599	3.73973e-11	3.73973e-11	14.0895	27.3103	61.2635	94.7875	151.534	188.647	175.733	245.914	212.5	324.579	245.947	76.3876	254.935
15.67_278.1510n	279.158	15.6676	pos	Dibutyl phthalate	69881	M+Na, M+K, 2M+Na, M+H	C16H22O4	44.5	28.6	-2.99056	1.80968	0.00642074	0.0135793	5.72078	52.7382	9818.45	186.173	2693.06	2787.1	13070.7	1794.08	2293.21	1035.79	2412.07	1927.82	16074.2	25648.3	37240.9	1585.08	34191.5	3090.07	1432.74	308.672	167.933	156.696	115.707	300.91	42.2535	368.156	170.889	215.646	147.563	217.691	146.241	143.138	165.856	125.25
13.02_223.1697m/z	223.17	13.0241	neg	6-Ketomyristic acid	HMDB0030982	M-H2O-H	C14H26O3	39.3	0.302	-2.60522	1.20038	0.000340071	0.000848067	5.37969	41.6341	3546.33	85.1786	7835.81	6542.11	3676.71	9725.15	4467	8210.53	493.22	291.675	1610.71	743.955	68.9068	5044.05	3040.4	1420.89	23.8417	79.6494	60.461	90.4771	79.3364	96.2556	136.63	153.082	123.531	71.1195	76.225	56.1704	86.5545	61.7376	38.1184	68.3308
22.04_306.2922n	651.586	22.043	pos	2-Heptadecylfuran	HMDB0033608	M+NH4, 2M+K, M+H	C21H38O	35.5	5.82	-0.283865	1.70331	0.0080093	0.0166604	5.22784	37.4747	9502.93	253.583	39652.1	4588.48	1609.58	99.8901	239.588	17328.9	27761.6	18436.9	14995.9	8.04592	2.53908	10.0546	2.129	17802.6	5.593	3205.04	435.65	11.6483	9.38217	16.5427	5.41104	17.9974	7.94648	9.98282	6.47465	14.1803	26.2987	18.8258	18.3648	3.73973e-11
23.25_312.3258m/z	312.326	23.2503	pos	6Z,9Z-Eicosadien-11-ol	LMFA05000532	M+NH4	C20H38O	42.1	16.7	-0.881202	1.45605	0.0450583	0.0789848	5.04725	33.0655	9044.42	273.53	58393	5762.18	4.33138	968.357	2155.84	3.73973e-11	33235.1	3.73973e-11	14585.6	5230	8262.31	886.203	5917.62	3.73973e-11	265.782	529.914	402.816	309.464	286.197	249.031	314.698	269.559	268.223	174.948	175.853	179.417	250.241	194.046	276.871	221.677
9.06_293.1749m/z	293.175	9.05737	neg	Furanofukinin	HMDB0036640	M+FA-H	C16H24O2	50.5	60.8	-3.75256	1.37113	5.69607e-05	0.000154248	4.97105	31.3644	4392.42	140.045	13967.2	5730.4	5373.61	4399.5	7518.18	7121.14	1846.86	2327.14	3082.68	3515.57	3.25075	4906.04	4026.24	2068.12	0.298493	137.362	130.423	105.08	207.355	122.195	183.194	145.091	106.118	163.983	105.692	164.486	82.9062	142.067	186.375	118.344
22.39_790.5383m/z	790.538	22.3948	neg	PC(15:0/22:6(4Z,7Z,10Z,13Z,16Z,19Z))	HMDB0007958	M-H	C45H78NO8P	37.2	3.42	-1.2311	3.76575	3.53835e-05	9.75911e-05	4.87142	29.2715	32166.5	1098.9	39268.3	55841.8	29566.8	65633.7	68794.7	73361.3	42358.9	32563.9	16657.7	6565.53	3378.36	15542.5	7769.98	19454.8	5738.77	3.73973e-11	775.834	6876.03	5372.17	4.60705	3.73973e-11	0.110514	46.2098	3.73973e-11	53.4229	324.995	25.0187	3003.53	0.0974685	1.49711
14.70_249.1852m/z	249.185	14.7019	neg	9,12,15-hexadecatrienoic acid	LMFA01030139	M-H	C16H26O2	40	15.4	-3.22056	1.02394	0.000671269	0.00162043	4.75127	26.9325	2698.51	100.195	6021.01	199.365	2141.49	5154.93	4326.59	4514.87	135.924	159.956	3711.85	291.233	531.979	3366.33	8431.28	1451.64	39.1519	60.8236	55.0381	65.6296	83.7794	32.4862	36.7678	1004.32	19.7984	38.7056	34.4256	5.77541	31.1235	16.3827	4.44117	13.433
24.90_838.5601m/z	838.56	24.9007	pos	PS(16:0/22:2(13Z,16Z))	LMGP03010200	M+Na	C44H82NO10P	45.3	39.2	3.9739	1.79419	0.00359034	0.00788228	4.58657	24.0267	9499.79	395.385	11.5127	552.382	33555.7	13258.3	24601.4	3.73973e-11	7465.18	3.73973e-11	8788.42	14225	4771.27	6196.94	1323.92	3.73973e-11	27746.8	4.74223	95.3814	317.811	447.295	362.214	395.737	318.651	171.669	347.31	623.116	456.445	448.225	880.964	571.24	489.975
18.99_352.3201m/z	352.32	18.9872	pos	Aplidiasphingosine	LMSP01080016	M+H-H2O	C22H43NO3	50.2	56.3	-2.55236	1.90157	0.000827037	0.00197459	4.55793	23.5545	9620.16	408.421	6604.72	9215.89	5924.06	8735.77	1740.07	510.744	1998	1185.49	36792.3	15143.5	13040.7	15509.3	18424.6	839.829	8637.39	1413.11	530.259	497.798	375.163	277.766	319.142	266.46	254.717	237.11	299.898	306.474	294.138	342.108	322.104	390.07
13.91_482.3591m/z	482.359	13.9107	pos	Lyso-PAF C-16	24070	M+H	C24H52NO6P	43.9	34.8	-2.98586	2.62681	0.0155819	0.0307159	4.51569	22.8749	22497.2	983.489	1649.76	757.934	50575.8	36988.8	128.343	2.51535	437.008	24.4224	1001.02	975.881	102244	41677.5	73302.1	326.955	27365.6	648.904	919.945	909.772	889.997	1014.54	752.551	870.286	1437.21	1085.71	979.688	1035.1	746.887	1244.78	1115.93	1101.04
18.64_262.2288n	263.236	18.6436	pos	Farnesyl acetone	265036	M+H-H2O, M+H	C18H30O	42.9	20.2	-3.27198	1.22896	0.00595521	0.0126458	4.36449	20.5988	4664.71	226.456	993.27	4506.85	3757.43	2672.48	2723.42	185.248	557.473	984.639	2339.55	7597.43	23103.5	7603.13	8733.21	1095.9	3117.08	362.284	327.486	347.129	304.893	200.158	223.257	201.617	119.979	114.158	157.545	155.056	211.85	219.668	161.687	290.066
22.21_870.5516m/z	870.552	22.2103	neg	PS(19:1(9Z)/20:3(8Z,11Z,14Z))	LMGP03010502	M+FA-H	C45H80NO10P	37.6	8.95	1.68325	3.86998	1.31463e-07	4.61144e-07	4.24386	18.9465	30520.3	1610.87	47619.1	40422.9	28782.3	45058.7	59041	28630.2	51972.7	30152.6	17864.3	33729.9	5502.1	22263	9718.3	25059.9	11987.1	3274.44	2733.45	2113.77	4224.78	4135.07	3087.5	1941.46	744.083	644.216	438.681	391.502	74.1855	68.9175	12.4461	278.557
25.42_401.3406m/z	401.341	25.4215	pos	7-Dehydrocholesterol 5,6-oxide	42598	M+H	C27H44O2	48.8	48.6	-1.94984	2.23471	0.00218372	0.00494475	4.24143	18.9147	14225.2	752.07	822.76	13938.9	53581.4	15410.4	14663.3	3.73973e-11	2149.45	3.73973e-11	768.573	17780.5	18135.5	23090.5	14788.4	3.73973e-11	38247.5	1172.66	956.931	970.824	840.678	721.103	741.163	723.965	571.579	701.474	609.426	621.944	724.394	609.284	651.145	664.478
27.08_625.5194m/z	625.519	27.0813	pos	DG(16:0/22:5(7Z,10Z,13Z,16Z,19Z)/0:0)	HMDB0007120	M+H-H2O	C41H70O5	38.2	1.8	0.491287	1.66916	0.0169346	0.0331315	4.21243	18.5382	10527.5	567.881	3.73973e-11	60126.1	14606.4	17415.4	6641.77	3.73973e-11	3.73973e-11	3.73973e-11	3.73973e-11	10174.8	12426.8	14764.3	12232.6	3.73973e-11	9524.01	507.63	460.231	589.447	507.125	561.493	591.203	598.433	515.319	486.743	544.927	531.162	669.635	678.659	551.943	724.263
18.08_844.5258m/z	844.526	18.0836	pos	PC(18:1(11Z)/20:5(5Z,8Z,11Z,14Z,17Z))	HMDB0008083	M+K	C46H80NO8P	39.9	10.6	0.5446	2.81068	0.0103325	0.0210888	4.2055	18.4494	25934.5	1405.71	2360.48	2144.45	20953.3	5297.36	7209.87	84198.8	78107.4	42399.5	102404	405.11	2090.88	1618.26	1247.56	22929.1	15651.8	272.969	830.023	4525.19	3225.17	1760.73	1749.34	1827.55	1190.14	1020.11	1248.56	796.96	607.475	681.575	476.806	873.124
25.87_764.6738m/z	764.674	25.869	pos	TG(14:0/14:1(9Z)/16:1(9Z))	HMDB0042279	M+NH4	C47H86O6	43.4	33	-3.35648	1.48584	0.000355213	0.000883568	4.13967	17.6264	5714.47	324.199	3.73973e-11	10368.9	10910.2	12555.9	6791.36	3.73973e-11	12.442	3.73973e-11	3.73973e-11	12285.2	10282	8739.04	7603.79	3.73973e-11	6168.16	315.026	415.737	379.978	158.71	191.106	364.402	345.793	174.668	113.941	286.997	457.519	381.334	227.371	329.567	720.836
23.77_358.3069n	341.304	23.7707	pos	MG(0:0/18:0/0:0)	62319	M+H-H2O, M+H	C21H42O4	43	22.9	-3.93973	4.10458	2.64641e-05	7.38411e-05	4.10076	17.1574	39353	2293.64	20544.1	79213.8	37728.4	52623.5	43976.9	0.60669	19451	1.82653	14205.3	78272.2	68756.3	67984.1	57302.9	0.285278	50233.3	3167.59	2357.19	2482.63	2247.24	2139.58	2239.25	2109.57	2058.08	2014.57	2337.03	2145.16	2504.64	2152.82	1969.67	2479.58
19.85_465.3018m/z	465.302	19.8488	neg	Liquoric acid	HMDB0034512	M-H2O-H	C30H44O5	38.9	2.47	1.54923	1.21687	0.00291995	0.00650261	4.03274	16.3672	4650.58	284.14	18317.4	6.55629	6297.8	2793.03	4707.99	156.326	7928.7	5890.95	4292.16	27.1545	5.96052	8696.46	394.973	10137.9	105.394	7.47001	18.2328	61.824	66.504	125.589	180.252	230.21	359.875	241.702	402.401	507.026	513.447	1197.73	75.3174	274.521
3.30_166.0854m/z	166.085	3.29545	pos	3,4,5,6-Tetrahydrohippuric acid	HMDB0061679	M+H-H2O	C9H13NO3	48.3	47.7	-4.67653	1.96314	0.00368407	0.00807353	3.98851	15.8731	11186.9	704.77	1041.64	505.101	11764.6	37172.3	2015.77	73.3778	446.47	148.673	26813.8	1164.74	21240.6	25236.6	24456.2	147.614	15576	822.221	777.853	760.174	652.419	806.442	620.638	711.897	657.12	683.528	693.853	798.856	546.582	582.859	750.162	706.949
24.88_350.2808n	701.559	24.8828	pos	12,15-epoxy-13,14-dimethyleicosa-12,14-dienoic acid	45904	M+H, 2M+H	C22H38O3	48.4	61.3	-3.69445	6.00858	0.000814998	0.00194803	3.94446	15.3958	99340.6	6452.47	13747.5	137859	139250	325687	159913	3.73973e-11	8601.18	3.73973e-11	5328.15	195259	93646.5	140661	175517	3.73973e-11	94641.6	7025.98	5273.04	6527.24	6016.02	6171.03	5916.3	6239.27	5884.05	6054.18	6814.39	7115.13	6729.77	7433.12	6266.08	7321.41
22.88_269.2475m/z	269.248	22.8786	neg	14-methyl palmitic acid	4290	M-H	C17H34O2	56.5	89.4	-3.93922	1.31793	0.013081	0.026204	3.90629	14.9938	6249.57	416.812	2325.76	23195	958.759	1867.7	1888.7	20284.6	1149.62	1079.95	1265.21	15363.5	240.037	1690.84	19767.4	2426.62	239.917	35.1009	161.15	218.902	309.111	384.914	363.555	549.242	559.933	447.589	604.769	582.251	625.442	599.611	319.64	490.965
9.58_554.3006m/z	554.301	9.5775	neg	2-[4,6-Bis(2,4-dimethylphenyl)-1,3,5-triazin-2-yl]-5-(octyloxy)phenol	HMDB0037802	M+FA-H	C33H39N3O2	40.2	25.9	-3.50475	1.14684	0.000350103	0.000871585	3.84955	14.4155	3694.81	256.307	2977.62	5895.99	1131.61	4937.64	6552.85	1007.14	7618.92	8474.57	505.915	248.577	130.837	5147.13	1339.68	9104.32	349.295	296.55	365.553	235.683	282.245	233.2	291.252	270.236	236.184	329.959	350.802	156.266	198.943	273.419	215.384	108.934
24.27_838.5118m/z	838.512	24.2696	pos	Azaspiracid 2	HMDB0038234	M+H-H2O	C48H73NO12	40.7	30.8	2.17016	1.15781	0.000596759	0.00145036	3.50914	11.3856	3734.61	328.011	3.73973e-11	1556.97	3684.85	2810.41	5513.2	3.73973e-11	1098.6	3.73973e-11	2722.15	9007.97	6412.75	7898.41	5885.96	3.73973e-11	9427.9	0.0995621	12.014	5.1068	636.176	646.021	666.361	639.354	573.33	388.457	420.639	269.991	288.518	232.599	86.4697	55.0254
26.79_726.6577m/z	726.658	26.7906	pos	TG(10:0/14:0/a-17:0)[rac]	HMDB0071620	M+NH4	C44H84O6	39.9	8.76	-4.12121	2.62419	0.00508342	0.0109128	2.95201	7.73826	24583.8	3176.91	3.73973e-11	60584.7	23531.2	52319.1	92009	3.73973e-11	3.73973e-11	3.73973e-11	3.73973e-11	28308.9	26203.9	33817.6	27751.8	3.73973e-11	24230.4	9802.21	6037.58	3210.02	2743.03	2276.38	2270.86	2413.33	2439.96	2007.32	2068.63	2248.91	2608.57	2381.4	2170.55	2974.92
23.44_763.5148n	764.522	23.4383	pos	PE(16:0/22:6(4Z,7Z,10Z,13Z,16Z,19Z))	HMDB0008946	M+H, M+Na	C43H74NO8P	41.3	16.1	-0.511526	3.68321	0.047961	0.0833012	2.5402	5.81669	71372.6	12270.3	19019.6	377238	71529.8	112679	277848	3.73973e-11	11292.4	5.33279	11551.3	26562	53107.9	8475.57	26916	3.73973e-11	74364.1	7839.81	9188.27	10060.7	14064.4	11276.7	12680.5	17745.1	13185.9	12791.6	13592.5	11296.7	13262.1	15229.6	9427.02	12413.6
17.59_816.5728m/z	816.573	17.5861	pos	PG(18:3(9Z,12Z,15Z)/20:1(11Z))	LMGP04010414	M+NH4	C44H79O10P	43.8	38	-2.58925	1.10955	0.0246992	0.046563	2.46372	5.51639	5035	912.734	1547.92	81.6712	131.268	12244.3	3167.06	25795	2867.48	2704.84	3345.1	6784.59	7304.57	1223.36	588.403	7416.86	322.56	2424.66	591.513	780.362	875.85	690.393	977.395	841.842	731.675	740.822	839.153	830.502	1094.72	835.722	567.249	869.145
26.75_764.6737m/z	764.674	26.7469	pos	TG(12:0/14:0/18:2(9Z,12Z))[iso6]	LMGL03013218	M+NH4	C47H86O6	43.9	34.9	-3.40183	1.82608	0.00905293	0.0186617	2.23178	4.69714	13937.6	2967.24	3.73973e-11	30376.2	12884.1	29020.2	52325.2	3.73973e-11	3.73973e-11	3.73973e-11	3.73973e-11	17293.8	15408	20722.6	16418.4	3.73973e-11	14615.2	4014	2138.79	2499.83	2690.45	2138.31	1957.4	2541.5	3085.56	2664.2	2400.07	2728.56	3752.33	3859.96	3390.55	4647.14
16.43_271.2266m/z	271.227	16.4292	neg	2-hydroxyhexadecanoic acid	34495	M-H	C16H32O3	49.6	57	-4.57065	1.22869	0.0117206	0.0236735	2.14219	4.41432	6210.57	1406.91	3056.01	2698.43	2766.48	6163.97	3620.72	15381.6	942.01	1886.52	22551.1	14115.3	61.6816	2659.06	14313.8	2911.23	30.7247	1589.97	1529.63	1491.21	1607.88	1415.97	1379.99	1583.38	1439.95	1290.55	1433.97	1287.47	1393.25	1145.07	1201.51	1313.93
16.25_583.3783m/z	583.378	16.248	neg	Dimethindene	HMDB0015691	2M-H	C20H24N2	37.4	0	-3.99723	1.02821	0.0383971	0.0687243	2.08619	4.24626	4834.13	1138.44	335.682	139.572	198.87	288.743	178.971	8002.25	3.73973e-11	3.73973e-11	8863.88	7165.96	20074.8	306.125	14932.5	336.514	11688	749.877	1104.62	1566.1	531.613	924.947	1197.72	1292.8	1181.62	1123.98	1201.63	1057.87	1313.34	1407.48	1293.55	1129.53
20.26_282.2784m/z	282.278	20.2575	pos	12-amino-octadecanoic acid	LMFA01100008	M+H-H2O	C18H37NO2	43.5	22.9	-2.47809	1.39021	0.0062427	0.0132257	1.92397	3.79466	7938.17	2091.93	5824.95	17241.1	5769.31	1758.3	62.1094	7248.59	2338.31	5578.47	983.646	15274	19836.9	3709.49	24810.4	6952.25	1684.65	1983.43	1807.99	2389.09	2318.82	2023.3	1691.46	2078.98	1921.69	1665.68	2081.99	2243.98	2386.64	2102.29	2058.79	2624.85
24.83_767.5453n	790.557	24.8329	pos	PE(18:4(6Z,9Z,12Z,15Z)/20:0)	HMDB0009196	M+H-H2O, M+Na	C43H78NO8P	39.3	19.6	-1.62941	5.60237	0.0420838	0.074422	1.86489	3.64239	166592	45736.9	5949.46	203369	704901	115856	359773	3.73973e-11	106749	3.73973e-11	98377.9	131539	70056.4	65076.7	36525.5	3.73973e-11	600702	24543.9	26065.1	36837.7	44629.6	47234.4	47281.6	50351.9	61731.3	47540.6	55144.1	44041.2	52061.7	53267.2	43792.1	51531.2
20.64_822.5650m/z	822.565	20.6443	pos	PS(18:4(6Z,9Z,12Z,15Z)/22:0)	LMGP03010451	M+H-H2O	C46H82NO10P	40.9	34.3	0.741305	2.07231	0.000106956	0.000281475	1.77434	3.42082	13640	3987.35	5413.16	7460.55	5342.7	10236	6804.64	25577.9	31836.8	24266.5	10269.5	6882.26	18392.5	16702.8	16418.5	7785.95	11210.3	3376.06	3801.64	4061.26	2765.01	3535.59	3990.08	3502.83	3714.72	3535.74	5139.94	4129.76	4502.74	4073.82	3947.76	5733.28
12.43_297.2419m/z	297.242	12.4257	neg	9,12-dihydroxy stearic acid	LMFA02000143	M-H2O-H	C18H36O4	43.4	25.1	-4.96579	1.91416	0.000186938	0.000479083	1.76518	3.39916	12351.8	3633.77	15134.8	14145.2	22805.5	13556.1	13603.8	23797.1	20518.8	3625.6	9466.25	3922.77	49.4881	19957.1	15416.6	9277.56	3.73973e-11	3965.13	3082.67	3968.14	4526.73	3966.36	4719.41	4283.77	4244.22	3580.82	2942.15	3126.46	3388.27	3216.67	2577.66	2918.06
4.11_210.9486m/z	210.949	4.10583	neg	nitrosoperoxycarbonate	HMDB0062504	2M-H	CNO5-	36.1	0	2.69332	1.24459	6.96695e-10	3.02367e-09	1.67822	3.20032	3919.12	1224.6	3576.77	6135.52	1998.12	4000.22	4764.67	3484.64	3768.95	4641.35	2030.51	3516.37	5274.21	3408.37	5163.2	3615.7	3408.27	1450.82	1152.56	1175.5	1196.02	1047.49	1094.64	1088.46	1222.82	1135.48	1432.96	1089.96	1403.34	1515.82	969.056	1394.15
15.71_582.3755m/z	582.375	15.7143	neg	LysoPE(0:0/22:0)	HMDB0011490	M+FA-H	C27H56NO7P	55.5	83.4	-4.04892	1.73796	0.0281202	0.0522332	1.24354	2.36779	20152.6	8511.17	53381.1	6043.23	22811.2	40816	40270.4	4043.85	2094.27	1015.45	7502.21	5042.2	11973.6	39750.7	7812.78	52129.3	7603.41	6643.22	8576.14	12237.3	4607.54	7530.66	8620.71	8846.75	8529.85	8517.94	8702.75	7192.65	9110.09	10962.8	8872.47	8716.72
10.67_564.3300m/z	564.33	10.6741	neg	PC(18:2(2E,4E)/0:0)	LMGP01050034	M+FA-H	C26H50NO7P	49.2	56	-1.27708	18.5333	0.000811049	0.00193919	-0.654457	0.635314	1.43832e+06	2.26394e+06	1.8187e+06	2.38443e+06	1.02145e+06	1.89074e+06	2.03525e+06	1.8622e+06	1.14072e+06	1.25801e+06	1.56351e+06	2.28765e+06	1689.05	1.95677e+06	2.16261e+06	188479	2511.7	2.87826e+06	2.47504e+06	2.25623e+06	2.58214e+06	2.10517e+06	2.20724e+06	2.2234e+06	2.27279e+06	2.51868e+06	2.08533e+06	1.9168e+06	2.11935e+06	2.12383e+06	2.12839e+06	2.06649e+06
10.40_210.1612n	228.195	10.4039	pos	9-tridecynoic acid	LMFA01030602	M+H, M+NH4, M+H-H2O	C13H22O2	49.1	50.2	-3.53677	2.50773	0.004186	0.00909913	-0.7502	0.594521	27776.6	46721	2756.63	44760	26872.3	43684.6	11617.4	5023.3	3409.53	6847.83	1846.79	38309	55934.7	57780.2	55874.9	5404.74	56527.3	46548	44456.7	45576.8	43193.3	43033	46189.4	47885.3	44292.7	43765.1	43480.3	45462.6	49685.1	54666.3	52949.3	49630.7
23.05_220.1459m/z	220.146	23.046	neg	Procarbazine	HMDB0015299	M-H	C12H19N3O	40.5	7	1.68219	1.22045	0.000299048	0.000750193	-0.752005	0.593778	5216.23	8784.81	7822.42	8078.96	3863.69	6541.23	7706.79	2409.18	5847.03	10508.7	2298.92	3475.31	1765.58	5747.77	4206.49	6277.75	1693.53	4984.45	5907.81	6366.09	7922.32	7863.36	8278.68	8703.69	9305.76	8094.41	10935.6	10079.3	11504.3	11033.2	9260.88	11532.2
2.07_218.1382m/z	218.138	2.06833	pos	(±)-Propionylcarnitine	85176	M+H	C10H19NO4	50	53.4	-2.0053	1.54721	0.0230983	0.0438254	-0.873152	0.545953	11283.6	20667.7	64.1586	34.1051	8378.6	34059.3	688.044	425.235	8.20846	709.015	27471.6	71.6812	26924.6	25712.5	33541.4	122.97	11042.1	28756.5	20212.5	18745	20481.9	13505.9	23756.4	22165.5	12481.2	14978.2	21999.6	31426.8	17736.5	12868.4	29120.6	21780
20.08_756.5529m/z	756.553	20.083	pos	PC(16:0/16:0)	HMDB0000564	M+Na	C40H80NO8P	37.2	0	2.09672	3.19727	0.00690694	0.0145137	-0.912449	0.531283	36326.3	68374.8	23740.2	7844.58	5317.9	137339	52946.6	20475.4	40453.4	13102.1	10278	57420.9	57698.9	25286.4	70651.8	8831.13	13508.7	2864.62	36966.1	80410.3	81264.7	71893.1	86561.7	79577.1	69136.1	66225.4	74308.1	76509.8	79946.8	72173.2	45460.5	102324
20.07_804.5520m/z	804.552	20.075	pos	PC(16:1(9Z)/22:6(4Z,7Z,10Z,13Z,16Z,19Z))	HMDB0008023	M+H	C46H78NO8P	44.6	46.6	-2.17651	2.52566	0.00109004	0.0025644	-0.921988	0.527781	17596.9	33341.2	19332.4	14098	12305.2	19125.9	53335.6	11966.6	35237.2	11412.8	17995.8	26041.1	4514.24	4925.06	4792.37	19510.3	9360.75	7624.42	15735	30898.4	41593.6	42062.7	47140.7	47438.7	35762.9	36051.7	37622.1	35296.4	32364	28356.1	32041	30130.9
24.47_742.5391m/z	742.539	24.4737	pos	SM(d18:1/16:0)	HMDB0010169	M+K	C39H80N2O6P+	38.1	4.34	0.707972	1.16162	0.000409714	0.00101349	-0.953824	0.516262	3550.06	6876.46	3716.13	6871.5	5359.59	8821.01	7903.09	3.73973e-11	4177.59	3.73973e-11	1542.21	2503.34	3303.45	4470.84	2411.9	3.73973e-11	2170.2	5573.64	4155.48	4993.79	5647.9	6347.29	8567.56	6457.74	5581.12	6967.1	8179.79	6759.16	7995.05	9269.55	6912.81	9738.94
9.70_459.2004m/z	459.2	9.69917	neg	4-O-Methylmelleolide	HMDB0037039	M+FA-H	C24H30O6	42.3	17.9	-4.96072	1.31442	0.00508791	0.0109215	-1.01871	0.493557	5189.53	10514.6	6392.42	5649.1	9682.4	2233.27	2140.35	23871.6	3866.61	2413.66	256.597	663.697	1.19725	3283.16	14687.4	2087.23	614.331	11021.6	11045.5	11374	9225.66	6995.68	12107.7	10385	13299	10902.8	8572.55	10726.6	13989.7	7898.77	9378.95	10794.9
21.43_765.5301n	766.553	21.4267	pos	PC(15:0/20:5(5Z,8Z,11Z,14Z,17Z))	59401	M+H-H2O, M+H	C43H76NO8P	44.4	37.7	-0.965624	2.95434	4.19707e-07	1.39109e-06	-1.05345	0.481816	15852.1	32900.8	14793.2	12103.8	32766.2	24499.3	10133.3	23326.5	22233.4	16017.7	24314.7	7961.12	6172.68	17261.2	8369.99	3419.65	14409	23630.7	20545.1	30527.2	35426.8	30493.7	33683.1	37530	40971.5	35333.5	31153.4	32966.4	34756.4	40342.3	27474.3	38677.2
28.23_565.5189m/z	565.519	28.2297	pos	9-OAHSA	263598	M+H	C36H68O4	39.1	0.00446	-0.155033	1.02967	0.00155149	0.00358705	-1.16008	0.447489	2224.12	4970.22	3.73973e-11	2531.71	626.245	4605.28	10616.9	3.73973e-11	3.73973e-11	3.73973e-11	3.73973e-11	1462.38	751.684	5062.47	3609.23	3.73973e-11	4095.88	6489.72	5473.17	5313.34	4909.56	4661.13	4876.77	4825.37	4487.58	4469.13	4879.58	4927.78	5165.87	4866.44	4084.37	5123.46
18.08_764.5224m/z	764.522	18.0836	pos	PE(P-16:0/22:6(4Z,7Z,10Z,12E,16Z,19Z)(14OH))	LMGP20020014	M+H	C43H74NO8P	44.3	33.5	-0.135984	2.46426	0.0120446	0.0242876	-1.2069	0.433199	15088.3	34829.9	1681.19	752.275	1207.43	2681.69	1254.79	53307.6	20793	44053.3	7367.09	273.514	649.491	434.702	567.901	90857.9	442.256	29120.5	20920.8	28785	39350.1	23449.3	43807.4	41619.2	24634.3	33404	32819.7	34281.5	36112.8	52849.7	31071.2	50222.6
21.02_740.5231m/z	740.523	21.0161	pos	PE(14:0/22:4(7Z,10Z,13Z,16Z))	HMDB0008844	M+H	C41H74NO8P	45.3	38.8	0.882678	1.41726	2.95143e-06	9.02387e-06	-1.22084	0.429033	3078.33	7175.04	4271.57	3691.72	8690.69	4638.58	1880.18	3705.9	4755.68	3320.43	597.924	39.8338	912.198	4066.34	1508.76	1021.9	3073.24	8027.91	4665.89	6526.1	6746.16	5480.97	8162.09	7331.33	5239.53	6363.82	6984.52	7402.26	8042.33	10800.9	6383.87	9467.89
24.85_932.5062m/z	932.506	24.8507	pos	PS(DiMe(11,3)/DiMe(11,5))	HMDB0061553	M+K	C48H80NO12P-2	37.4	0	1.38744	1.61266	0.00109002	0.0025644	-1.32493	0.399168	4710.07	11799.7	45.453	2252.97	2880.68	2299.31	3472.98	3.73973e-11	5625.77	3.73973e-11	5989.48	11999.1	16034.9	8262.58	6032.98	3.73973e-11	5754.82	643.54	2196.19	5252.52	5390.18	6879.71	13857.7	17608.1	15200.3	14234.6	17332.2	16465.7	16422.6	16595.1	13913.6	15003.3
15.02_508.3751m/z	508.375	15.0208	pos	PC(O-18:1(11Z)/0:0)	76582	M+H	C26H54NO6P	40	11	-2.13685	2.47764	0.000452779	0.00111429	-1.3334	0.396831	9843.24	24804.7	301.714	87.9672	18485.6	29307.5	24192.9	3.73973e-11	349.448	3.73973e-11	366.336	563.378	5053.13	45036.9	3624.5	17.3491	20262	29668.7	22884.2	25285.2	30646.7	19164.5	21842.6	27164.6	22453.5	30141	24725	25978	24497.9	20082	23178.3	24357.6
16.53_828.5509m/z	828.551	16.5263	pos	PC(16:0/22:6(4Z,7Z,10Z,13Z,16Z,19Z))	HMDB0007991	M+Na	C46H80NO8P	46	45.5	-0.603659	1.48219	0.0112547	0.0227994	-1.57956	0.334583	3313.03	9901.96	797.219	255.939	758.633	3418.92	973.861	2059.47	3960.73	27837.9	1870.33	1392.09	234.143	13.863	243.266	4257.89	1621.11	1351.39	2024	27822.9	17044.1	12907.5	13242.6	10816.9	9339.23	7534.98	8103.87	6833.3	7292.66	8440.2	6563.89	9211.92
16.52_780.5522m/z	780.552	16.5193	pos	PC(16:0/18:2(9Z,12Z))	HMDB0007973	M+Na	C42H80NO8P	44.8	49.5	1.14186	3.13394	0.00116917	0.00274382	-1.58348	0.333676	13034.4	39062.9	4371.88	2050.82	1050.95	1379.97	1336.08	64723.1	7980.14	59497.1	5080.87	19086.4	1375.07	817.41	1185.56	24626.5	953.719	2912.9	6214.3	18767.8	29083.2	52711.2	67001.2	55597.2	55082	45672.5	44653.6	36707.1	42743.3	48527	35870.4	44399.6
15.03_804.6102m/z	804.61	15.0325	neg	PS(O-20:0/18:0)	LMGP03020051	M-H	C44H88NO9P	40.4	41.5	-2.75267	1.21515	4.33636e-05	0.000118601	-1.61556	0.326338	1493.42	4576.29	1213.35	3517.99	781.499	1093.44	2427.04	684.428	2265.43	1719.62	2775.93	3.73973e-11	962.318	1116.55	687.115	2130.62	1025.92	2101.97	2377.16	2606.25	1254.92	2724.53	7745.96	7779.52	7637.85	5857.77	6914.32	2707.1	4609.16	5635.12	3366.48	5326.24
15.05_297.2423m/z	297.242	15.0462	neg	5-Hexyltetrahydro-2-furanoctanoic acid	HMDB0031127	M-H	C18H34O3	39.3	13.5	-4.08631	2.16673	9.01626e-06	2.63473e-05	-1.68068	0.311936	4259.22	13654.2	3445.19	2965.79	2288.48	3315.22	2801.37	1460.94	4893.45	3688.96	1618.31	309.193	15168.5	2484.48	1044.86	1667.73	16735.9	12440.8	16540.6	17300	14717.1	17932.9	20089.2	20907.8	16243.4	14386.4	12618.2	6143.83	9716.22	9987.23	7139.56	8649.24
24.20_878.5635m/z	878.563	24.1997	pos	PC(20:3(5Z,8Z,11Z)/22:6(4Z,7Z,10Z,13Z,16Z,19Z))	HMDB0008387	M+Na	C50H82NO8P	40.9	24.8	-4.15906	1.9112	3.4341e-05	9.48233e-05	-1.70771	0.306146	3732.62	12192.3	1647.27	3159.97	15616.8	6324.06	2441.02	3.73973e-11	689.579	3.73973e-11	2956.77	3016.08	149.389	2887.97	5820.4	3.73973e-11	11280	1364.59	5505.05	6811.88	14566	13803.1	9770.33	12833	16203.7	10217.2	14575.6	15651.3	18043.5	12771	10853.2	19915
18.07_510.3900m/z	510.39	18.0671	pos	2-O-ethyl PAF C-16	62939	M+H	C26H56NO6P	40.2	10.1	-3.53291	2.00593	9.2178e-06	2.69069e-05	-1.71069	0.305514	3597.32	11774.6	374.222	775.517	987.985	7287.01	15616.5	62.4501	50.7448	365.002	61.3043	145.765	1330.63	16827.5	1205.98	642.018	8227.2	10950	11063.8	11975.7	13512.8	10121.5	11480.4	12071.1	10905.2	12951.4	12269.2	13017.8	12598.6	10470.4	9588.44	13643.1
16.52_854.5699m/z	854.57	16.5193	pos	PC(20:4(5Z,8Z,11Z,14Z)/22:6(4Z,7Z,10Z,13Z,16Z,19Z))	HMDB0008452	M+H	C50H80NO8P	47	52.4	0.513685	3.09769	5.70579e-07	1.86532e-06	-1.8172	0.28377	7277.4	25645.4	496.959	375.062	3343.49	16484.8	19651.3	1007.48	13738.6	6334.32	5675.98	10884.8	5101.41	2266.81	8740.14	7730.09	7329.75	27.6061	9796.98	30623.5	28822.2	33266.7	34864.1	25158.9	28364.3	29989.9	24057.8	25470.3	33018.8	32033.8	21290.4	27895.3
27.63_509.4550m/z	509.455	27.6295	pos	DG(14:0/15:0/0:0)	HMDB0007010	M+H-H2O	C32H62O5	37.9	0.198	-2.71761	1.16177	1.8717e-08	7.14495e-08	-1.86827	0.273902	905.543	3306.09	3.73973e-11	1018.96	291.144	1969.67	3986.69	3.73973e-11	3.73973e-11	3.73973e-11	3.73973e-11	530.97	346.079	2031.03	1595.28	3.73973e-11	1813.32	3939.42	3369.29	3376.95	3106.08	3038.45	3225.19	3252.43	3048.95	2993.94	3304.91	3422.5	3578.14	3461.32	2837.49	3636.27
11.31_460.2716m/z	460.272	11.3118	pos	17-phenyl trinor Prostaglandin E2 serinol amide	44884	M+H	C26H37NO6	36.2	0.317	4.85182	1.46016	6.9906e-08	2.52073e-07	-1.87453	0.272717	1434.64	5260.54	1307.53	3955.4	3969.69	98.3606	266.39	411.69	1581.88	1424.58	300.463	4800.41	731.297	898.053	792.036	636.512	345.243	5340.65	3568.73	6791.31	5111.68	4136.89	5073.03	5714.45	6190.2	5001.87	3302.36	6375.24	7419.95	3051.89	4723.75	7106.07
9.44_431.1798m/z	431.18	9.44485	neg	6-bromo-eicosa-5E,9Z-dienoic acid	LMFA01090098	M+FA-H	C20H35BrO2	33.6	9.69	-1.17687	1.09435	1.14384e-06	3.63397e-06	-1.88584	0.270586	887.022	3278.16	96.4671	70.3748	1092.44	94.9656	21.7025	202.345	695.276	1986.78	649.274	923.277	1.19949	52.2243	4936.31	2394.58	88.1049	2869.56	3616.04	1918.1	2396.02	4488.3	3066.29	3551.06	3522.22	4042.73	3688.62	3221.98	2628.77	3914.91	3249.02	2998.75
24.25_956.5056m/z	956.506	24.2467	pos	Lyciumoside VII	HMDB0033501	M+NH4	C44H74O21	37.6	1.46	-0.567701	1.31887	0.000626707	0.00151866	-1.91063	0.265976	1597.37	6005.7	33.0005	9.41139	243.64	111.828	27.0844	3.73973e-11	1944.33	3.73973e-11	5840.65	1880.33	2791.81	9711.33	1367.17	3.73973e-11	3.73973e-11	4.9476	418.06	1242.57	1661.75	6533.78	9613.64	9072.65	8273.01	7699.6	8293.82	6543.24	9711.88	9034.22	5731.1	6251.19
21.15_627.5341m/z	627.534	21.1483	pos	DG(18:0/20:4(5Z,8Z,11Z,14Z)/0:0)	HMDB0007170	M+H-H2O	C41H72O5	38.7	2.23	-0.928565	2.78455	1.93708e-07	6.67266e-07	-1.91223	0.265682	5160.14	19422.2	6704.79	1144.97	823.139	5969.45	2853.85	16808.3	3031.11	22634.2	400.644	3.73973e-11	3.73973e-11	1115.07	169.002	15088	659.538	19868.1	13516.3	18907.9	22832.3	14475.3	23863.6	21583.4	17210.8	18140.5	25444.8	18815.9	24997.7	16896.8	16489.4	18290.5
28.12_896.7679m/z	896.768	28.1189	pos	TG(16:0/18:2(9Z,12Z)/20:4(5Z,8Z,11Z,14Z))	HMDB0005391	M+NH4	C57H98O6	46.2	66.4	-2.54263	1.30043	5.77539e-06	1.72183e-05	-1.93671	0.261211	1167.69	4470.3	3.73973e-11	1648.73	371.749	3298.47	6602.63	3.73973e-11	3.73973e-11	3.73973e-11	3.73973e-11	482.081	300.567	2086.81	1488.17	3.73973e-11	1236.17	4455.15	3999.91	3786.55	3548.28	3366.28	5338.09	9117.31	5430.53	4482.22	4146.9	4086.15	4010.65	3715.27	3340.98	4230.25
6.51_204.0892n	205.096	6.51008	pos	D-Tryptophan	65364	M+H, 2M+H, 2M+Na, 2M+K, M+Na, M+K	C11H12N2O2	58.2	96.1	-3.46945	2.19593	2.68542e-05	7.48672e-05	-2.1033	0.232725	3206.79	13779.3	614.007	1171.64	1790.65	983.511	1428.34	1030.16	829.016	879.321	31569.5	989.18	1388.97	1052.74	1168.11	1767.88	1438.81	12308.8	16066.1	13291.8	16403	16148.8	12214.9	11576.6	13813	17384.2	14836.5	14699.2	15275.2	11720	10035.5	10915.7
28.07_684.5579m/z	684.558	28.073	pos	DG(18:1(11Z)/22:6(4Z,7Z,10Z,13Z,16Z,19Z)/0:0)	HMDB0007208	M+NH4	C43H70O5	45	39.7	2.6144	1.51269	5.59941e-07	1.83188e-06	-2.10806	0.231959	1324.35	5709.4	3.73973e-11	215.313	9.72421	2512.88	7387.62	3.73973e-11	3.73973e-11	3.73973e-11	3.73973e-11	5.30612	10.5231	3913.33	2095.6	3.73973e-11	3714.94	3933.69	4935.3	8696.72	4234.31	6371.46	6299.16	4909.33	5592.97	3422.24	4707.64	5027.22	7139.22	6239.84	6811.24	7320.66
16.53_804.5517m/z	804.552	16.5263	pos	PC(14:0/22:4(7Z,10Z,13Z,16Z))	HMDB0007889	M+Na	C44H80NO8P	44.1	45.2	0.46054	2.52018	0.000168255	0.000433646	-2.11391	0.231019	4313.5	18671.6	2900.74	1029.24	483.272	1910.92	1568.18	2885.4	4587.87	39253.4	1378.7	926.875	747.388	452.966	791.654	4560.84	1225.05	1461.87	3463.3	12497.6	23190.7	21916.4	33943.5	26625.3	24763.3	20053.7	22982.3	19354.7	18300.4	19401.9	15534.2	16584.8
27.63_577.5181m/z	577.518	27.6295	pos	DG(16:0/18:1(11Z)/0:0)	HMDB0007101	M+H-H2O	C37H70O5	38.3	1.43	-1.64682	2.67085	4.45881e-10	1.96923e-09	-2.16546	0.22291	3471.3	15572.6	3.73973e-11	3822.5	1179.06	8215.28	17658.5	3.73973e-11	3.73973e-11	3.73973e-11	3.73973e-11	1911.73	1076.54	6912.68	5291.57	3.73973e-11	6001.58	17737.3	15491.7	15433.3	14345.9	14140.2	14859.6	15335.1	14531	14375.8	16265.9	16148.3	17336.9	16069.3	13844.9	17674
6.35_232.1545m/z	232.154	6.35025	pos	Isobutyryl carnitine	34492	M+H	C11H21NO4	47.9	42.3	0.646856	5.65012	0.000662795	0.00160157	-2.21494	0.215395	21701.3	100751	82.5589	198.17	9.53217	380.286	152072	35.9434	180.928	2.86843	171733	134.361	286.514	141.034	152.733	23.4789	85.4485	184000	44860.6	192169	42913.8	48052	118035	140578	33276.1	75677	75343.6	161165	106668	30378.6	155983	102167
26.55_544.4559m/z	544.456	26.5471	pos	TG(10:0/10:0/8:0)	HMDB0071580	M+NH4	C31H58O6	50	60	-2.46787	1.79094	5.66789e-14	3.82764e-13	-2.28344	0.205408	1317.21	6412.66	3.73973e-11	2256.02	2112.61	2834.07	4263.74	3.73973e-11	3.73973e-11	3.73973e-11	3.73973e-11	2148.56	2422.63	1307.52	1344.11	3.73973e-11	1068.91	7080.97	6211.59	6524.3	6470.56	5711.69	6169.91	5945.82	6184.41	6002.84	6691.61	6632.61	7418.58	6483.06	5516.99	7144.92
28.31_766.6885m/z	766.689	28.3089	pos	TG(14:0/14:0/16:1(9Z))	HMDB0042069	M+NH4	C47H88O6	36.1	0	-4.52403	1.38166	9.41199e-11	4.45079e-10	-2.29286	0.204071	814.818	3992.82	3.73973e-11	1574.52	249.085	1931.91	3592.08	3.73973e-11	3.73973e-11	3.73973e-11	3.73973e-11	502.321	198.669	1435.79	1517.26	3.73973e-11	1220.64	4756.75	5922.33	4084.75	3732.27	3521.99	3604.35	3567.12	3745.56	3624.73	3737.57	3808.37	4284.31	4055.57	3312.89	4133.71
13.00_563.3569n	546.354	13.0045	pos	PC(18:1(9E)/2:0)	LMGP01010878	M+H-H2O, M+H	C28H54NO8P	38	1.2	-3.25309	15.6164	5.61646e-12	3.02455e-11	-2.35709	0.195184	95573.5	489659	98980.3	10992.1	51108.4	87537.1	103.301	3920.42	42520.5	3870.55	348700	324774	164681	96463.2	167830	5645.85	26476.7	539326	456030	417762	548821	335496	539858	567291	458740	586669	587276	454076	484461	387567	498175	483335
16.39_874.4891m/z	874.489	16.3922	neg	PS(18:3(9Z,12Z,15Z)/22:6(4Z,7Z,10Z,13Z,16Z,19Z))	HMDB0012417	M+FA-H	C46H72NO10P	35.7	0.681	1.7767	1.05762	0.00435462	0.00943965	-2.39077	0.19068	701.009	3676.36	0.0415127	0.648025	2263.09	18.2604	9.45483	3.73973e-11	1833.68	58.3451	2051.78	2278.62	16.7881	1110.31	32.0742	77.3974	764.652	13130.4	7881.7	7422.89	6100.44	3731.96	3915.81	3985.42	2003.69	929.999	963.585	591.105	616.991	1237.82	1439.88	1193.72
27.11_163.1224m/z	163.122	27.11	pos	L(-)-Nicotine	HMDB0001934	M+H	C10H14N2	37.2	0	-3.82492	2.02782	4.51031e-11	2.20838e-10	-2.39663	0.189908	1550.57	8164.84	42.397	2600.19	1357.29	2813.35	4382.71	3.73973e-11	273.206	3.73973e-11	48.5601	2473.29	2413.13	2635.25	2289.57	3.73973e-11	1929.56	11224.6	9130.61	8110.45	7237.75	6619.83	9210.04	11881.4	10492.6	8565.28	8675.73	7763.43	7200.36	6007.7	4769.87	5583.09
14.66_402.2760n	420.31	14.6576	pos	7b-Hydroxy-3-oxo-5b-cholanoic acid	HMDB0000541	M+NH4, M+Na, M+H	C25H38O4	40.3	5.89	-2.39243	1.3443	7.18424e-05	0.00019264	-2.51547	0.174891	816.406	4668.09	9216.77	2524.46	5.85524	26.2347	29.6911	3.73973e-11	73.2045	37.5401	3.65614	29.7117	68.3078	35.0536	47.7737	126.649	21.1792	3201.77	7577.06	8492.67	3906.24	6623.92	7406.16	6822.67	4421.03	3642.39	2472.1	2768.33	2058.1	4207.23	3305.3	3116.35
14.04_149.0225m/z	149.022	14.042	pos	Benzoquinoneacetic acid	HMDB0002334	M+H-H2O	C8H6O4	46.3	40.3	-4.9496	3.73563	8.99723e-23	1.96802e-21	-2.53242	0.172848	4433.68	25650.7	5597.34	5031.59	1393.74	3579.07	6325.88	9911.8	3735.39	7738.77	1973.74	2634.44	3070.89	2881.67	2852.28	5010.81	4767.79	25775.1	24093.9	24499.5	24507.5	26071.6	25708	23350.8	24466.3	24423.5	26639	25716	28651	25243.2	27770	27845.2
7.06_446.0827n	445.075	7.05598	neg	Genistein 4'-O-glucuronide	HMDB0041737	M-H, 2M-H	C21H18O11	42.6	34.1	-4.87143	1.03267	9.46091e-05	0.000250433	-2.55296	0.170405	503.028	2951.95	17.1724	1.83001	3.73973e-11	58.7657	89.1535	3.73973e-11	3.14744	3.73973e-11	0.086325	3.73973e-11	5076.42	30.829	4.00488	3.73973e-11	2264	2273.46	2021.79	1440.51	3134.56	1228.3	3998.33	3930.59	1744.03	3825.17	3015.82	1780.17	4248.83	2351.66	2028.4	7257.57
28.74_367.3347m/z	367.335	28.7403	pos	Zymosterol intermediate 2	HMDB0006271	M+H-H2O	C27H44O	38.8	1.86	-3.20185	1.64463	2.24134e-09	9.30145e-09	-2.57201	0.168169	914.944	5440.61	3.73973e-11	1035.64	193.098	1997.08	4500.94	3.73973e-11	3.73973e-11	3.73973e-11	3.73973e-11	361.108	130.186	2140.02	1577.28	3.73973e-11	1788.8	8778.4	7242.09	6902.47	6329.38	5674.96	5741.72	6109.86	6569.5	4539.72	4516.01	4283.03	4301.28	3646.18	3165.05	3809.49
12.55_541.3134n	542.321	12.5547	pos	Leu Ala Pro Leu Glu	265004	M+H, M+Na	C25H43N5O8	36.8	0.00881	4.10119	10.5073	5.84715e-15	4.43949e-14	-2.58604	0.166543	34524.9	207304	17.2316	241.719	33401.8	60849.5	137552	3.73973e-11	194.88	21.5296	30902.8	1344.9	67555	67726.3	63835.5	20.0691	54210.3	209339	187535	235511	217859	193785	226985	203184	191158	222855	202854	206502	237761	196319	173076	204835
1.70_131.0689n	132.076	1.70335	pos	Creatine	7	M+H, 2M+H, M+Na, M+K, 2M+Na	C4H9N3O2	52.3	67.6	-4.10435	1.84117	1.12645e-07	3.97842e-07	-2.60573	0.164285	1233.81	7510.18	215.704	568.216	537.021	518.508	12523.3	185.127	677.375	257.368	470.894	414.354	319.249	618.527	545.614	175.361	480.516	7438.36	7320.28	7003.92	7035.59	7145.96	5563.53	6267.48	7873.5	6493.5	8609.75	7337.73	11861.8	7241.57	6791.08	8668.7
20.84_337.3063m/z	337.306	20.8421	pos	1,20-Eicosanediol	HMDB0040982	M+Na	C20H42O2	41.9	34.9	-4.51115	1.18453	1.52334e-05	4.35563e-05	-2.62859	0.161702	560.754	3467.83	7988.47	45.7174	7.94901	39.2096	25.632	21.5491	3.73973e-11	25.4455	5.05607	14.8114	36.1972	133.568	3.73973e-11	21.1236	46.5784	3833.8	3706.64	3930.28	4854.92	2547.3	3867.27	3064.6	3374.84	2582.17	2868.79	2825.22	4385.17	3650.88	3230.74	3294.8
2.01_160.1326m/z	160.133	2.00617	pos	cis-epsilon-octenoic acid	LMFA01030024	M+NH4	C8H14O2	47.8	44.3	-3.98868	2.39962	0.000167134	0.000431007	-2.63373	0.161127	2428.12	15069.6	0.589392	107.068	986.918	614.519	33013	8.56269	0.623562	12.0255	425.331	25.1576	121.182	115.377	462.296	18.2631	510.841	8391.12	12605.6	15189.4	14730.9	13269	23380.6	20717.7	30306	25534.6	8891.94	6614.53	9030.55	21052.2	6944.74	9385.3
17.92_530.2663n	531.274	17.9228	pos	PG(20:5(5Z,8Z,11Z,14Z,17Z)/0:0)	LMGP04050030	M+H, M+NH4	C26H43O9P	42.6	20.7	3.48142	1.74562	2.25209e-05	6.32732e-05	-2.64588	0.159776	1253.26	7843.89	18434.8	3.73973e-11	31.7894	3.73973e-11	0.893554	3.73973e-11	3.73973e-11	3.73973e-11	15.0726	3.73973e-11	3.73973e-11	3.73973e-11	3.73973e-11	298.587	17.7664	5627.9	6401.92	7587.88	5141.93	5797.63	8903.6	6680.52	10013.3	8500.21	7270.75	8459.3	8609.56	8592.87	10107.2	9963.86
23.10_418.3072n	419.314	23.1038	pos	Diisononyl phthalate	70706	M+H, M+Na	C26H42O4	37.7	4.31	-2.66685	1.86169	2.41488e-20	3.6505e-19	-2.66945	0.157186	981.943	6247	1466.39	2088.66	1288.8	90.9554	25.1325	908.11	1443.01	1139.37	983.451	626.612	558.709	720.62	893.996	1017.6	1477.74	5329.39	5475.7	7653.68	6245.79	6425.61	6348.19	5809.72	5783.78	5904.2	6398.69	6413.35	6937.27	6134.04	5657.57	7188
9.33_599.3175m/z	599.317	9.33202	neg	PG(10:0/10:0)	LMGP04010032	M+FA-H	C26H51O10P	39.1	7.41	-4.86241	1.56473	6.80684e-13	4.04833e-12	-2.84975	0.13872	622.938	4490.6	1401.52	1425.35	68.1757	1135.51	1550.29	249.676	157.813	143.035	46.9351	52.5243	254.508	1791.91	263.927	113.422	689.477	4427.82	5260	3996.28	3874.56	3729.91	4589.24	4779.44	5602.73	5213.51	6973.9	2915.13	4638.96	4428.29	3756.66	3172.6
7.53_349.0014m/z	349.001	7.53362	neg	Apigenin 7-sulfate	HMDB0037851	M-H	C15H10O8S	50.8	59.7	-2.66382	2.35974	0.000479877	0.00117782	-2.85567	0.138152	2263.17	16381.7	734.896	635.968	77.8594	308.317	725.274	4.04646	302.27	464.725	0.0351594	51.2714	19494.5	326.59	107.908	307.847	10406	10287.9	7869.65	7098.5	29782.5	7407.58	16330.9	19678.4	13864.1	15529.2	12418.1	18912.8	11065.9	9245.12	9311.35	56923.3
15.33_628.5044m/z	628.504	15.3279	pos	CerP(d18:1/18:0)	HMDB0010701	M+H-H2O	C36H72NO6P	33.5	2.41	-3.10264	1.07825	5.89976e-06	1.75793e-05	-2.99471	0.125459	364.619	2906.26	109.231	3.73973e-11	833.436	392.426	1.16717	3.73973e-11	84.8373	2904.72	199.14	13.7663	34.206	362.531	130.556	199.263	203.997	2090.78	1967.46	2313.24	243.721	2266.68	1068.06	1660.53	3956.72	5062.18	4297.22	3566.4	1449.16	4099.24	6040.75	3511.85
10.33_253.1799m/z	253.18	10.3266	neg	(3beta,9beta)-7-Drimene-3,11,12-triol	HMDB0036053	M-H	C15H26O3	43.2	23.2	-4.02685	1.27606	1.41123e-11	7.2681e-11	-3.02893	0.122518	363.991	2970.92	468.929	15.8057	1278.24	69.0537	62.1161	85.6065	733.813	222.862	1158.64	399.88	194.402	13.8837	5.13615	670.358	81.1393	2106.27	3244.31	3978.29	3138.55	3102.81	4556.44	2954.36	4061.97	3726.08	2357.67	2443.24	2284.71	2783.93	1955.12	1869.97
12.27_589.3148n	590.322	12.2716	pos	Met Gln Arg Arg	188973	M+H, M+K	C22H43N11O6S	34.6	0.000312	4.96825	6.32161	1.29244e-16	1.1968e-15	-3.03782	0.121766	8623.07	70817	28.3223	6.1475	6947.31	21897.5	8.50124	3.73973e-11	953.615	3.73973e-11	18383.6	2943.5	25831.4	22373.9	21064.7	20.0015	8887.52	60800.8	67731.9	79205.9	59451.5	57022.6	73039	84199.7	71933.9	63332.6	89577.4	72632	78180.8	65699.1	66484.5	72963.5
21.15_886.5560n	904.59	21.1483	pos	PI(18:3(9Z,12Z,15Z)/20:1(11Z))	LMGP06010382	M+H, M+Na, M+NH4	C47H83O13P	43.6	31.8	-1.25833	2.48328	7.79676e-14	5.16261e-13	-3.07051	0.119038	1295.4	10882.2	477.847	100.377	3815.53	1292.57	564.233	13.241	2914.37	2830.3	1522.71	200.629	3.73973e-11	286.906	226.301	2309.99	2875.93	13092.1	9063.88	10593.7	14324.4	6610.51	13643.1	12401.5	9268.55	9093.28	13507.7	9853.85	14051.9	8804.22	9168.83	9756.19
1.63_175.1005n	198.09	1.62585	pos	N-Acetyltranylcypromine	2896	M+Na, M+K, M+H	C11H13NO	49.7	61.2	4.38774	2.41422	1.28054e-12	7.3755e-12	-3.13146	0.114113	1201.6	10529.9	232.754	619.052	321.253	672.112	11368.6	289.992	450.807	291.693	508.636	581.455	426.705	782.666	612.385	318.645	547.261	12182.5	10388.7	12237.4	9561.55	10214.6	10295.4	10528.7	9098.15	10928.1	10436.5	9893.41	10362	9916.79	9534.3	12370.5
21.13_698.3658n	716.4	21.1318	pos	HEUDELOTTIN C	43978	M+H, M+NH4	C39H54O11	41.7	13.6	-1.18575	1.69258	3.10404e-10	1.39106e-09	-3.21524	0.107675	581.921	5404.4	21.7627	0.0809489	26.4215	3.73973e-11	3.73973e-11	2472.41	3.77869	1588.81	3.73973e-11	3.73973e-11	3.73973e-11	2.82367	0.0437921	4612.26	0.412235	4819.14	5377.22	4283.05	4448.47	3823.22	7661.07	4905.37	5877.16	6166.24	3623.35	5159.7	8795.79	4267.48	4980.23	6878.5
1.62_274.0886m/z	274.089	1.61885	pos	Muramic acid	HMDB0003254	M+Na	C9H17NO7	48.5	58.1	-4.41247	1.03942	8.52394e-08	3.04945e-07	-3.27539	0.103278	225.585	2184.25	3.73973e-11	3.73973e-11	8.74123	35.9541	3171.51	47.3002	3.73973e-11	18.2642	3.73973e-11	3.73973e-11	3.73973e-11	3.73973e-11	3.73973e-11	102.007	3.73973e-11	2301.95	1930	3456.64	1013.09	2344.19	2662.96	2974.81	2035.06	1214.74	2236.07	2392.47	1169.26	1897.38	2683.2	2451.94
10.72_574.3733m/z	574.373	10.7233	pos	Ile Lys Lys Trp	162857	M+H	C29H47N7O5	37.9	0.0256	3.77145	1.50417	0.000434931	0.00107281	-3.27838	0.103064	661.105	6414.49	3.73973e-11	3.73973e-11	50.9424	39.8752	2.37934	4501.14	26.7503	6.07185	8.71096	3.73973e-11	143.658	4.60907	101.324	4856.43	174.688	6907.71	20779.5	1620.08	2371.5	12163.7	3604.11	10192.7	3396.05	7574.33	9392.83	8356.54	409.044	1103.94	3356.36	4988.9
16.20_349.3332n	372.31	16.1955	pos	Pipercitine	HMDB0039937	M+H-H2O, M+Na	C23H43NO	39	11.7	-3.58603	2.90665	2.23629e-10	1.01975e-09	-3.27976	0.102966	1558.62	15137.3	1897.56	2489.21	792.114	984.877	1949.58	17.2625	7291.02	11.8579	627.511	323.793	1669	805.308	1622.14	2294.65	603.405	16140.3	13192.8	26128.2	14943.7	17932.1	24128.7	20073	15336.3	13802.1	11937.2	10653.7	14682.3	7915.61	10315.1	9877.84
24.83_904.4770m/z	904.477	24.8329	pos	PS(DiMe(11,3)/DiMe(11,3))	HMDB0061552	M+K	C46H76NO12P-2	37.4	3.32	3.84264	3.76428	2.90754e-09	1.1935e-08	-3.29505	0.10188	2735.47	26849.8	2020.8	2544.96	449.595	827.542	8977.81	3.73973e-11	10668.6	3.73973e-11	4645.08	3629.5	2575.41	1883.32	1341.15	3.73973e-11	1468.27	1564.77	16694.8	47397.2	36150.4	32030.1	32400.4	34504.9	28854.6	24738.4	29892.4	27216.2	30872.1	18934.5	20081.4	21415.3
13.00_481.3157n	482.323	12.9977	pos	PE(18:0/0:0)	40775	M+H, M+Na, M+H-H2O	C23H48NO7P	48.3	57.3	-2.26932	4.96476	3.72497e-12	2.04154e-11	-3.3079	0.100977	4457.72	44146	307.419	228.939	92.8117	489.918	14640.9	0.230369	46630.6	16.7268	1063.67	1886.93	189.017	846.235	81.391	57.4036	333.703	50594.7	40772.7	46918.5	43854.7	39381.9	46083.5	39288.3	39390.3	48756.4	47415.1	41856.2	45796.8	38010.5	38102.6	55968.2
27.39_259.1689m/z	259.169	27.3945	pos	[8]-Shogaol	HMDB0031463	M+H-H2O	C17H24O3	44.7	25.5	-1.29955	1.39579	1.41727e-16	1.30923e-15	-3.32217	0.099983	330.918	3309.74	3.73973e-11	639.159	295.827	624.419	487.076	3.73973e-11	3.73973e-11	3.73973e-11	3.73973e-11	498.749	419.721	759.884	662.233	3.73973e-11	576.705	3476.27	2641.2	3156.78	4282.2	3032.98	3966.88	3608.95	2813.39	2924.82	4583.22	3457.3	2876.75	3087.31	2581.96	3156.13
11.32_281.1375m/z	281.137	11.3188	pos	8-Deoxy-11,13-dihydroxygrosheimin	HMDB0041144	M+H	C15H20O5	40.4	11.6	-3.15512	1.49153	3.22708e-11	1.60379e-10	-3.36558	0.0970193	391.356	4033.8	36.3317	331.425	1583.96	5.58672	0.220496	5.80906	138.421	18.7396	95.5848	3231.4	101.901	144.305	79.5103	94.9108	2.24131	3983.48	3515.42	4555.37	3641.8	2564.49	4243.45	4426.7	5086.17	3921.9	2640.09	4533.21	6252.47	2469.99	3834.46	4837.95
18.82_555.4392m/z	555.439	18.821	neg	Alpha-Linolenic acid	HMDB0001388	2M-H	C18H30O2	47	47.8	-4.81147	1.29472	4.14647e-11	2.03805e-10	-3.37095	0.096659	302.19	3126.35	3.73973e-11	167.795	3.73973e-11	3.73973e-11	3.73973e-11	183.35	3.73973e-11	3.73973e-11	9.65936	111.221	3289.25	3.73973e-11	12.7539	3.73973e-11	758.817	2697.83	2261.22	2159.07	2852	2834.18	3385.12	4453.04	3449.97	3892.51	3317.16	3348.18	3748.75	2703.77	2647.2	3145.2
23.44_679.4296m/z	679.43	23.4383	pos	PA(15:0/18:3(9Z,12Z,15Z))	LMGP10010145	M+Na	C36H65O8P	42.5	18.9	-1.94981	2.71677	2.66457e-14	1.87745e-13	-3.44119	0.0920658	1187.02	12893.2	737.077	386.913	1737.21	52.7336	3.73973e-11	3.73973e-11	836.441	3.73973e-11	11536.2	32.8174	46.0255	12.4225	371.916	3.73973e-11	2055.55	14897.8	14885.4	15195.7	12750.6	12490.4	12791.9	12302.1	12176.8	11303.3	12676.7	12319.7	13296.7	11841.3	10986.2	13483.5
2.92_123.0546m/z	123.055	2.92428	pos	Imidazolepropionic acid	HMDB0002271	M+H-H2O	C6H8N2O2	42.5	18.8	-4.89218	2.29473	2.48137e-11	1.24565e-10	-3.45407	0.0912473	873.207	9569.68	32.4017	14.9687	198.902	190.101	10887.1	60.1553	83.6229	52.4766	207.498	81.472	280.457	378.327	248.573	87.5343	294.478	11308.8	8287.07	8669.58	9106.65	11989.7	9222.03	9567.44	10824.6	9447.26	6731.58	7086.28	10080.2	11778.6	9277	10168.4
18.18_330.3362m/z	330.336	18.1774	pos	N,N-dimethyl-Safingol	53956	M+H	C20H43NO2	52.9	68.5	-1.47009	3.20262	2.23855e-13	1.40325e-12	-3.46661	0.0904579	1638.4	18112.3	1667.96	2053.95	1130.59	2285.25	2823.44	348.179	742.83	1033.48	481.04	847.442	2114.65	2236.6	2753.45	2387.89	1669.25	23323.3	12400.5	14482.3	12545.2	14654.7	24077.4	16896.7	18049.2	17034.7	14307.1	15801	19221.3	30336.7	19946.9	18607.6
27.94_634.5401m/z	634.54	27.9371	pos	DG(18:2(9Z,12Z)/18:2(9Z,12Z)/0:0)	HMDB0007248	M+NH4	C39H68O5	47.1	41.3	-0.660399	2.69148	7.18549e-15	5.39455e-14	-3.52342	0.0869652	1085.27	12479.4	3.73973e-11	882.626	3.73973e-11	1936.85	2665.01	3.73973e-11	3.73973e-11	3.73973e-11	3.73973e-11	3.73973e-11	3.73973e-11	7148.43	1080.02	3.73973e-11	2566.15	9672.75	12757.7	14761.5	10468.9	15619.8	15005.6	11903	10980	11376.5	8488.73	10212.2	13511.6	14958	13186.8	14287.6
8.50_401.0868m/z	401.087	8.50023	neg	Docosahexaenoylcarnitine	HMDB0062467	M+FA-H	C19H16O7	47.8	42.5	-2.70399	1.98505	1.13377e-24	3.62386e-23	-3.63779	0.0803373	522.34	6501.84	461.445	597.453	129.806	506.917	428.532	483.229	265.032	495	458.103	213.074	409.527	357.029	1065.73	444.542	1519.68	6853.04	6458.97	6929.62	5849.4	6357.08	5820.71	6234.64	6113.03	5847.16	6563.96	5981.61	6840.66	6799.7	7847.78	7030.22
28.26_794.7211m/z	794.721	28.2558	pos	TG(16:0/14:0/16:1(9Z))	HMDB0010412	M+NH4	C49H92O6	36.6	0	-2.73994	2.34661	7.12425e-23	1.58944e-21	-3.68417	0.0777954	698.87	8983.44	3.73973e-11	936.933	253.612	1118.04	2533.23	3.73973e-11	3.73973e-11	3.73973e-11	3.73973e-11	341.203	245.438	1975.72	1530.91	3.73973e-11	1547.98	10448.1	8863.04	8797.7	8382.68	8860.92	9281.09	8738.93	8578.03	8202.59	9109.32	9149.04	9669.32	8939.51	7927.42	9803.98
26.11_905.8342m/z	905.834	26.105	pos	TG(18:0/22:5(4Z,7Z,10Z,13Z,16Z)/o-18:0)	HMDB0045288	M+H-H2O	C61H110O5	34.5	0	2.34997	1.10478	2.43899e-15	1.93651e-14	-3.68876	0.0775486	162.952	2101.29	1.28896	3.73973e-11	853.124	3.73973e-11	3.73973e-11	3.73973e-11	10.4952	3.73973e-11	1.1584	153.189	1425.02	3.73973e-11	3.73973e-11	3.73973e-11	3.73973e-11	2820.72	2226.24	2116.17	2111.93	2053.38	1923.62	1936.47	1863.61	1829.43	2064.39	2183.42	2286.51	2044.69	1832.54	2226.21
1.63_337.1708m/z	337.171	1.62585	pos	N2-Fructopyranosylarginine	HMDB0041541	M+H	C12H24N4O7	43.9	31.6	-2.88967	1.00377	2.27551e-10	1.03727e-09	-3.68987	0.0774885	143.929	1857.43	3.73973e-11	3.73973e-11	3.73973e-11	3.73973e-11	2139.89	11.4919	3.73973e-11	7.55318	3.73973e-11	3.73973e-11	3.73973e-11	3.73973e-11	3.73973e-11	3.73973e-11	3.73973e-11	2187.21	1571.86	2042.43	1490.82	2028.6	1924.33	2025.27	1480.07	1306.76	1643.46	2110.29	1114.95	2702.48	2003.24	2229.68
20.97_400.3416m/z	400.342	20.9734	pos	Persenone B	HMDB0035959	M+NH4	C23H42O4	46.2	43.5	-1.47222	2.02061	6.13706e-13	3.66787e-12	-3.69823	0.0770412	539.52	7003.01	868.882	329.513	207.628	134.32	3.73973e-11	1048.87	361.683	2422.21	66.7864	3.73973e-11	14.0847	270.43	72.7122	2199.78	95.9032	5260.99	3343.71	10501.1	5813.65	6167.33	9627.41	7115.82	6090.49	7059.78	8873.14	6304.17	8177.93	5331.92	8099.98	7277.78
11.56_219.1743m/z	219.174	11.5626	pos	Curdione	HMDB0034714	M+H-H2O	C15H24O2	54.4	74	-0.288637	2.4983	5.44215e-17	5.28968e-16	-3.83612	0.0700184	733.974	10482.6	1069.16	443.98	3849.5	294.742	337.891	629.491	1316.98	705.265	454.519	207.014	285.895	260.027	250.089	660.376	244.681	9698.75	8388.23	12171.7	9461.68	8952.68	9965.15	10291.7	10509.8	8987.51	8452.25	11506.5	13373.6	8851.69	12081.3	14546.1
14.72_224.1770n	269.212	14.7154	neg	S-cucujolide III	LMFA07040046	M-H2O-H, M+FA-H	C14H24O2	37.7	1.95	-2.92281	3.00381	3.95847e-12	2.16465e-11	-3.8431	0.0696807	1074.33	15417.9	879.224	1075.3	522.046	832.434	851.919	1946.59	988.575	503.182	528.443	4046.95	460.843	519.479	2131.7	393.077	435.193	14918.5	18650.2	16809.5	16411	23107.3	20142.7	16271.8	22319.8	15230.3	14480.5	6506.03	15399.1	12809.4	10231	7981.68
9.69_509.2860m/z	509.286	9.685	neg	PG(18:1(9Z)/0:0)	LMGP04050006	M-H	C24H47O9P	41	14.7	-4.87478	1.46984	5.33686e-13	3.21687e-12	-3.94211	0.0650587	238.1	3659.78	16.6218	10.7326	22.1209	25.0079	1.4675	46.5598	124.895	95.9126	42.2291	5.90769	407.372	28.1034	52.1939	181.934	2510.45	4694.28	4789.38	3109.31	4454.51	3378.1	4193.46	4293.15	4025.36	4478.71	3066.97	2004.57	2924.51	3857.72	2914.99	2711.63
16.82_353.3286n	354.336	16.8162	pos	Anandamide (20:l, n-9)	3722	M+H, M+Na	C22H43NO2	47.9	47.7	-2.10331	1.39436	6.08907e-21	1.00984e-19	-3.98782	0.0630298	196.894	3123.82	186.007	952.902	38.0742	6.64721	5.49448	3.73973e-11	169.282	3.73973e-11	420.823	667.177	148.675	2.9075	182.246	170.104	3.07132	3659.87	3314.43	3057.32	2996.88	2801.22	3065.13	3559.4	2741.17	2587.62	3137.59	3029.63	3778.59	3182.11	2751.98	3194.41
27.73_780.7052m/z	780.705	27.7268	pos	TG(14:0/15:0/16:1(9Z))	HMDB0042099	M+NH4	C48H90O6	36.2	0	-3.12948	1.86471	4.44689e-15	3.41893e-14	-4.01454	0.0618732	358.254	5790.12	3.73973e-11	338.109	95.1366	1130.81	2955.31	3.73973e-11	3.73973e-11	3.73973e-11	3.73973e-11	3.27986	3.73973e-11	204.084	250.733	3.73973e-11	396.339	9600.67	6446.53	5745.61	5686.45	5065.86	5266.33	5300	5285.49	4790.86	5448.68	5605	5864.52	5726.87	4934.72	6084.24
19.41_356.3515m/z	356.351	19.4076	pos	Eicosanoyl-EA	3723	M+H	C22H45NO2	45.4	32	-2.40703	2.20554	2.15573e-16	1.93692e-15	-4.02453	0.0614464	498.322	8109.86	616.875	1335.07	394.223	729.615	687.68	2.76671	3.73973e-11	31.3614	3.73973e-11	3.73973e-11	1017.25	891.036	1049.28	20.6878	698.992	7576.51	5227.69	6644.63	5975.38	7054.1	9416.09	9269.73	8575.61	7894.03	6919.78	7915.3	9414.91	11564.6	8228.84	9970.67
20.21_400.3416m/z	400.342	20.211	pos	Lepidiumterpenyl ester	HMDB0036865	M+NH4	C23H42O4	42.1	14.9	-1.40784	5.33597	1.27248e-12	7.33062e-12	-4.03825	0.0608645	2904.3	47717.4	1473.89	672.155	353.144	497.028	3.73973e-11	16721.7	5.06834	10754.7	8.17588	3.73973e-11	63.6023	470.524	354.586	11985	204.92	37614.8	28330.6	71253.4	48222.1	41587.8	71105.5	61930.7	49025.6	42304.3	51608.8	40177.8	57246.4	30128.5	49685.1	35540.2
24.32_446.3757n	429.372	24.3207	pos	13'-Hydroxy-alpha-tocopherol	HMDB0012559	M+H-H2O, M+Na	C29H50O3	44.8	27.4	-0.634383	4.02237	5.61743e-14	3.79644e-13	-4.04533	0.0605668	1629.35	26901.8	2384.73	2408.6	1281.44	1364.19	5654.3	3.73973e-11	6135.7	3.73973e-11	1904.86	891.07	706.339	938.028	216.253	3.73973e-11	554.811	22246.1	14127.2	21190	36875.2	24110.3	34735.9	37577.8	24252.1	26754.9	28931.3	19377.3	27772	35745.6	26262.2	23568.6
25.77_388.2610n	371.258	25.7695	pos	7alpha-hydroxy-3-oxochol-4-en-24-oic Acid	HMDB0062744	M+H-H2O, M+H	C24H36O4	43.9	33.6	-0.861833	2.21987	4.46546e-07	1.4773e-06	-4.10904	0.0579503	592.755	10228.7	3.73973e-11	2087.56	576.084	1755.06	2.00882	3.73973e-11	3.73973e-11	3.73973e-11	3.73973e-11	237.41	34.0906	1882.62	409.505	3.73973e-11	1906.98	6615.19	11154.4	17229.9	7913.96	20230.3	4704.1	11896.1	14198.3	5377.3	4509.3	15779.9	18221.1	3772.93	6304.69	5522.68
6.69_430.0883n	429.081	6.69417	neg	Daidzein 4'-O-glucuronide	HMDB0041717	M-H, 2M-H	C21H18O10	44.6	30.7	-3.85852	1.42237	9.13301e-11	4.32186e-10	-4.17895	0.0552091	200.649	3634.36	3.73973e-11	3.73973e-11	864.242	3.73973e-11	2.69865	3.73973e-11	3.73973e-11	3.73973e-11	3.73973e-11	3.16938	1649.78	3.73973e-11	0.929918	0.552328	488.368	3150.27	2810.86	3155.38	3878.84	1929.11	3116.07	6131.35	3033.23	3857.57	2514.72	4632.13	3215.08	2797.78	3959.7	6333.27
25.12_516.4246m/z	516.425	25.12	pos	TG(10:0/8:0/8:0)	HMDB0072193	M+NH4	C29H54O6	46.5	38.1	-2.44661	2.51273	9.78566e-26	3.95214e-24	-4.23205	0.0532138	533.318	10022.2	3.73973e-11	1585.24	1337.91	750.113	79.9536	3.73973e-11	260.779	3.73973e-11	3.73973e-11	1611.93	1021.65	380.273	767.53	3.73973e-11	204.395	9069.57	9426.29	9723.82	9667.15	9692.72	10272.3	10322.2	10078.6	8981.92	10716.8	10558	11337.1	9928.8	9199.65	11357.6
1.65_242.0785m/z	242.078	1.65112	neg	Cytidine	HMDB0000089	M-H	C9H13N3O5	41.3	10.9	0.896402	1.23651	6.13429e-16	5.21074e-15	-4.23446	0.053125	133.127	2505.92	3.73973e-11	3.73973e-11	3.73973e-11	3.73973e-11	3.73973e-11	3.73973e-11	1.7039	3.73973e-11	0.0258803	0.218387	1513.46	1.48202	0.682941	3.73973e-11	479.327	2651.18	2499.28	2214.28	2992.12	2138.92	2826.23	2488.68	3223.23	3067.7	2590.04	1982.83	1975.65	2412.83	2220.74	2305.07
1.72_86.0729n	104.107	1.71835	pos	(E)-2-Penten-1-ol	HMDB0031604	M+NH4, M+K	C5H10O	42.4	15.9	-2.97611	3.45602	2.40602e-18	2.77277e-17	-4.25543	0.0523586	1008.7	19265.2	195.651	165.029	139.293	279.443	12517.1	117.377	160.442	86.8825	200.011	194.426	188.569	315.754	276.329	113.815	180.352	21080.2	17359.6	19225.1	19203.6	20974.7	19442.1	19752.1	18929.1	16477.8	19548.8	17875.1	19375.5	18608.6	19473.6	21651.3
13.80_319.2265m/z	319.226	13.7984	neg	9(R)-HETE	45649	M-H	C20H32O3	44	43.2	-4.30822	1.60727	4.49867e-13	2.73252e-12	-4.27059	0.0518111	224.044	4324.24	299.6	44.0306	885.606	282.947	1.11933	146.227	56.7644	77.1487	262.39	627.924	106.819	218.064	36.2552	83.0834	232.676	3619.7	3267.64	3806.63	5442.96	5052.85	5048.27	4263.4	7304.47	4889.76	5198.1	2851.97	3164.93	4893.23	2971.59	3088.05
12.71_250.1443m/z	250.144	12.7128	neg	Diethylpropion	HMDB0015072	M+FA-H	C13H19NO	40.8	8.06	-2.56654	1.59342	7.49252e-16	6.30458e-15	-4.38797	0.0477628	196.382	4111.62	148.455	554.978	78.006	192.856	249.252	144.612	71.6361	306.967	70.7995	279.139	54.5379	219.03	236.854	231.405	107.209	5804.44	6123.76	5351.13	3592.82	4183.3	3943.8	3783.67	3734.22	3205.17	3568.54	3237.34	3880.6	3842.66	3217.32	4205.53
4.27_164.0718m/z	164.072	4.26905	neg	L-Phenylalanine	28	M-H	C9H11NO2	56.4	85.6	0.858201	2.74782	7.47538e-18	8.10951e-17	-4.45422	0.0456192	562.743	12335.7	4398.76	17.8463	82.3668	364.708	80.529	47.2266	454.113	721.413	68.2746	27.1631	551.044	478.922	14.8494	941.435	192.486	14630.1	11489.9	9931.41	12328.9	13730	12306.6	10740.6	12765.7	12598.1	11823.6	18166.5	9932.3	10960.2	11407.4	12223.8
18.95_599.5024m/z	599.502	18.9469	pos	DG(16:0/20:4(5Z,8Z,11Z,14Z)/0:0)	HMDB0007112	M+H-H2O	C39H68O5	41.9	20.4	-1.57335	2.40846	2.8053e-16	2.49601e-15	-4.53646	0.0430913	399.213	9264.35	1065.5	328.617	424.016	267.984	135.624	788.431	10.9328	1761.13	82.8	3.73973e-11	86.9873	20.3791	183.619	831.763	0.413093	9047.39	6560.03	9489.44	9971.49	7198.78	11167.7	11674.3	9083.96	8741.76	9258.39	8464.76	14090.4	6671.88	8238.87	9306.14
1.83_138.0544m/z	138.054	1.82885	pos	Trigonelline	273	M+H	C7H7NO2	54.5	79.2	-4.36506	1.86735	6.50702e-13	3.87947e-12	-4.72741	0.0377493	223.198	5912.64	3.73973e-11	3.73973e-11	0.418717	13.0136	3280.94	7.0779	3.73973e-11	1.63558	18.9273	3.73973e-11	1.60739	16.9146	3.96935	0.158519	3.30212	7435.49	6068.23	4372.31	5281.19	4806.43	4860.93	5108.92	7360.32	3116.77	5638.26	6922.75	7279.28	6953.92	4442.88	9041.91
1.78_191.0192m/z	191.019	1.77512	neg	Citric acid	124	M-H	C6H8O7	45.6	35.4	-2.89006	1.09782	3.36702e-16	2.9653e-15	-4.79055	0.0361327	69.4811	1922.94	14.6087	40.5244	9.84164	0.309422	4.32937	45.3092	31.6221	53.8684	50.7406	60.5438	408.786	26.7933	35.9636	62.9203	196.056	2162.83	2878.86	2430.6	1671.54	2152.83	2228.6	2266.25	1851.91	1743.69	1403.22	1535.97	1621.11	1654.44	1731.46	1510.81
10.82_178.0986n	179.106	10.8167	pos	alpha,alpha-Dimethylphenethyl formate	91380	M+H, M+Na, M+H-H2O	C11H14O2	48.9	50.8	-4.15199	1.24028	4.79212e-20	6.91287e-19	-4.7925	0.0360839	88.9693	2465.62	77.0897	26.5731	174.566	199.792	122.99	17.5421	27.8279	20.3319	37.7991	60.7373	83.7362	162.203	119.5	22.5935	181.256	1698.44	1946.4	2339.26	2296.06	2232.45	2385.52	2289.67	2473.45	2566.01	2533.37	2473.64	2823.6	2679.18	3196.6	3050.71
27.24_796.7357m/z	796.736	27.2424	pos	TG(20:0/16:0/10:0)	HMDB0063287	M+NH4	C49H94O6	40.5	18.9	-4.07398	2.63916	6.78118e-25	2.26464e-23	-4.8322	0.0351045	380.833	10848.5	3.73973e-11	1202.65	344.31	264.272	46.4043	3.73973e-11	5.2137	3.73973e-11	3.73973e-11	109.379	1224.14	909.208	780.009	3.73973e-11	826.897	13074	11476.3	10994.5	10175.3	9975.03	10468	10269.7	10109.2	9670.91	11572	11290.8	12027.3	10291.6	9347.97	11985.5
14.70_428.2997m/z	428.3	14.6974	pos	PGF2alpha-11-acetate methyl ester	LMFA03010097	M+NH4	C23H38O6	45.1	30.5	-2.34157	1.01705	4.08428e-20	5.95586e-19	-4.87439	0.0340928	55.5316	1628.84	3.73973e-11	3.73973e-11	3.73973e-11	3.73973e-11	757.757	3.73973e-11	68.1655	3.73973e-11	1.60492	3.73973e-11	3.73973e-11	3.73973e-11	3.73973e-11	5.02768	0.419459	1565.67	1547.63	1617.76	1431.05	1642.89	1875.23	1571.07	1476.56	1541.27	1580.77	1499.68	1572.03	1610.21	2026.07	1874.67
13.11_763.4784m/z	763.478	13.1102	pos	PI(13:0/17:1(9Z))	LMGP06010042	M+H-H2O	C39H73O13P	32.8	0	3.61522	1.31768	1.97664e-10	9.05182e-10	-4.89661	0.0335717	102.358	3048.93	3.73973e-11	3.73973e-11	915.696	0.135989	3.73973e-11	3.73973e-11	199.486	3.73973e-11	71.4419	3.73973e-11	3.73973e-11	3.73973e-11	3.73973e-11	3.73973e-11	348.605	3373.05	3805.28	3001.98	3500.16	3614.52	3151.61	2073.64	1501.73	5511.98	3326.49	3576.6	3211.43	860.735	3718.29	1506.47
10.27_620.2959n	603.293	10.2697	pos	PI(20:4(5Z,8Z,11Z,14Z)/0:0)	46748	M+H-H2O, M+K, M+NH4, M+Na, M+H	C29H49O12P	48.9	47.2	-0.470587	3.02505	5.97344e-13	3.57247e-12	-4.90118	0.0334654	494.16	14766.3	0.573356	898.086	2688.71	117.573	0.900697	3.73973e-11	1288.06	1.62944	1084.27	0.844032	100.391	187.167	143.011	0.031209	901.155	17007.6	17364.8	13520	22088.9	11933.2	16596.7	21770.5	18060.9	18814.4	13860.6	9762.99	10316.9	10861.3	10614.6	8920.64
12.27_708.4917m/z	708.492	12.2716	pos	PE(P-16:0/17:2(9Z,12Z))	LMGP02030017	M+Na	C38H72NO7P	32.6	0.0128	-3.09149	1.298	1.10529e-11	5.77e-11	-4.9872	0.0315284	88.2689	2799.66	3.73973e-11	3.73973e-11	291.844	3.73973e-11	3.73973e-11	3.73973e-11	164.743	3.73973e-11	843.766	2.82474	3.73973e-11	3.73973e-11	3.73973e-11	3.73973e-11	20.8558	2926.77	3834.01	3997.17	2086.4	2176.35	2918.02	4835.26	2153.06	3987.67	1845.81	2452.18	1891.87	2234.95	2382.35	2273.09
13.90_774.5642m/z	774.564	13.9023	neg	PE(O-18:0/18:2(9Z,12Z))	LMGP02020048	M+FA-H	C41H80NO7P	34.8	13.7	-1.75418	1.24591	3.05993e-06	9.34604e-06	-5.0222	0.0307729	93.1935	3028.43	110.871	109.281	112.836	168.945	390.964	3.73973e-11	91.9855	63.5859	62.4128	71.3877	3.73973e-11	3.73973e-11	15.0757	200.558	3.73973e-11	2034.82	2047.42	1214.37	2643.45	5085.63	7147.58	6711.81	3619.58	4036.98	3042.66	1696.13	2389.06	858.697	1618.17	1280.1
13.14_515.3123m/z	515.312	13.1407	pos	alpha-Amylcinnamyl acetate	HMDB0036207	2M+Na	C16H22O2	37.7	4.08	-1.73806	2.68736	1.3559e-15	1.10487e-14	-5.03762	0.0304457	351.773	11554.1	0.969986	3.73973e-11	8.09221	63.2647	5055.19	3.73973e-11	0.64144	3.73973e-11	3.73973e-11	3.73973e-11	0.0500829	75.2829	0.484124	2.96664	69.6627	8248.68	9691.69	8113.21	13945.5	11439.7	16502.2	11770.1	8550.33	12871.4	14371.6	12570.2	11706.1	12538.9	10176.3	10815.8
28.63_523.4707m/z	523.471	28.632	pos	DG(14:0/16:0/0:0)	HMDB0007011	M+H-H2O	C33H64O5	38.8	0	-2.63908	1.25756	1.80647e-19	2.41737e-18	-5.03897	0.0304171	75.0058	2465.91	3.73973e-11	3.73973e-11	3.73973e-11	3.73973e-11	1125.09	3.73973e-11	3.73973e-11	3.73973e-11	3.73973e-11	3.73973e-11	3.73973e-11	3.73973e-11	3.73973e-11	3.73973e-11	3.73973e-11	3197.13	2657.68	2657.25	2456.48	2436.1	2343.78	2458.03	2438.92	2186.36	2489.13	2254.6	2538.13	1924.1	2208.42	2742.53
11.51_237.1854m/z	237.185	11.5144	neg	14-keto pentadecanoic acid	LMFA01060049	M-H2O-H	C15H28O3	43.8	33.7	-2.23607	2.98323	4.04919e-20	5.91111e-19	-5.06847	0.0298015	413.272	13867.5	4567.52	3.73973e-11	3.73973e-11	3.73973e-11	184.816	3.73973e-11	3.73973e-11	166.878	3.73973e-11	3.73973e-11	20.4575	342.632	131.787	759.678	25.3105	15229	14256	15756.8	11884	14595.8	14839.3	13761.9	17269.5	14635.4	9711.09	12924.1	13999.5	12370.7	11975.2	14803.8
3.00_102.1274m/z	102.127	3.00195	pos	Hexylamine	HMDB0032323	M+H	C6H15N	46.3	36.7	-3.65203	5.38075	9.76421e-13	5.7061e-12	-5.07746	0.0296164	1444.42	48771.1	1588.51	1594.73	1020.29	1746.15	2274.57	1639.11	1156.33	1607.2	682.689	1322.83	1479.35	1641.65	1245.76	1490.47	1176.71	49684.9	46799.4	42759.4	40701.1	67322.7	42900.8	46540.6	48558.5	44588.9	50690	60340.4	68078.8	61516.2	4993.93	56090.7
9.33_311.1677m/z	311.168	9.33202	neg	N-Undecylbenzenesulfonic acid	HMDB0032549	M-H	C17H28O3S	41.1	13.7	-2.93457	1.64313	1.26845e-15	1.03708e-14	-5.1532	0.0281017	124.596	4433.74	81.5724	49.8206	26.7274	6.26351	234.492	3.73973e-11	410.078	297.716	28.7617	28.8562	18.6495	139.113	39.0336	403.188	104.662	3910.77	3853.26	3730.11	5587.3	4054.55	3366.26	4126.59	4220.72	3342.99	3915.14	3996.84	4193.2	6863.67	6114.44	5230.32
21.38_304.2998m/z	304.3	21.3787	pos	1-hexadecylpyridinium	34547	M+H	C21H37N	38.2	0.104	-0.187935	1.62784	4.40376e-17	4.32743e-16	-5.20138	0.0271788	115.717	4257.62	9.80297	74.2269	3.73973e-11	3.73973e-11	3.73973e-11	440.869	1.29053	487.014	3.73973e-11	3.73973e-11	3.73973e-11	3.73973e-11	44.3183	678.232	3.73973e-11	2764.38	2364.07	4577.7	3780.22	4530.54	4439.46	4091.4	4155.63	4053.61	5211.17	4504.18	4530	5639.58	4072.9	5149.45
27.36_787.4785m/z	787.479	27.3646	pos	20-Deoxynarasin	HMDB0030449	M+K	C43H72O10	39.2	4.43	3.78191	1.25751	2.44714e-21	4.25032e-20	-5.28067	0.0257253	62.9388	2446.57	3.73973e-11	131	95.7518	118.404	3.73973e-11	3.73973e-11	3.73973e-11	3.73973e-11	3.73973e-11	147.23	149.015	153.766	135.567	3.73973e-11	13.3482	2566.11	2016.92	2510.69	2341.09	2309.4	2808.35	2605.02	2105.3	2122.12	2582.36	2302.99	2889.63	1869.36	2550.19	3119.02
4.28_147.0449m/z	147.045	4.27615	neg	3-(3-Hydroxyphenyl)propanoic acid	HMDB0000375	M-H2O-H	C9H10O3	39.8	2.56	-1.57806	1.23043	6.56051e-19	8.1526e-18	-5.34406	0.0246195	59.1817	2403.86	3.84683	36.327	16.0601	11.3281	3.73973e-11	15.9788	226.103	363.551	2.73993	6.16101	3.73973e-11	1.1165	6.84295	197.67	3.73973e-11	2845.29	2276.15	1961.24	2370.32	2678.95	2401.41	2111.56	2483.28	2457.15	2280.65	3585.2	1919.47	2142.91	2186.26	2358.05
26.95_848.7679m/z	848.768	26.9521	pos	TG(16:0/16:0/18:2(9Z,12Z))	HMDB0005362	M+NH4	C53H98O6	36.8	0	-2.70515	1.19846	7.09588e-17	6.79365e-16	-5.41372	0.023459	54.4668	2321.79	3.73973e-11	202.388	98.3171	73.3709	116.931	3.73973e-11	3.73973e-11	3.73973e-11	3.73973e-11	62.2648	107.136	70.0438	50.0019	3.73973e-11	36.5477	2171.51	1727.61	1802.54	1790.86	1834	1963.77	2113.14	2231.05	2245.68	2753.96	2724.58	3103.14	2666.23	2444.76	3254.04
11.02_338.2444n	319.227	11.0188	neg	6,7-dihydro-12-epi-LTB4	HMDB0012838	M-H2O-H, M-H	C20H34O4	45.9	37.3	-3.83614	2.24101	5.1788e-07	1.69988e-06	-5.46985	0.0225638	218.301	9674.83	454.228	61.7469	830.283	235.982	253.649	222.078	227.351	39.805	512.556	4.27466	3.73973e-11	225.198	193.476	3.73973e-11	13.8815	5169.38	3010.17	6656.57	13370.5	7114.93	6483.33	10840.1	17520	17443.9	19244.8	2135.87	15300.7	8073.49	9175.03	3583.64
9.02_167.1535m/z	167.154	9.01977	pos	(+)-2,3-Dihydro-3-methyl-1H-pyrrole	HMDB0033529	2M+H	C5H9N	37.9	0.184	-4.5475	1.39285	6.02409e-22	1.15063e-20	-5.53724	0.0215341	64.4309	2992.04	25.1906	91.1213	33.3102	118.557	195.793	13.4211	20.7542	5.61157	70.6052	51.9329	117.525	97.2306	95.0861	3.44415	26.8804	4244.42	3464.71	3139.28	2643.88	2749.13	2923.5	2696.95	2724.09	2882.28	2800.78	2963.54	2993.03	2787.07	2817.88	3050.13
13.53_640.2922m/z	640.292	13.5303	neg	S-(PGA2)-glutathione	HMDB0013062	M-H	C30H47N3O10S	35.3	1.84	1.94971	1.69933	1.40702e-13	9.06367e-13	-5.58325	0.020858	96.3793	4620.73	143.544	64.9044	22.1147	15.8337	131.233	3.61843	3.73973e-11	3.73973e-11	125.421	3.73973e-11	350.796	11.0019	3.73973e-11	2.73363	574.49	7118.07	6249.78	6914.45	3403.72	3578.04	4473.85	4748.47	3387.63	4100.44	4975.59	2850.52	4898.3	4124.12	3316.08	5171.88
1.64_275.1130n	258.11	1.64002	pos	Ala Glu Gly	23473	M+H-H2O, M+H	C10H17N3O6	41.1	15.3	4.56641	2.89112	2.45401e-18	2.82443e-17	-5.61763	0.0203668	260.926	12811.3	3.73973e-11	30.7267	272.802	272.812	1378.86	276.678	3.73973e-11	54.4292	209.421	31.9312	101.02	497.062	304.26	135.49	348.393	15067.5	13163.4	10586.4	15424.3	10162.5	16065.8	13054.7	15144.5	14597.2	13673	8305.62	11984.8	13942.4	9809.77	11187.7
12.73_793.6109m/z	793.611	12.7301	pos	d-Tocotrienol	HMDB0030008	2M+H	C27H40O2	36.2	0	-2.53383	2.20404	9.73839e-17	9.15689e-16	-5.63667	0.0200998	152.986	7611.29	3.73973e-11	1.32791	3.73973e-11	77.2634	3.73973e-11	188.489	192.741	1318.93	3.73973e-11	3.73973e-11	3.73973e-11	3.73973e-11	3.73973e-11	516.036	3.73973e-11	12050.1	10107.8	6197.95	7955.06	6857.04	7640.97	7194.92	6716.06	8034.82	7521.6	7078.85	7061.13	5803.35	6230.89	7718.95
1.60_180.0637n	179.056	1.5988	neg	D-Glucose	HMDB0000122	M-H, M+FA-H, M-H2O-H	C6H12O6	49.3	49.4	1.75426	2.77549	5.61642e-20	8.01573e-19	-5.70274	0.0192002	232.357	12101.8	18.8945	18.886	99.0625	23.9488	211.556	250.006	6.37099	17.5288	109.639	54.5319	692.685	669.913	1038.37	5.17462	268.79	10737.6	11442.1	15113.1	8813.48	13595.3	12341.5	11270	11131.3	11471.1	12034.2	13050.9	10016.9	10864.8	16244.2	13401.2
11.74_428.1821n	429.189	11.7381	pos	Ser Trp His	16717	M+H, M+Na, M+NH4	C20H24N6O5	39.1	0.275	2.96513	1.22265	8.42392e-18	9.0761e-17	-5.75018	0.0185791	43.0995	2319.79	7.63239	3.73973e-11	8.67121	16.0553	4.99158	0.69686	0.0830012	0.00175374	34.5265	0.881126	130.95	316.863	100.83	4.63108	19.6785	2848.96	1722.61	2220.2	1978.35	2536.87	2988.21	2881.61	2027.87	2130.95	1753.36	2242.54	2936.98	2339.37	1725.45	2463.51
10.36_671.3095m/z	671.31	10.3558	neg	Benzylpenicilloyl Polylysine	HMDB0015032	M+FA-H	C28H46N6O8S	37.6	0	2.47962	1.10935	1.64893e-19	2.22767e-18	-5.80869	0.0178406	34.7605	1948.39	99.9305	90.8757	40.6141	24.3811	66.9898	22.9654	17.9554	2.02283	23.3768	27.3674	3.73973e-11	6.72833	14.8082	3.73973e-11	83.3912	1632.43	1711.11	1370.01	1402.82	1929.33	1774.7	1980.45	2033.89	2032.87	2077.15	2059.67	2209.41	2211.53	2196.13	2604.39
28.22_822.7522m/z	822.752	28.219	pos	TG(16:0/16:0/16:1(9Z))	HMDB0005359	M+NH4	C51H96O6	36.4	0	-2.81661	2.5016	3.43494e-25	1.21204e-23	-5.85743	0.017248	165.811	9613.38	3.73973e-11	224.344	11.0991	194.534	350.592	3.73973e-11	3.73973e-11	3.73973e-11	3.73973e-11	81.5744	56.9519	607.002	394.617	3.73973e-11	566.453	10381.6	8502.61	8548.07	8242.88	8433.74	9359.08	9605.57	9539.75	9159.21	10366.6	10555.7	11094.3	10184.3	9027.49	11199.8
10.56_664.3000m/z	664.3	10.5628	neg	Natamycin	HMDB0014964	M-H	C33H47NO13	40.1	16.9	3.88456	2.87523	6.43943e-24	1.74431e-22	-5.85964	0.0172216	219.047	12719.4	337.372	477.818	141.248	261.761	486.247	217.678	44.3269	350.504	239.593	7.10703	4.96849	206.422	371.481	3.73973e-11	139.186	14758.7	11354.6	12482.1	9651.19	11136.8	12264.5	12781.2	12999.8	11021.8	13639.3	13019.9	14660.8	13316.9	13084.9	14618
14.19_339.2312m/z	339.231	14.1852	neg	24,25,26,27-Tetranor-23-oxo-hydroxyvitamin D3	HMDB0060114	M-H2O-H	C23H34O3	40.1	6.91	-4.81968	1.42678	2.39404e-06	7.38536e-06	-5.88751	0.016892	69.4928	4113.94	10.3029	37.5086	3.73973e-11	68.3621	11.7255	144.98	53.9345	49.0532	2.43211	28.4718	1.16459	14.1647	76.109	480.415	63.7683	2116.66	9595.49	7830.17	472.126	5704.05	4672.59	3957.18	2718.59	2372.58	1035.18	1628.47	6810.09	6158.91	2562.64	4074.37
26.36_864.7996m/z	864.8	26.3601	pos	TG(15:0/18:0/18:1(11Z))	HMDB0043055	M+NH4	C54H102O6	36	2.37	-2.23142	1.82929	3.62797e-23	8.55929e-22	-5.90529	0.0166852	85.1984	5106.24	66.3892	245.863	102.858	96.1426	2.76604	3.73973e-11	114.096	3.73973e-11	36.0778	116.618	157.412	144.537	91.8168	3.73973e-11	103.398	6609.53	6059.98	5548.55	5281.37	5038.27	4937.45	4799.07	4605.24	4374.19	5012.6	5016.72	5314.43	4673.1	4143.96	5179.12
14.80_354.2767n	355.284	14.7994	pos	MG(18:2(9Z,12Z)/0:0/0:0)[rac]	4252	M+H, M+NH4, M+Na, M+K, M+H-H2O	C21H38O4	55.4	79.4	-0.805162	5.00197	6.3705e-11	3.06655e-10	-5.90853	0.0166478	689.509	41417.5	6005.37	164.528	182.202	207.041	446.601	477.276	441.531	286.237	63.1513	158.017	336.909	205.665	195.881	616.727	555.501	37427.5	62001.9	59829.3	41291.3	61825.9	54407	50378.6	47584.8	50463.3	23662.3	22136.9	19661.5	42401	23969.1	24222.8
6.00_188.9863m/z	188.986	6.00272	neg	Pyrocatechol sulfate	HMDB0059724	M-H	C6H6O5S	46.8	35.4	0.0592545	2.16387	6.09537e-14	4.09468e-13	-5.91481	0.0165755	127.371	7684.3	150.826	182.067	14.3117	136.745	132.786	184.578	80.3932	119.392	54.3626	139.018	208.363	101.936	170.082	118.815	116.886	7593.98	9810.94	10652.6	7360.16	7949.33	5546.58	6746.58	6014.16	10960.5	2650.69	8601.1	6539.72	8104.25	9534.04	7199.92
28.21_864.7994m/z	864.799	28.2083	pos	TG(15:0/18:1(11Z)/18:0)	HMDB0043223	M+NH4	C54H102O6	39.9	24.2	-2.45504	2.51571	2.54717e-27	1.59597e-25	-5.93544	0.0163401	156.799	9595.93	3.73973e-11	264.973	56.757	253.306	519.366	3.73973e-11	3.73973e-11	3.73973e-11	3.73973e-11	59.6488	42.3583	472.824	261.53	3.73973e-11	421.218	11798.5	9986.16	9944.63	9281.81	9007.09	9582.6	9423.17	9283.69	8633.33	9634.44	9660.02	10184.9	9163.77	8240.85	10113.9
11.00_343.2264m/z	343.226	10.9981	neg	17(R)-HDoHE	44897	M-H	C22H32O3	43.6	37.3	-4.24526	1.19021	1.59826e-12	9.08833e-12	-5.97422	0.0159068	36.4383	2290.74	3.73973e-11	3.73973e-11	3.73973e-11	41.8764	3.73973e-11	0.000301219	472.67	29.2286	2.79965	3.73973e-11	3.73973e-11	3.73973e-11	3.73973e-11	3.73973e-11	3.73973e-11	2195.32	1510.51	1818.45	3955.48	1964.19	2482.77	3468.92	2559.2	1881.95	2308.97	1218.81	1840.7	2660.97	2679.58	1815.28
12.72_334.2949m/z	334.295	12.7165	pos	MG(15:0/0:0/0:0)	HMDB0011563	M+NH4	C18H36O4	47	54.4	-0.966169	2.21457	3.95922e-07	1.31648e-06	-5.99206	0.0157112	148.994	9483.29	1954.02	3.73973e-11	62.4921	3.73973e-11	4.31351	3.73973e-11	9.81911	2.79172	3.73973e-11	3.73973e-11	3.73973e-11	3.73973e-11	1.68273	120.688	79.1038	7896.73	7432.78	1540.54	3135.83	8664.49	19878.6	9576.51	12378.4	12894.2	12763.9	19830.1	4826.07	7088.58	3633.81	10708.8
28.16_796.7363m/z	796.736	28.1558	pos	TG(14:0/16:0/16:0)	HMDB0042123	M+NH4	C49H94O6	46.5	44.9	-3.32794	2.64799	9.03726e-27	4.91471e-25	-6.01765	0.0154351	164.587	10663.2	3.73973e-11	293.417	52.4256	196.073	284.909	3.73973e-11	3.73973e-11	3.73973e-11	3.73973e-11	13.9522	31.5161	632.791	404.55	3.73973e-11	559.172	13147	10880	10740.9	9928.76	9723.31	10263.3	10221.7	10073.3	9723.92	11195.1	10828	11441.1	10656.2	9462.9	11662.4
4.03_123.0547m/z	123.055	4.03078	pos	Niacinamide	1497	M+H	C6H6N2O	52.9	71	-4.90801	2.29131	1.68167e-19	2.2662e-18	-6.05753	0.0150142	123.529	8227.44	69.7699	104.909	96.1914	148.428	227.288	8.99591	66.3489	30.9418	115.296	133.872	207.128	235.584	174.834	83.3405	150.004	9760.25	7086.39	7186.59	7759.59	10896.7	7562.08	7741.48	8971	8047.21	5691.48	6833.29	8394.37	10454.5	8796.7	8229.92
19.15_401.3404m/z	401.34	19.1508	pos	Cholesta-5,7-diene-1,3-diol	41685	M+H	C27H44O2	48.7	50.5	-2.47039	1.37051	5.65977e-12	3.04592e-11	-6.09893	0.0145895	44.9493	3080.94	112.093	26.2747	12.8475	55.1663	3.73973e-11	35.5261	3.73973e-11	167.681	3.73973e-11	3.73973e-11	2.65598	103.548	2.69884	127.816	27.9309	1678.68	1436.16	3324.35	3363.26	2138.8	3134.32	3728.06	4188.94	4463.15	3088.6	2832.31	3641.01	2588.38	1715.19	4892.9
2.54_204.1230m/z	204.123	2.53648	pos	Acetylcarnitine	956	M+H	C9H17NO4	49.2	46.7	-0.032987	5.79417	4.20808e-18	4.70985e-17	-6.23043	0.0133184	691.961	51955.1	180.377	105.131	990.856	1262.31	2740.48	146.586	178.382	222.678	891.847	128.7	866.959	1054.34	1045.76	107.886	457.122	50466.2	49686.5	46821.4	44344.1	49254.4	69216.5	61432.2	39554.5	40228.9	56147.5	50095.2	67876.7	36803.1	60001.3	57398.7
13.51_736.4908m/z	736.491	13.5053	pos	PE(18:2(9Z,12Z)/18:4(6Z,9Z,12Z,15Z))	HMDB0009096	M+H	C41H70NO8P	39.3	34.5	-0.571442	1.63751	4.11213e-17	4.05721e-16	-6.44607	0.0114693	47.6698	4156.28	3.73973e-11	3.73973e-11	61.559	3.73973e-11	3.73973e-11	3.73973e-11	54.5241	3.73973e-11	369.665	3.73973e-11	3.73973e-11	3.73973e-11	3.73973e-11	126.548	102.751	3708.82	3517.65	5635.62	3939.49	3958.58	4513.28	3828.87	5885.62	3136.72	4294.53	2976.82	4633.46	3145.01	4955.1	4214.65
13.65_359.2237m/z	359.224	13.6468	neg	17S-HpDHA	LMFA04000051	M-H	C22H32O4	46.6	58	2.64054	1.11379	4.64288e-13	2.81693e-12	-6.59795	0.0103233	20.727	2007.78	3.73973e-11	3.73973e-11	3.73973e-11	3.73973e-11	3.73973e-11	3.73973e-11	3.73973e-11	3.73973e-11	3.73973e-11	3.73973e-11	3.73973e-11	3.73973e-11	3.73973e-11	3.73973e-11	310.905	1071.04	1895.15	1805.11	2418.77	2648.09	2653.21	1618.24	1778.05	2264.53	3520.7	1737.94	1894.61	1663.16	1751.65	1396.45
2.41_159.1254n	160.133	2.41148	pos	DL-2-Aminooctanoic acid	HMDB0000991	M+H, M+Na	C8H17NO2	44.5	27.1	-3.14032	2.62505	2.84271e-08	1.0659e-07	-6.62313	0.0101447	122.618	12086.9	106.963	1.18668	443.435	94.56	592.188	55.7927	4.10485	168.103	90.5473	0.0757405	11.1405	3.73973e-11	71.0336	148.451	51.6846	6698.77	9763.1	11561.4	11518.7	12055.7	20240	17640.6	23995.1	19874.9	7247.22	4824.09	7345.09	16178.1	5550.23	6810.48
1.93_143.0940n	144.101	1.928	pos	L-2-Amino-3-methylenehexanoic acid	HMDB0030410	M+H-H2O, M+H	C7H13NO2	39.5	4.35	-4.25856	1.38765	8.2759e-23	1.81799e-21	-6.64468	0.00999432	29.4425	2945.92	53.88	10.326	4.10871	19.8366	218.899	7.48851	3.73973e-11	1.2507	73.5134	3.73973e-11	17.9375	3.73973e-11	31.9891	3.73973e-11	2.4075	3552.66	2400.72	2655.88	3170.69	2803.61	2751.22	2758.44	2760.56	3697.23	2525.6	3269.11	3244.54	2955.07	2985.68	2657.75
10.90_297.2427m/z	297.243	10.8959	neg	Ricinoleic acid	35485	M-H	C18H34O3	40.9	21.7	-2.90317	2.37649	2.23849e-17	2.27213e-16	-6.70683	0.0095729	82.5155	8619.7	3.73973e-11	2.18187	18.9685	42.762	3.73973e-11	12.2299	3.73973e-11	1131.17	24.299	0.804707	3.73973e-11	5.16894	3.73973e-11	0.151891	3.73973e-11	8961.65	10458	9377.76	10324.5	9506.85	10048.8	9067.56	7931.51	11732	7306.38	5373.61	7182.91	8187.58	5928.27	7908.1
17.42_297.2786m/z	297.279	17.4171	neg	Pristanic acid	5760	M-H	C19H38O2	49.3	54.4	-4.53394	1.32406	1.33378e-09	5.64519e-09	-6.86527	0.00857722	25.4558	2967.84	3.73973e-11	77.6755	8.02191	17.4884	1.3121	24.9483	3.73973e-11	1.53332	111.201	0.409235	49.4066	20.0173	35.7076	12.44	21.6755	2498.13	5425.08	5771.29	2685.94	2197.06	2960.98	3719.1	2236.22	2521.27	2337.45	757.612	2781.21	3961.56	2379.84	2284.77
18.58_916.6031n	915.596	18.5797	neg	PI(20:1(11Z)/20:2(11Z,14Z))	LMGP06010516	M-H, M+FA-H	C49H89O13P	39	0.889	-1.05319	1.25687	3.91739e-09	1.59171e-08	-6.87219	0.00853622	24.0625	2818.87	3.73973e-11	3.73973e-11	50.0764	9.172	3.73973e-11	3.73973e-11	16.5953	225.54	38.7042	0.631632	3.73973e-11	5.42998	3.73973e-11	0.507499	14.2802	2086.94	3942.56	3834.63	747.99	2353.04	1895.06	4212.6	1432.24	1842.05	2800.83	1063.37	5009.67	3772.99	3806.55	3482.53
21.91_584.2621m/z	584.262	21.9104	pos	Americine	HMDB0034441	M+K	C31H39N5O4	36.6	8.19	-2.24613	5.84505	6.22516e-08	2.25443e-07	-6.9615	0.00802382	494.987	61689.7	7415.3	3.73973e-11	3.73973e-11	3.73973e-11	3.73973e-11	3.73973e-11	3.73973e-11	2.08283	3.73973e-11	3.73973e-11	7.41994	3.73973e-11	3.73973e-11	3.73973e-11	3.73973e-11	68384	89248.5	133899	111765	72469.3	41730.5	18304.6	73020.1	57315.3	56096.2	47711.1	56397.9	7592.75	45447	45963.6
15.65_269.2479m/z	269.248	15.6477	neg	Ethyl pentadecanoate	HMDB0059870	M-H	C17H34O2	42.3	16.3	-2.54606	2.15956	4.86628e-15	3.72323e-14	-6.96362	0.00801199	57.7097	7202.91	58.7255	15.9965	50.6372	147.542	130.27	48.5614	1.04096	85.2323	8.17324	70.2417	32.702	23.8857	71.5024	112.896	8.23855	7134.06	9223.2	9349.83	7736.25	7535.42	8264.02	9224.18	7975.55	7488.12	5890.1	2860.44	5869.69	8733.73	5075.01	5684.09
1.81_151.1435m/z	151.143	1.80635	pos	1-Amino-propan-2-ol	HMDB0012136	2M+H	C3H9NO	51.3	64.7	-4.13971	1.17526	2.22832e-07	7.62885e-07	-7.16682	0.00695942	17.4519	2507.67	14.1762	67.5894	5.67744	11.6256	70.7891	6.03938	8.02977	9.14279	14.1114	6.65196	19.3021	7.84172	7.81182	1.12532	11.8649	2959.05	1206.58	3023.35	2454.12	2109.42	4286.39	3344.27	1619.67	6210.72	1859.03	1626.12	809.264	3137	2175.79	794.267
1.60_146.0688n	145.062	1.5988	neg	L-Glutamine	HMDB0000641	M-H2O-H, M-H	C5H10N2O3	47.8	43.6	-2.47651	1.08209	5.33812e-22	1.02692e-20	-7.2473	0.0065818	11.7915	1791.54	3.73973e-11	18.9085	12.1917	16.7111	19.262	6.69323	3.73973e-11	3.73973e-11	34.2652	49.5395	3.73973e-11	1.10078	11.3148	6.88633	3.73973e-11	1972.13	1517.38	1777.22	1497.47	1615.73	1888.33	1587	1751.8	1618.18	2052.7	1684.55	1526.41	2044.85	2028.17	2311.16
27.72_473.3973m/z	473.397	27.7178	pos	DL-a-TOCHOPHERYL ACETATE	44039	M+H	C31H52O3	44.4	27.5	-3.47719	1.26339	5.17004e-25	1.75722e-23	-7.37128	0.0060398	14.5738	2412.97	3.73973e-11	0.359023	3.73973e-11	46.136	110.288	3.73973e-11	3.73973e-11	3.73973e-11	3.73973e-11	3.73973e-11	3.73973e-11	34.3576	8.30031	3.73973e-11	19.1668	2994.47	2484.81	2576.36	2334.31	2334.87	2323.79	2304.66	2010.77	2157.57	2298.51	2552.23	2601.07	2322.58	2126.19	2772.3
28.18_824.7675m/z	824.767	28.1765	pos	TG(16:0/16:0/16:0)	HMDB0005356	M+NH4	C51H98O6	45.5	41	-3.34977	3.42096	1.30378e-27	9.10504e-26	-7.52884	0.00541495	95.0146	17546.7	3.73973e-11	101.515	22.08	147.397	290.799	3.73973e-11	3.73973e-11	3.73973e-11	3.73973e-11	48.3853	35.8778	366.871	209.83	3.73973e-11	202.464	21745.3	18311.1	18062.2	16866.3	16479.6	17636.4	17370.5	16761.2	15954.7	17567.7	17641.4	18529	17001.2	14985.9	18288
14.46_472.3257m/z	472.326	14.4616	pos	Carboprost Tromethamine	HMDB0014573	M+H-H2O	C25H47NO8	38.4	0	-2.41967	1.38415	1.27477e-30	3.45309e-28	-7.65527	0.00496059	14.3267	2888.1	4.58481	4.80372	6.5402	7.214	23.1482	3.73973e-11	136.653	0.00431709	5.41982	0.000635142	9.38138	10.105	3.82128	3.22394	3.73973e-11	2729.78	2590.13	3046.05	2833.12	2759.73	2798.69	2764.51	2680.26	2942.18	2985.67	2963.31	2915.93	2825.19	3302.94	3184.02
10.76_297.2424m/z	297.242	10.7583	neg	2,3-dihydroxy stearic acid	LMFA02000137	M-H2O-H	C18H36O4	40.3	21.7	-3.54381	3.40985	1.70107e-14	1.22267e-13	-7.68977	0.00484337	88.0386	18177.1	406.824	467.088	66.8151	3.73973e-11	91.2501	20.4378	3.73973e-11	3.73973e-11	3.73973e-11	25.0795	55.5773	48.7739	60.8424	11.0006	66.8905	28300.6	22811.8	16329.5	20933	15734.7	18754.6	12646.8	24552.4	24080.9	15753.1	14372.1	15827.9	14666.8	11923.4	15969.3
14.27_516.3519m/z	516.352	14.2696	pos	Ile Lys Lys Gln	162852	M+H	C23H45N7O6	38.3	0.00637	2.81424	1.6013	1.27587e-29	1.96637e-27	-7.90915	0.00416014	16.0845	3866.34	14.4544	3.73973e-11	1.28671	1.40004	3.73973e-11	3.73973e-11	138.504	3.73973e-11	3.73973e-11	1.14599	14.9987	1.29143	13.7081	54.4777	3.73973e-11	3777.59	3278.67	4006.49	3585.04	3941.86	3745.54	3654.19	4025.93	3966.91	3972.95	3669.01	3918.07	3925.69	4551.74	3975.41
4.38_267.0726m/z	267.073	4.38363	neg	Ethyl glucuronide	HMDB0010325	M+FA-H	C8H14O7	44.4	29.8	1.9586	1.1682	1.47603e-09	6.2159e-09	-7.9311	0.00409733	9.61973	2347.8	8.87127	3.73973e-11	8.0578	18.8889	3.74451	3.73973e-11	15.606	10.3621	0.204795	7.43011	3.73973e-11	49.606	2.14994	19.3745	3.73973e-11	2095.87	2681.37	2966.11	2174.11	3763.14	2106.58	2453.56	3715.38	4190.67	1771.49	1159.2	702.75	2798.67	1551.71	1086.46
1.78_116.0723m/z	116.072	1.77512	neg	Norvaline	HMDB0013716	M-H	C5H11NO2	39	1.42	4.82177	1.53608	2.68967e-25	9.68916e-24	-7.95755	0.0040229	14.4123	3582.57	1.59786	1.08209	2.33205	3.82963	1.27408	2.53344	96.2799	43.7559	0.565878	0.338578	3.73973e-11	3.73973e-11	2.0048	59.4292	1.16104	3895.01	3824.95	3421.74	3764.54	3386.56	3057.89	3136.28	3742.82	3533.68	3795.29	4046.67	3127.4	4085.81	2990	3929.86
2.03_112.9859m/z	112.986	2.03343	neg	Trifluoroacetic acid	HMDB0014118	M-H	C2HF3O2	50.2	54.6	2.69213	1.97264	2.0334e-26	9.61783e-25	-8.1106	0.00361798	21.4726	5934.96	0.161234	1.69613	3.73973e-11	1.70963	0.410048	2.22827	1.9692	37.6563	1.53829	2.19397	204.644	3.73973e-11	2.92368	17.7653	47.1932	4940.99	5406.35	5421.09	5183.73	6583.24	5520.17	5750.12	6044.48	5802.23	6363.22	6667.72	6383.27	6551.4	5866.1	6540.36
2.05_135.0685n	180.067	2.04943	neg	2-Aminoacetophenone	HMDB0032628	M+FA-H, 2M-H	C8H9NO	48.4	43.9	0.814372	1.98281	3.78978e-17	3.75574e-16	-8.16319	0.00348848	21.4571	6150.86	10.2441	7.21927	0.0834895	6.29188	73.6509	140.268	0.374755	0.408823	0.146592	0.836336	74.8437	1.61424	0.867269	3.73973e-11	5.00737	7174.31	6900.85	4713.2	7602.23	5409.56	4569.13	4540.74	7891	6569.39	7412.16	7304.11	5525.48	7032.36	4078.73	5539.6
1.76_134.0217n	133.015	1.75795	neg	Malic acid	118	M-H2O-H, M-H	C4H6O5	54	72.2	1.21122	1.78705	3.90672e-18	4.38904e-17	-8.26875	0.00324233	16.2046	4997.82	8.78885	4.59082	8.80216	10.3803	18.1931	4.19241	26.3002	4.67749	1.14786	5.54544	100.746	3.30371	3.34229	15.8551	27.203	6415.59	5864.34	5543.95	3694.27	4721.46	4475.65	3625.8	3769.58	5463.43	4269.24	5615.5	3938.29	5957.08	5852.1	5761.06
28.70_838.7835m/z	838.783	28.6995	pos	TG(14:0/15:0/20:0)	HMDB0042095	M+NH4	C52H100O6	37.4	0	-2.82729	1.00214	1.24325e-21	2.2646e-20	-8.32763	0.00311267	4.71187	1513.77	3.73973e-11	3.73973e-11	3.73973e-11	3.73973e-11	70.678	3.73973e-11	3.73973e-11	3.73973e-11	3.73973e-11	3.73973e-11	3.73973e-11	3.73973e-11	3.73973e-11	3.73973e-11	3.73973e-11	2092.71	1682.75	1684.19	1515.46	1511.27	1408.13	1522.15	1523.9	1297.76	1490.7	1376.88	1492.12	1159.21	1320.48	1628.86
12.84_302.2235n	303.231	12.8399	pos	Kempene 1	53700	M+H-H2O, M+H	C20H30O2	42.5	31.6	-3.7196	1.65811	8.91082e-07	2.86079e-06	-8.58592	0.00260244	13.6393	5240.95	4.80689	6.98793	97.4099	3.73973e-11	9.5326	3.73973e-11	19.0744	0.0168189	3.73973e-11	3.73973e-11	2.46513	3.73973e-11	10.4453	53.8502	3.73973e-11	2419.46	1584.07	3760.79	7183.91	4280.22	3449.78	6864.64	8135.31	11044.9	10522.1	896.02	7909.53	3912.5	5182.13	1468.93
6.56_231.1472n	232.154	6.5589	pos	Butyryl-L-carnitine	964	M+H, M+Na	C11H21NO4	49	47.1	0.50495	5.39054	4.64172e-07	1.53146e-06	-8.60191	0.00257376	141.951	55153.2	35.7963	44.365	26.4112	69.857	620.048	17.1465	131.001	2.54452	924.513	63.2653	86.4553	13.1634	61.5004	0.188129	33.0106	104935	20344.4	105513	22353.1	19255.9	64637.1	72376.8	17227.6	40271.2	42368.8	98302.6	58453.4	15725.2	80745.5	64787.8
13.78_403.1528m/z	403.153	13.7848	neg	Cilastatin	HMDB0015535	M+FA-H	C16H26N2O5S	35.2	2.72	-4.62255	1.26635	6.0264e-12	3.23285e-11	-8.67504	0.00244654	6.47707	2647.44	3.73973e-11	3.73973e-11	3.73973e-11	3.73973e-11	3.73973e-11	3.73973e-11	3.73973e-11	97.156	3.73973e-11	3.73973e-11	3.73973e-11	3.73973e-11	3.73973e-11	3.73973e-11	3.73973e-11	2593.1	3629.25	2037.58	3682.26	3322.95	1780.75	1837.81	4277.89	2770.88	3618.49	2135.81	1415.87	3047.98	1531.61	2029.41
8.60_491.1176m/z	491.118	8.59723	neg	Limocitrin 3-rhamnoside	HMDB0037578	M-H	C23H24O12	39.1	1.19	-3.86828	1.33306	3.3733e-26	1.51021e-24	-8.90508	0.00208594	5.59676	2683.08	8.75387	10.5476	3.73973e-11	3.73973e-11	0.239596	13.0974	1.34359	2.906	29.3761	5.74552	3.73973e-11	3.34344	6.02899	2.56923	3.73973e-11	3007.18	2809.47	2944.21	2410.17	2566.94	2450.61	2507.31	2520.08	2374.29	2670.16	2354.45	2733.55	2842.25	3240.78	2814.77
28.18_934.8787m/z	934.879	28.1822	pos	TG(16:1(9Z)/20:0/20:0)	HMDB0005427	M+NH4	C59H112O6	41.5	14.4	-1.09088	1.96867	1.12411e-28	1.1002e-26	-9.06592	0.00186589	10.8459	5812.72	3.73973e-11	15.092	44.663	102.933	3.73973e-11	3.73973e-11	3.73973e-11	3.73973e-11	3.73973e-11	3.73973e-11	3.73973e-11	3.73973e-11	3.73973e-11	3.73973e-11	3.73973e-11	6535.11	5570.38	5598.71	5384.75	5213.12	5902.62	5617.98	5617.65	5406.45	6030	6167.5	6403.05	6110.8	5142.1	6490.64
8.60_269.0451m/z	269.045	8.59723	neg	Genistein	3398	M-H	C15H10O5	44.8	27.1	-1.53715	1.12381	2.47422e-06	7.61606e-06	-9.30902	0.00157655	3.97857	2523.6	3.73973e-11	3.73973e-11	3.73973e-11	3.73973e-11	3.73973e-11	3.73973e-11	3.73973e-11	3.73973e-11	3.73973e-11	3.73973e-11	59.6785	3.73973e-11	3.73973e-11	3.73973e-11	3.73973e-11	2289	1370.38	1558.29	2972.35	1518.95	1504.59	5377.43	1602.6	3237.95	1794.74	2568.82	1553.41	1773.14	1577.43	7154.92
13.43_776.5801m/z	776.58	13.4251	neg	PE(O-16:0/20:1(11Z))	LMGP02020032	M+FA-H	C41H82NO7P	51.1	68.5	-1.42318	2.75307	6.82624e-09	2.71642e-08	-9.31837	0.00156636	19.6142	12522.2	17.3025	89.7026	3.73973e-11	6.06162	9.57835	4.90233	3.73973e-11	135.198	3.73973e-11	29.4713	3.73973e-11	3.73973e-11	1.99695	3.73973e-11	3.73973e-11	11837.4	12464.9	19839.3	11482.9	11229.5	23421.9	23840.9	15036.2	13407.4	10620.1	3863.61	10077.5	5996.8	7913.79	6800.06
18.38_959.4633m/z	959.463	18.3803	neg	11-Oxo-androsterone glucuronide	HMDB0010338	2M-H	C25H36O9	32.9	0	-1.36976	1.24603	2.33674e-06	7.2169e-06	-9.32598	0.00155812	4.61897	2964.45	3.73973e-11	3.73973e-11	3.73973e-11	12.8127	3.73973e-11	3.73973e-11	0.0187491	9.45853	3.73973e-11	46.9946	3.73973e-11	3.73973e-11	3.73973e-11	3.73973e-11	3.73973e-11	5578.07	6728.38	3574.96	3521.19	4796.85	4879.51	4054.71	2599	1125.44	1000.58	2391.84	694.274	1608.7	826.951	1086.33
2.37_347.0616n	346.054	2.36642	neg	Adenosine monophosphate	34478	M-H, 2M-H	C10H14N5O7P	56.8	90	-4.3737	1.27596	2.12753e-06	6.59889e-06	-9.35933	0.00152252	5.21591	3425.85	3.96921	8.41637	3.73973e-11	3.73973e-11	3.73973e-11	3.73973e-11	5.45023	12.0363	3.73973e-11	3.73973e-11	3.73973e-11	3.73973e-11	40.3842	7.98233	3.73973e-11	677.671	3984.91	4725.68	3524.32	7017.7	3776.02	662.499	3016.25	709.133	2466.3	5843.83	1802.12	851.636	6771.6	5558.05
10.62_333.1034m/z	333.103	10.6235	pos	Butamifos	68779	M+H	C13H21N2O4PS	39.2	1.67	0.329379	3.53443	1.37927e-23	3.52265e-22	-9.3726	0.00150858	28.6918	19019.1	127.099	3.2023	92.1718	15.8626	14.3662	8.88553	27.5836	3.73973e-11	19.1878	1.20096	57.7136	13.7181	10.1491	3.73973e-11	39.2355	20697.3	20088.9	20138.4	17204.6	16436.8	16721.2	16590.2	17135.8	17555.2	18165.5	18477.5	20792.3	18706.2	24086.7	22490
2.01_347.0626n	348.07	2.00617	pos	Adenosine 2'-phosphate	HMDB0011617	M+H, M+Na, 2M+Na, 2M+H, M+K	C10H14N5O7P	46.2	33.5	-1.37826	2.04186	1.03923e-06	3.31894e-06	-9.39146	0.00148898	12.658	8501.12	7.58875	2.40568	8.98345	3.6261	3.73973e-11	78.9104	1.97125	5.34171	63.6552	2.13972	3.73973e-11	3.73973e-11	3.73973e-11	12.5765	2.67081	1638.8	10365.3	12909	9888.47	15755	9818.37	1641.68	7137.53	1841.59	7071.53	13073.9	4294.85	1954.2	16301	13825.5
25.38_651.1444m/z	651.144	25.3777	pos	4',7-Dihydroxy-2',5-dimethoxyisoflavone	HMDB0029307	2M+Na	C17H14O6	38.9	22	-4.63561	1.51098	3.12866e-05	8.66841e-05	-9.97287	0.000995101	4.78982	4813.41	10.4787	28.077	3.17416	14.5008	3.73973e-11	3.73973e-11	3.73973e-11	3.73973e-11	3.73973e-11	3.73973e-11	3.73973e-11	15.6167	3.73973e-11	3.73973e-11	3.73973e-11	6028.53	3225.65	1807.59	1584.08	6908.54	6403.53	11016.1	13268.2	5488.49	4204.49	1054.13	367.826	689.392	6735.28	3419.33
14.13_736.5168m/z	736.517	14.1342	neg	PE(16:0/16:0)	HMDB0008923	M+FA-H	C37H74NO8P	38.6	0.762	4.97431	1.23845	9.24512e-06	2.69808e-05	-9.98062	0.000989772	3.34511	3379.68	3.73973e-11	6.23738	3.73973e-11	3.73973e-11	10.7267	3.73973e-11	3.73973e-11	3.73973e-11	4.27944	9.05819	3.73973e-11	3.73973e-11	3.73973e-11	3.73973e-11	19.875	901.296	4224.61	4944.18	704.937	7740.51	1284.16	3695.03	6260.74	2110.85	1095.44	7546.68	4618.1	2571.19	1890.26	1107.22
24.45_174.9566m/z	174.957	24.4526	neg	2,2-dichloro-1,1-ethanediol	HMDB0062193	M+FA-H	C2H4Cl2O2	30.7	0	-3.40014	3.10921	3.24496e-27	1.97346e-25	-10.0288	0.000957293	13.9561	14578.7	3.73973e-11	11.0865	23.6785	0.658279	33.5595	30.2653	69.15	3.73973e-11	0.012039	3.05001	3.73973e-11	25.8549	12.0264	3.73973e-11	3.73973e-11	14128.8	13495.4	14832	13677.9	14190	13244.6	13961.3	14575.2	12562.7	16214.2	14479.4	16419.8	16167.9	13748.7	16982.9
11.51_732.5309m/z	732.531	11.5076	neg	PE(O-16:0/22:5(4Z,7Z,10Z,13Z,16Z))	LMGP02020006	M-H2O-H	C43H78NO7P	41.2	48	-3.79147	1.80501	5.25655e-12	2.83917e-11	-10.0351	0.000953082	4.98557	5231	3.73973e-11	3.73973e-11	40.0094	3.73973e-11	3.73973e-11	3.73973e-11	3.88042	5.00017	3.73973e-11	14.0158	3.73973e-11	11.8777	3.73973e-11	3.73973e-11	3.73973e-11	3752.86	4991.97	7085.1	4097.14	6361.53	6783.58	7272.26	5860.8	6346.03	3302.8	6027.15	5868.32	2712.48	1376.9	6626.02
27.20_922.8790m/z	922.879	27.196	pos	TG(15:0/16:0/24:0)	HMDB0043023	M+NH4	C58H112O6	38.8	0	-0.807456	1.67813	2.02559e-27	1.32812e-25	-10.2785	0.000805106	3.404	4228.01	3.73973e-11	3.73973e-11	3.73973e-11	8.00548	9.86609	3.73973e-11	3.73973e-11	3.73973e-11	3.73973e-11	3.73973e-11	8.65876	17.5548	3.41511	3.73973e-11	3.55971	4515.61	4147.63	3973.73	3924.08	3965.62	4136.43	4050.28	4189.64	3905.33	4588.46	4387.43	5025.31	4141.62	3656.77	4812.28
27.22_902.8163m/z	902.816	27.2172	pos	TG(16:0/18:2(9Z,12Z)/20:1(11Z))	HMDB0005389	M+NH4	C57H104O6	34.8	0	-0.91089	2.98809	4.74577e-27	2.77137e-25	-10.2875	0.000800113	10.7579	13445.4	3.73973e-11	151.345	2.46016	0.114015	0.0654582	3.73973e-11	3.73973e-11	3.73973e-11	2.06231	0.0302741	0.0272453	0.0395691	5.2239	3.73973e-11	3.73973e-11	14106.2	12808.4	12311.6	12143.8	12325.2	12980.4	13172.3	13041.8	12433.8	14563.1	14474.9	15820.4	13708.8	12202.6	15588
20.41_427.2497m/z	427.25	20.4093	pos	Antibiotic GR 95647X	HMDB0033034	M+H-H2O	C26H36O6	38.2	0.00801	4.03201	1.15577	3.28345e-18	3.72314e-17	-10.3018	0.00079224	1.63348	2061.85	3.73973e-11	3.73973e-11	0.424921	0.421941	3.73973e-11	3.73973e-11	3.73973e-11	3.73973e-11	3.73973e-11	3.73973e-11	3.73973e-11	21.0301	3.73973e-11	3.73973e-11	2.62517	1305.79	1642.3	2224.36	1881.84	1822.36	2463.58	2017.94	1974.27	1735.82	2128.22	1826.29	2085.67	2434.24	2524.26	2860.76
1.94_146.1171m/z	146.117	1.93533	pos	Acetylcholine	57	M+H	C7H15NO2	53.5	71.5	-3.05705	1.28431	4.65461e-20	6.72898e-19	-10.3084	0.000788617	1.99647	2531.61	3.73973e-11	3.73973e-11	0.450694	3.73973e-11	19.5556	3.31091	3.73973e-11	1.37757	3.73973e-11	3.73973e-11	3.73973e-11	3.73973e-11	3.73973e-11	5.25228	3.73973e-11	2174.43	2370.54	2653.37	2875.09	2634.94	2139.92	3107.91	2636.56	1743.15	2396.44	3278.41	2812.3	2012.09	2404.85	2734.18
27.36_675.3524m/z	675.352	27.3646	pos	Madlongiside C	HMDB0037904	M+K	C35H56O10	39	2.36	3.04607	1.88646	7.62647e-22	1.43522e-20	-10.6488	0.000622863	3.34776	5374.79	3.73973e-11	3.73973e-11	3.73973e-11	3.73973e-11	3.73973e-11	3.73973e-11	3.73973e-11	3.73973e-11	3.73973e-11	3.73973e-11	3.73973e-11	11.4347	12.7502	3.73973e-11	26.0315	5689.59	4363.86	5423.05	5056.56	5013.29	5980.03	5547.41	4536.04	4750.58	5730.28	5173.53	6415.85	4314.54	5614.31	7012.92
18.39_946.6095m/z	946.61	18.3926	pos	(3'-sulfo)Galbeta-Cer(d18:0/24:0(2OH))	LMSP06020014	M+K	C48H93NO12S	38.4	6.62	4.98264	3.26765	4.11578e-17	4.05931e-16	-10.7926	0.00056379	9.36455	16610	1.31751	3.73973e-11	15.8718	3.73973e-11	3.73973e-11	4.62822	99.3813	3.73973e-11	3.73973e-11	3.73973e-11	3.73973e-11	3.73973e-11	3.73973e-11	18.8788	0.390647	12474.1	10727.9	11029.1	13605	15763.2	21490.5	16358.4	22059.1	17442	16954	16719.4	17373.1	17328.4	18708.7	21116.9
26.39_605.3148m/z	605.315	26.3926	pos	Glu Ser Leu Glu Lys	264287	M+H	C25H44N6O11	39	0.358	1.15213	1.20463	2.16959e-16	1.94849e-15	-10.9798	0.000495176	1.12022	2262.26	3.73973e-11	3.73973e-11	3.73973e-11	3.73973e-11	16.8033	3.73973e-11	3.73973e-11	3.73973e-11	3.73973e-11	3.73973e-11	3.73973e-11	3.73973e-11	3.73973e-11	3.73973e-11	3.73973e-11	1979.01	1929.94	2264.64	1725.15	1926.59	2583.77	2244.7	2155.44	2243.33	1635.64	1536.82	2916.28	3121.87	2521.09	3149.65
23.75_828.2717n	809.254	23.7467	neg	Maltopentaose	HMDB0012254	M-H2O-H, M+FA-H	C30H52O26	37.2	2.99	-3.59891	1.21035	1.05022e-20	1.68847e-19	-11.2072	0.000422968	0.944458	2232.93	3.73973e-11	3.73973e-11	3.73973e-11	3.73973e-11	3.73973e-11	3.73973e-11	3.73973e-11	3.73973e-11	3.73973e-11	3.73973e-11	3.73973e-11	14.1669	3.73973e-11	3.73973e-11	3.73973e-11	2626.17	1636.12	1843.92	1738.38	1901.05	2332.76	2632.22	1945.19	2284.08	2519.7	2413.06	2413.24	2719.43	2160.63	2327.96
27.98_906.8456m/z	906.846	27.983	pos	TG(16:0/18:0/20:1(11Z))	HMDB0005368	M+NH4	C57H108O6	37.3	30	-3.17301	1.94664	2.3345e-26	1.08688e-24	-11.3698	0.000377875	2.14232	5669.41	3.73973e-11	8.06547	2.65882	2.50638	3.73973e-11	3.73973e-11	3.73973e-11	3.73973e-11	3.73973e-11	7.36566	0.462243	4.47079	3.06006	3.73973e-11	3.54544	7296.94	5826	5668.91	5370.06	5255.43	5649.56	5506.84	5465.31	5145.06	5661.56	5795.33	5994.55	5605.23	4856.01	5944.28
14.72_533.4569m/z	533.457	14.7154	neg	DG(15:0/16:1(9Z)/0:0)	HMDB0007070	M-H2O-H	C34H64O5	40.3	30.7	-1.07658	2.36776	4.8675e-14	3.32142e-13	-11.6463	0.000311963	2.70102	8658.16	2.21305	3.73973e-11	4.48126	3.73973e-11	4.64819	3.73973e-11	3.73973e-11	3.73973e-11	3.73973e-11	3.73973e-11	3.73973e-11	3.73973e-11	29.1729	3.73973e-11	3.73973e-11	8328.31	8705.71	9477.88	8595.08	10246.4	11158.7	13237.6	12448.6	8529.27	8893.28	4983.74	6342.79	7332.08	6156.98	5435.86
26.34_922.8792m/z	922.879	26.342	pos	TG(a-25:0/16:0/14:0)[rac]	HMDB0069307	M+NH4	C58H112O6	48.6	52.8	-0.535606	1.43439	8.18233e-29	8.57131e-27	-11.7898	0.00028244	0.869309	3077.85	3.73973e-11	3.73973e-11	3.73973e-11	8.43529	3.73973e-11	3.73973e-11	3.73973e-11	3.73973e-11	3.73973e-11	4.40845	0.195887	3.73973e-11	3.73973e-11	3.73973e-11	3.73973e-11	3242.91	3056.09	3071.84	3010.37	2982.55	3008.53	3131.66	2983.98	2721.49	3250.91	3275.07	3534.78	3040.27	2540.02	3317.32
14.84_305.2478m/z	305.248	14.8357	neg	8,11,14-Eicosatrienoic acid	HMDB0002925	M-H	C20H34O2	45.3	34	-2.52384	2.33867	2.95533e-12	1.63543e-11	-11.8144	0.000277652	2.39267	8617.51	3.73973e-11	3.73973e-11	3.73973e-11	3.73973e-11	3.73973e-11	17.3827	3.73973e-11	3.73973e-11	13.3952	3.73973e-11	3.73973e-11	3.73973e-11	3.73973e-11	3.73973e-11	5.1122	9731.89	10866.7	9546.69	9249.01	9366.29	9647.74	14784.9	9926.24	11791.3	7051.36	5727.4	6138.91	6325.89	4049.72	5058.49
23.55_916.6073n	934.641	23.5546	pos	PI(18:2(9Z,12Z)/22:1(11Z))	LMGP06010331	M+NH4, M+K, M+Na	C49H89O13P	42.8	21.2	3.52831	4.40302	4.03384e-19	5.16844e-18	-11.8474	0.000271387	8.01649	29539	36.6589	75.4913	8.09722	3.73973e-11	3.73973e-11	3.73973e-11	3.73973e-11	3.73973e-11	3.73973e-11	3.73973e-11	3.73973e-11	3.73973e-11	3.73973e-11	3.73973e-11	3.73973e-11	17555.8	29104.5	31876.3	28456.2	28991.2	29641.4	35886	33713.8	33206.2	29425	30930.5	35814.7	19818.6	25692.4	32972.5
13.64_328.2400n	327.233	13.6399	neg	(4E,7E,10Z,13E,16E,19E)-docosa-4,7,10,13,16,19-hexaenoic acid	64830	M-H, 2M-H	C22H32O2	53.9	72.5	-0.704378	14.1244	1.92523e-16	1.74069e-15	-12.226	0.000208738	63.3186	303340	3.73973e-11	541.541	3.73973e-11	8.77554	3.73973e-11	135.511	211.438	3.73973e-11	51.3854	3.73973e-11	3.73973e-11	3.73973e-11	1.128	3.73973e-11	3.73973e-11	233688	300354	405305	328778	347841	382350	366024	415355	255805	321149	236457	237769	262688	220113	236429
10.58_838.5635m/z	838.564	10.5838	neg	PE(18:0/22:5(4Z,7Z,10Z,13Z,16Z))	HMDB0009010	M+FA-H	C45H80NO8P	37.8	26.6	3.9887	1.0557	1.09667e-11	5.72946e-11	-12.2968	0.00019875	0.367126	1847.17	3.73973e-11	3.73973e-11	5.50689	3.73973e-11	3.73973e-11	3.73973e-11	3.73973e-11	3.73973e-11	3.73973e-11	3.73973e-11	3.73973e-11	3.73973e-11	3.73973e-11	3.73973e-11	3.73973e-11	816.261	1993.68	985.831	2128.97	1590.86	2800.78	1724.06	2171.09	1615.6	2468.45	2093.21	797.273	1451.69	2850.88	2218.91
26.37_934.8788m/z	934.879	26.3746	pos	TG(16:0/24:0/16:1(9Z))	HMDB0044003	M+NH4	C59H112O6	40.4	7.92	-0.964158	1.54304	1.49566e-26	7.40021e-25	-12.3269	0.000194638	0.693442	3562.72	3.73973e-11	3.73973e-11	3.73973e-11	3.73973e-11	3.73973e-11	3.73973e-11	3.73973e-11	3.73973e-11	3.73973e-11	3.73973e-11	3.73973e-11	3.73973e-11	3.73973e-11	3.73973e-11	10.4016	4108.42	4014.27	3933.12	3760.8	3551.58	3369.32	3394.35	3199.87	3074.5	3559.98	3650.77	3822.2	3332.05	2990.21	3679.34
13.06_362.3249m/z	362.325	13.0592	pos	3-Hydroxydecan-2-one	LMFA12000153	2M+NH4	C10H20O2	38.9	4.19	-4.74543	7.97392	1.69371e-20	2.62545e-19	-12.338	0.000193145	18.8518	97604.6	57.6919	1.42277	2.70544	16.9806	42.3811	0.460372	12.9961	10.0452	1.49873	64.7888	3.83379	35.3713	0.728943	13.2065	18.6656	75015.7	96067.3	83816.7	84392.6	88932.9	92638.3	114024	86765.2	88254	98318.6	103917	117475	113564	89988.4	130900
24.20_529.5289m/z	529.529	24.1997	pos	Cer(d18:0/14:0)	HMDB0011759	M+NH4	C32H65NO3	38.3	1.5	-2.68161	1.93427	3.36774e-13	2.07186e-12	-12.9869	0.000123183	0.744105	6040.62	3.73973e-11	1.27019	5.08569	3.73973e-11	3.73973e-11	3.73973e-11	3.73973e-11	3.73973e-11	0.4677	3.73973e-11	3.73973e-11	3.73973e-11	4.33799	3.73973e-11	3.73973e-11	4215.63	3652.2	5060.33	4406.66	4067.45	6508.76	7979.94	6687.98	6537.49	7068.69	5196.55	4338.24	7889.44	6831.59	10168.4
27.36_563.2266m/z	563.227	27.3646	pos	Glu His Met Phe	130084	M+H	C25H34N6O7S	37.9	0.345	-2.84492	1.15977	2.26961e-21	3.95478e-20	-13.624	7.92069e-05	0.161134	2034.34	3.73973e-11	3.73973e-11	3.73973e-11	3.73973e-11	2.417	3.73973e-11	3.73973e-11	3.73973e-11	3.73973e-11	3.73973e-11	3.73973e-11	3.73973e-11	3.73973e-11	3.73973e-11	3.73973e-11	2121.91	1634.27	2055.85	1913.82	1888.17	2253.75	2102.74	1715.86	1778.76	2184.98	1995.31	2450.24	1608.28	2122.89	2688.23
28.51_607.3901m/z	607.39	28.5069	pos	Cryptoxanthin epoxide	HMDB0030538	M+K	C40H56O2	45.2	31.8	-1.93841	2.18167	2.18227e-26	1.0249e-24	-15.0179	3.01402e-05	0.214488	7116.32	3.73973e-11	3.73973e-11	0.0180061	3.73973e-11	3.73973e-11	3.73973e-11	3.73973e-11	3.73973e-11	3.73973e-11	3.73973e-11	3.19931	3.73973e-11	3.73973e-11	3.73973e-11	3.73973e-11	7765.63	7066.95	6901.16	6574.14	6643.74	7841.36	7276.46	6503.01	6269.39	6921.73	6372.25	7868.59	8112.39	6409.41	8218.62
12.60_399.2736m/z	399.274	12.5983	neg	Palmitoyl glucuronide	HMDB0010331	M-H2O-H	C22H42O7	40.3	6.79	-3.81191	2.04797	1.35539e-07	4.74943e-07	-15.0891	2.86905e-05	0.217966	7597.16	3.73973e-11	3.73973e-11	3.73973e-11	3.73973e-11	3.73973e-11	3.73973e-11	1.20848	1.75366	3.73973e-11	3.73973e-11	3.73973e-11	3.73973e-11	3.73973e-11	0.307352	3.73973e-11	7338.49	15452.9	13784.8	4389.55	12734.3	9173.09	10204.2	7473.1	7302.56	3249.48	1597.98	3520.19	9766.62	3852.68	4117.4
8.28_143.0729n	188.072	8.28292	neg	6-Methylquinoline	HMDB0033115	M-H, M+FA-H	C10H9N	41.2	12	-4.10358	1.43465	1.25419e-17	1.32e-16	-15.6066	2.0042e-05	0.0627705	3131.94	3.73973e-11	3.73973e-11	3.73973e-11	3.73973e-11	3.73973e-11	3.73973e-11	3.73973e-11	3.73973e-11	3.73973e-11	3.73973e-11	3.73973e-11	0.941558	3.73973e-11	3.73973e-11	3.73973e-11	3595.94	2823.55	2923.71	4194.58	2880.34	3775.99	2943.03	1896.29	3511.01	3414.82	3234.09	4052.86	2481.16	2435.87	2815.93
8.03_253.0506m/z	253.051	8.03043	neg	5,7-Dihydroxyflavone	HMDB0036619	M-H	C15H10O4	48.5	44	-0.0647601	2.16904	2.20106e-08	8.34524e-08	-16.4222	1.13875e-05	0.100154	8795.09	1.50231	3.73973e-11	3.73973e-11	3.73973e-11	3.73973e-11	3.73973e-11	3.73973e-11	3.73973e-11	3.73973e-11	3.73973e-11	3.73973e-11	3.73973e-11	3.73973e-11	3.73973e-11	3.73973e-11	8355.49	5730.89	8441.74	9393.82	6032.38	2971.96	13798	7058.03	8084.2	4895.38	18101.6	5976.26	5255.33	10805.6	17025.7
15.48_307.2637m/z	307.264	15.4847	neg	Eicosa-5Z,8Z-dienoic acid (20:2, n-12)	43431	M-H	C20H36O2	55.5	81.2	-1.88989	4.27054	1.44396e-12	8.25996e-12	-22.1808	2.10336e-07	0.00599279	28491.5	3.73973e-11	3.73973e-11	0.0898918	3.73973e-11	3.73973e-11	3.73973e-11	3.73973e-11	3.73973e-11	3.73973e-11	3.73973e-11	3.73973e-11	3.73973e-11	3.73973e-11	3.73973e-11	3.73973e-11	28397.3	34279	35840.6	28702.1	37716.8	45632.4	38257	32240.4	29101.2	22798.2	11913.6	18356.7	26716.4	18719.9	18701.5
7.41_755.1638m/z	755.164	7.40547	neg	Quercetin 3-(3'',6''-di-p-coumarylglucoside)	HMDB0037373	M-H	C39H32O16	37.4	1.08	2.65581	1.03915	1.22103e-05	3.52354e-05	-45.8148	1.61574e-14	3.73973e-11	2314.56	3.73973e-11	3.73973e-11	3.73973e-11	3.73973e-11	3.73973e-11	3.73973e-11	3.73973e-11	3.73973e-11	3.73973e-11	3.73973e-11	3.73973e-11	3.73973e-11	3.73973e-11	3.73973e-11	3.73973e-11	1663.17	2427.68	2232.26	977.394	4323.35	942.038	6477.56	3991.48	911.024	630.659	2351.45	1674.63	2841.96	3270.93	2.85863
27.25_948.8944m/z	948.894	27.2533	pos	TG(15:0/18:0/24:1(15Z))	HMDB0043060	M+NH4	C60H114O6	38.9	0	-0.998308	1.29577	2.65059e-25	9.56673e-24	-45.9469	1.4744e-14	3.73973e-11	2536.44	3.73973e-11	3.73973e-11	3.73973e-11	3.73973e-11	3.73973e-11	3.73973e-11	3.73973e-11	3.73973e-11	3.73973e-11	3.73973e-11	3.73973e-11	3.73973e-11	3.73973e-11	3.73973e-11	3.73973e-11	2584.51	2333.45	2305.6	2235.48	2254.52	2452.38	2419.37	2459.32	2372.6	2777.84	2710.84	3054.58	2620.03	2395.46	3070.58
27.24_960.8948m/z	960.895	27.2424	pos	TG(18:0/20:1(11Z)/20:1(11Z))	HMDB0005407	M+NH4	C61H114O6	38.9	0	-0.558198	1.37918	8.01699e-27	4.38758e-25	-46.1212	1.30661e-14	3.73973e-11	2862.15	3.73973e-11	3.73973e-11	3.73973e-11	3.73973e-11	3.73973e-11	3.73973e-11	3.73973e-11	3.73973e-11	3.73973e-11	3.73973e-11	3.73973e-11	3.73973e-11	3.73973e-11	3.73973e-11	3.73973e-11	2913.12	2660.74	2648.26	2559.7	2575.75	2793.93	2775.99	2849.32	2692.64	3163.19	3058.55	3370.85	2906.13	2624.8	3339.31
27.01_934.8787m/z	934.879	27.0096	pos	TG(16:0/20:0/20:1(11Z))	HMDB0005372	M+NH4	C59H112O6	38.6	0	-1.07567	1.6201	8.34111e-28	6.16208e-26	-46.5818	9.49466e-15	3.73973e-11	3938.77	3.73973e-11	3.73973e-11	3.73973e-11	3.73973e-11	3.73973e-11	3.73973e-11	3.73973e-11	3.73973e-11	3.73973e-11	3.73973e-11	3.73973e-11	3.73973e-11	3.73973e-11	3.73973e-11	3.73973e-11	4269.39	3868.53	3735.38	3545.11	3668.83	3844.78	3767.42	3810.32	3673.57	4340.29	4149.58	4534.83	3856.63	3515.92	4500.94
27.57_960.8947m/z	960.895	27.5724	pos	TG(22:0/16:1(9Z)/20:1(11Z))	HMDB0046462	M+NH4	C61H114O6	46.7	39.7	-0.670956	1.65244	4.79753e-28	3.77288e-26	-46.6398	9.12052e-15	3.73973e-11	4100.34	3.73973e-11	3.73973e-11	3.73973e-11	3.73973e-11	3.73973e-11	3.73973e-11	3.73973e-11	3.73973e-11	3.73973e-11	3.73973e-11	3.73973e-11	3.73973e-11	3.73973e-11	3.73973e-11	3.73973e-11	4357.73	3799.41	3845.28	3686.99	3620.32	4102.9	3984.9	4030.45	3821.96	4344.41	4384.61	4582.98	4430.7	3817.01	4695.47
13.67_401.2893m/z	401.289	13.6741	neg	2-Hydroxyundecanoate	HMDB0059736	2M-H	C11H21O3-	38.1	0	-3.84443	1.68337	1.11929e-08	4.36596e-08	-46.8913	7.6616e-15	3.73973e-11	4881.13	3.73973e-11	3.73973e-11	3.73973e-11	3.73973e-11	3.73973e-11	3.73973e-11	3.73973e-11	3.73973e-11	3.73973e-11	3.73973e-11	3.73973e-11	3.73973e-11	3.73973e-11	3.73973e-11	3.73973e-11	6126.44	8385.04	8885.57	2062.33	6242.66	5652.28	7494.62	4900.07	5210.42	2093.36	1173.33	3448.5	5607.31	3276.55	2658.45
14.71_355.1557m/z	355.156	14.7087	neg	Cyclonormammein	HMDB0030164	M-H2O-H	C21H26O6	40.8	14.1	1.6579	2.37965	3.87107e-13	2.36578e-12	-47.7377	4.26096e-15	3.73973e-11	8776.72	3.73973e-11	3.73973e-11	3.73973e-11	3.73973e-11	3.73973e-11	3.73973e-11	3.73973e-11	3.73973e-11	3.73973e-11	3.73973e-11	3.73973e-11	3.73973e-11	3.73973e-11	3.73973e-11	3.73973e-11	10459.9	10317.8	11346.9	8697.33	10307.4	11695.6	11470.2	12302.7	9534.22	6660.57	4220.95	7747.59	6582.07	5190.34	5117.26

## Sheet: B+A 0 vs. B+A 10
ID	m/z	Retention time (min)	Ion mode	Metabolites	Compound ID	Adducts	Formula	Score	Fragmentation Score	Mass Error (ppm)	VIP	P-value	adj.P-value	log2(FC)	Fold change	average(2BA10)	average(2BA0)	2PBA 10-1	2PBA 10-2	2PBA 10-3	2PBA 10-4	2PBA 10-5	2PBA 10-6	2PBA 10-7	2PBA 10-8	2PBA 10-9	2PBA 10-10	2PBA 10-11	2PBA 10-12	2PBA 10-13	2PBA 10-14	2PBA 10-15	2PBA 0-1	2PBA 0-2	2PBA 0-3	2PBA 0-4	2PBA 0-5	2PBA 0-6	2PBA 0-7	2PBA 0-8	2PBA 0-9	2PBA 0-10	2PBA 0-11	2PBA 0-12	2PBA 0-13	2PBA 0-14	2PBA 0-15
9.33_311.1677m/z	311.168	9.33202	neg	N-Undecylbenzenesulfonic acid	HMDB0032549	M-H	C17H28O3S	41.1	13.7	-2.93457	1.25386	0.018251	0.580732	3.47103	11.0888	1381.61	124.596	1339.17	5118.11	35.8918	9.1807	2082.89	12.9111	521.546	32.7264	1827.42	1.5133	11.441	64.892	4645.85	4856.19	164.49	81.5724	49.8206	26.7274	6.26351	234.492	3.73973e-11	410.078	297.716	28.7617	28.8562	18.6495	139.113	39.0336	403.188	104.662
10.35_540.3289m/z	540.329	10.3486	neg	LysoPC(16:0)	HMDB0010382	M+FA-H	C24H50NO7P	53.1	71.9	-3.60875	43.9374	0.013748	0.580732	2.07497	4.21337	2.5395e+06	602724	5.69131e+06	4.99574e+06	18240.7	14837.8	5.47196e+06	14591.3	4.43775e+06	19974.2	5.13666e+06	13464.4	18365.6	19504.5	3.82593e+06	4.31937e+06	4.09475e+06	15066.2	18395.3	9011.2	19570.8	16820.3	16874.9	3.32668e+06	4.54141e+06	11666.7	15375.5	328.503	14267	23607	1.0117e+06	86.5281
13.62_569.3474n	592.337	13.6237	pos	LysoPC(22:5(7Z,10Z,13Z,16Z,19Z))	HMDB0010403	M+Na, M+K, M+H-H2O	C30H52NO7P	42.9	28.1	-1.22802	1.31846	0.0317492	0.580732	1.9284	3.80632	2696.7	708.479	3.73973e-11	6600.2	2460.72	6830.47	1570.97	3293.98	12.9874	3.73973e-11	6.84854e-09	7514.18	50.529	5553.34	6563.16	3.73973e-11	3.73973e-11	0.288217	603.622	831.754	3.73973e-11	7.8399	82.1582	7.89914	42.615	304.357	231.962	5158.65	3.73973e-11	3356.05	3.73973e-11	3.73973e-11
13.07_504.3070m/z	504.307	13.066	pos	LysoPE(20:3(11Z,14Z,17Z)/0:0)	62299	M+H	C25H46NO7P	47.8	49.9	-2.88033	1.77705	0.0107802	0.580732	1.89457	3.71812	4901.55	1318.29	4.68639	5146.05	4053.87	8030.26	6685.95	4596.68	1546.22	1325.02	1.58472	13348.6	3081.43	11590.2	12239.3	1869.52	3.86062	132.182	113.28	1024.93	670.956	712.128	3.73973e-11	1269.12	1.83134	82.1246	1160.64	7456.94	1088.03	5760.22	9.70403	292.216
24.09_652.2732n	653.28	24.0851	pos	Crocin 3	HMDB0039121	M+H, M+NH4, M+Na	C32H44O14	40.1	8.86	0.125931	2.02149	0.0115099	0.580732	1.81421	3.51668	5764.26	1639.12	3.73973e-11	7991.75	16850.4	12028.2	15259	6581.78	4877.28	3330	3.73973e-11	8440.61	3872.2	943.325	5184.31	1104.98	3.73973e-11	168.451	7174.03	2349.43	1012.36	1872.91	3.73973e-11	79.8439	3.73973e-11	82.9905	1878.36	1850.61	1096.72	6177.51	3.73973e-11	843.574
12.39_501.2892n	502.296	12.3936	pos	Val Asp Ile Arg	240433	M+H, M+K, M+Na, M+H-H2O	C21H39N7O7	39.1	14.7	-3.83503	7.17032	0.0291275	0.580732	1.66948	3.18101	85613.5	26914	2.11142	134483	83787.2	140949	137382	81241.1	834.695	1250.87	13.796	232247	272.328	218985	219998	32752.5	3.91762	896.934	1226.72	30528.6	19835.8	386.926	8.12308	204.824	11.8425	93136.6	6402.81	132587	26667.1	86282.6	45.627	5488.07
23.09_445.3661m/z	445.366	23.0871	pos	(3beta,5alpha,6beta,22E,24R)-23-Methylergosta-7,22-diene-3,5,6-triol	89433	M+H	C29H48O3	41.9	18.6	-3.51616	1.63059	0.00837143	0.580732	1.55126	2.93072	4310.82	1470.91	3.73973e-11	6685.79	9765.68	2835.35	10500.8	6657.35	3738.39	1788.66	3.73973e-11	7941.65	410.403	4803.21	5021.67	4513.31	3.73973e-11	1242.16	2205.02	632.312	2328.14	403.136	3.73973e-11	1212.58	0.228661	1152.18	2546.45	4750.7	14.8323	5032.28	3.73973e-11	543.58
12.55_541.3134n	542.321	12.5547	pos	Leu Ala Pro Leu Glu	265004	M+H, M+Na	C25H43N5O8	36.8	0.00881	4.10119	5.48442	0.0375161	0.580732	1.45655	2.74451	94753.8	34524.9	3.73973e-11	68240.1	71922.9	66518.8	41043.9	56601.5	247563	263641	10.0121	73849.1	317226	66477.9	71777.9	76407.2	27.4765	17.2316	241.719	33401.8	60849.5	137552	3.73973e-11	194.88	21.5296	30902.8	1344.9	67555	67726.3	63835.5	20.0691	54210.3
15.16_730.5364m/z	730.536	15.1583	pos	PC(14:0/18:2(9Z,12Z))	HMDB0007874	M+H	C40H76NO8P	38.2	8.37	-2.36062	1.17478	0.00227527	0.471416	1.4525	2.73682	2111.39	771.474	2780.49	5842.36	3369.65	1843.95	453.355	694.741	1512.98	1881.58	1728.12	2175.16	1999.33	2004.65	2080.39	766.273	2537.77	97.2693	3.73973e-11	8.19621	1016.07	2897.81	3.73973e-11	1857.46	114.133	1.20888	440.025	1062.78	762.267	1677.05	968.62	669.23
14.14_235.1681m/z	235.168	14.1405	pos	Piperalol	HMDB0035767	M+H-H2O	C15H24O3	42.8	21.5	-4.72697	1.03228	0.0230148	0.580732	1.43474	2.70333	1839.37	680.408	464.254	2621.16	3702.29	4188.91	2922.98	2219.56	205.441	257.851	571.425	2374.43	175.51	4304.55	3077.3	78.5508	426.341	380.77	550.065	1491.51	55.8	260.673	28.4992	271.295	168.683	347.99	199.069	2940.41	66.3873	2910.05	468.134	66.7884
13.91_482.3591m/z	482.359	13.9107	pos	Lyso-PAF C-16	24070	M+H	C24H52NO6P	43.9	34.8	-2.98586	5.85126	0.0394641	0.580732	1.3159	2.48958	56008.6	22497.2	334.261	78248.6	70547.3	106849	136743	82321.2	335.173	349.883	291.601	94146.9	1404.52	117017	97526	53624.3	389.794	1649.76	757.934	50575.8	36988.8	128.343	2.51535	437.008	24.4224	1001.02	975.881	102244	41677.5	73302.1	326.955	27365.6
24.20_878.5635m/z	878.563	24.1997	pos	PC(20:3(5Z,8Z,11Z)/22:6(4Z,7Z,10Z,13Z,16Z,19Z))	HMDB0008387	M+Na	C50H82NO8P	40.9	24.8	-4.15906	1.54878	0.0202845	0.580732	1.18926	2.28037	8511.74	3732.62	3.73973e-11	4773.39	7319.08	11857.2	5168.78	15342.5	16634.8	14211.6	3.73973e-11	11183.9	12240.5	3035.13	16106.5	9802.76	3.73973e-11	1647.27	3159.97	15616.8	6324.06	2441.02	3.73973e-11	689.579	3.73973e-11	2956.77	3016.08	149.389	2887.97	5820.4	3.73973e-11	11280
23.56_913.5296m/z	913.53	23.5628	pos	DGDG(18:5(3Z,6Z,9Z,12Z,15Z)/18:4(6Z,9Z,12Z,15Z))	LMGL05010010	M+H-H2O	C51H78O15	36.3	12.9	-1.30103	2.39172	0.0453149	0.580732	1.18517	2.2739	11300.5	4969.65	3.73973e-11	16005.9	19490.1	17833.8	12437.4	4211.81	258.947	13203.6	3.73973e-11	14612.2	26602.5	12982.5	14352.5	17515.9	3.73973e-11	46.8475	610.886	1364.82	29457	10294.1	3.73973e-11	465.192	3.73973e-11	595.47	12184.2	11014.8	975.433	7236.39	3.73973e-11	299.632
20.08_756.5529m/z	756.553	20.083	pos	PC(16:0/16:0)	HMDB0000564	M+Na	C40H80NO8P	37.2	0	2.09672	6.16208	0.0189288	0.580732	1.10736	2.15451	78265.5	36326.3	19211.2	112224	119463	82350.2	50244.1	32674.2	18833.8	36427.8	20014.5	108715	160569	140232	174538	78850.5	19635.2	23740.2	7844.58	5317.9	137339	52946.6	20475.4	40453.4	13102.1	10278	57420.9	57698.9	25286.4	70651.8	8831.13	13508.7
25.01_383.3292m/z	383.329	25.0147	pos	7-Ketocholesterol	HMDB0000501	M+H-H2O	C27H44O2	38.9	5.1	-4.15944	1.08159	0.0155675	0.580732	1.08524	2.12173	2526.14	1190.6	3.73973e-11	5286	5516.03	3834.48	4587.02	3366.13	1843.49	1223.67	3.73973e-11	2854.51	1530.32	2633.47	3256.87	1960.11	3.73973e-11	819.143	1961.45	1534.25	1229.98	1249.81	3.73973e-11	2271.43	3.73973e-11	711.748	2878.73	1938.43	1174.98	1078.26	3.73973e-11	1010.87
24.27_838.5118m/z	838.512	24.2696	pos	Azaspiracid 2	HMDB0038234	M+H-H2O	C48H73NO12	40.7	30.8	2.17016	1.80166	0.00930552	0.580732	1.08425	2.12027	7918.39	3734.61	3.73973e-11	8967.01	11709	11216.1	7475.78	9381.88	15585.3	5534.59	3.73973e-11	11131.2	11759.8	8456.67	9536.53	8021.9	3.73973e-11	3.73973e-11	1556.97	3684.85	2810.41	5513.2	3.73973e-11	1098.6	3.73973e-11	2722.15	9007.97	6412.75	7898.41	5885.96	3.73973e-11	9427.9
16.52_854.5699m/z	854.57	16.5193	pos	PC(20:4(5Z,8Z,11Z,14Z)/22:6(4Z,7Z,10Z,13Z,16Z,19Z))	HMDB0008452	M+H	C50H80NO8P	47	52.4	0.513685	2.97088	0.000464764	0.195145	1.05623	2.07949	15133.3	7277.4	10436.6	20125.4	19401.5	16135.3	21407.9	11911.4	11353.8	13877.1	9620.27	21291.7	19429.1	15446.3	10866.8	19969.3	5726.57	496.959	375.062	3343.49	16484.8	19651.3	1007.48	13738.6	6334.32	5675.98	10884.8	5101.41	2266.81	8740.14	7730.09	7329.75
20.49_313.2726m/z	313.273	20.4869	pos	18-oxo-nonadecanoic acid	LMFA01060129	M+H	C19H36O3	40.9	11	-3.48845	2.27547	0.030431	0.580732	0.990044	1.98625	10658.4	5366.12	4825.7	13738.3	25815.8	13404	24996.7	13061.1	446.455	1420.64	8315.37	14345.9	1830.49	4399.73	14704.5	12148.2	6423.6	2726.28	3952.69	5625.03	4826.89	3.73973e-11	5274.19	2739.22	3746.72	1167.53	13298.3	8478.95	16869.6	3415.89	3821.62	4548.85
22.21_870.5516m/z	870.552	22.2103	neg	PS(19:1(9Z)/20:3(8Z,11Z,14Z))	LMGP03010502	M+FA-H	C45H80NO10P	37.6	8.95	1.68325	3.28057	0.0171567	0.580732	-0.86663	0.548426	16738.1	30520.3	577.34	22109	23874.9	14686.2	16314.2	13553.4	17371.7	30919.3	57812.6	12079	7805.56	8530.08	3587.45	12690.3	9160.88	47619.1	40422.9	28782.3	45058.7	59041	28630.2	51972.7	30152.6	17864.3	33729.9	5502.1	22263	9718.3	25059.9	11987.1
21.83_860.5570m/z	860.557	21.8252	neg	PC(22:5(4Z,7Z,10Z,13Z,16Z)/22:6(4Z,7Z,10Z,13Z,16Z,19Z))	HMDB0008682	M-H2O-H	C52H82NO8P	32.8	1.53	-3.39895	2.77851	0.00612203	0.580732	-1.34628	0.393305	8378.16	21301.9	3.73973e-11	14282.8	11691.4	5996.1	7122.45	8637.06	19340.2	10472.6	21705.2	4447.49	1816.15	1477.56	2661.15	9350.48	6671.69	14572.9	14398.9	17843.7	33552.9	34322	6646.55	16119.6	33271.8	17838.9	14911.7	66884.6	9523.71	8273.64	23085.8	8282.28
26.79_726.6577m/z	726.658	26.7906	pos	TG(10:0/14:0/a-17:0)[rac]	HMDB0071620	M+NH4	C44H84O6	39.9	8.76	-4.12121	2.43723	0.0229579	0.580732	-1.73365	0.300691	7392.12	24583.8	3.73973e-11	7707.01	9324.16	9484.39	8044.67	5650.04	13640.4	18564.8	3.73973e-11	6713.92	11790.9	4566.63	7257.96	8136.96	3.73973e-11	3.73973e-11	60584.7	23531.2	52319.1	92009	3.73973e-11	3.73973e-11	3.73973e-11	3.73973e-11	28308.9	26203.9	33817.6	27751.8	3.73973e-11	24230.4
22.87_776.5434m/z	776.543	22.8682	neg	PE(15:0/20:1(11Z))	HMDB0008900	M+FA-H	C40H78NO8P	36.8	1.53	-1.84769	1.68642	0.0106854	0.580732	-1.83637	0.280026	1092.16	3900.21	3.73973e-11	1304.8	1625.72	1572.2	1067.41	778.603	502.444	7265.72	724.261	839.892	167.35	403.406	3.73973e-11	46.7322	83.8839	12498.5	7568.21	3570.28	5766.97	7329.84	4697.42	5722.07	71.2092	4989.84	1506.23	318.472	2723.43	672.535	1066.54	1.57142
22.12_838.5584m/z	838.558	22.1225	pos	PS(20:1(11Z)/18:1(9Z))	LMGP03010540	M+Na	C44H82NO10P	41.4	29.1	1.95042	2.79749	0.0207729	0.580732	-1.84657	0.278053	4322.73	15546.5	525.726	2032.52	1595.58	3393.82	3351.52	8996.61	17358.2	14105.3	736.519	336.609	3805.91	992.379	649.179	6249.95	711.206	115.879	1652.17	8432.32	32445.9	38154.5	4092.54	22440.7	4620.38	51591.1	40070.1	7992.52	4474.81	4304.97	561.856	12246.9
18.31_774.5678m/z	774.568	18.3114	pos	PS(16:0/20:0)	LMGP03010035	M+H-H2O	C42H82NO10P	45.8	52.1	4.40409	1.28822	0.0441645	0.580732	-1.85085	0.277229	2309.12	8329.28	632.332	1399.78	1646.99	1731.37	1729.98	1282.2	1355.29	3231.38	8548.56	2014.27	1866.56	1805.81	1559.44	2101.19	3731.6	1206.46	643.299	35.5853	1381.81	3472.07	13147.2	6353.99	39812.4	6008.74	4299.76	5231.56	8155.04	4969.12	26529.6	3692.6
11.80_526.3492m/z	526.349	11.7989	neg	PC(O-16:0/0:0)	LMGP01060010	M+FA-H	C24H52NO6P	49.7	64.3	-4.53611	2.26503	0.0216508	0.580732	-1.93768	0.261036	3562.95	13649.3	3.73973e-11	51.0592	120.853	119.493	64.6979	23350.8	387.426	150.809	1039.1	26836.5	819.31	101.19	3.73973e-11	242.847	160.254	23304.7	100.85	15388.7	29656.6	24596.5	25492.7	788.003	41.3628	133.045	26.3149	147.733	25277.6	28521.2	31004.2	259.647
18.32_872.5671m/z	872.567	18.3204	neg	PS(18:3(6Z,9Z,12Z)/21:0)	LMGP03010391	M+FA-H	C45H82NO10P	38.7	26.9	1.52841	1.08381	0.0161188	0.580732	-2.30429	0.202461	478.769	2364.75	414.464	111.336	155.183	178.371	175.524	648.803	241.004	81.2043	160.151	114.152	42.5533	19.0104	2920.88	616.88	1302.02	703.577	819.306	1745.64	1143.24	761.448	477.666	1611.05	3409.59	10586	6090.93	689.813	1410.06	361.603	3690.78	1970.59
26.75_764.6737m/z	764.674	26.7469	pos	TG(12:0/14:0/18:2(9Z,12Z))[iso6]	LMGL03013218	M+NH4	C47H86O6	43.9	34.9	-3.40183	2.20135	0.00713354	0.580732	-2.45801	0.181998	2536.61	13937.6	3.73973e-11	3600.45	4189.62	4272.06	3609.13	2225.64	4293.3	4356.25	3.73973e-11	2169.08	3169.09	1738.29	1970.95	2455.24	3.73973e-11	3.73973e-11	30376.2	12884.1	29020.2	52325.2	3.73973e-11	3.73973e-11	3.73973e-11	3.73973e-11	17293.8	15408	20722.6	16418.4	3.73973e-11	14615.2
9.66_239.1645m/z	239.165	9.6555	neg	beta-Ionol	HMDB0036820	M+FA-H	C13H22O	43.2	22.5	-3.77163	1.05126	0.0306244	0.580732	-2.80704	0.142888	336.73	2356.6	3.73973e-11	20.9992	620.812	964.318	3.73973e-11	52.0248	122.071	557.84	49.6568	274.873	295.464	2035.7	2.68531	3.02589	51.4694	8327.46	7501	545.477	9427.96	3381.6	216.583	190.3	241.081	280.558	284.071	242.484	4191.72	313.908	19.5159	185.266
11.61_237.1490m/z	237.149	11.6132	neg	2,6-Diisopropyl-3-methylphenol	HMDB0029820	M+FA-H	C13H20O	41.9	23.1	-3.16244	1.01935	0.0257826	0.580732	-2.95334	0.129109	208.59	1615.61	3.73973e-11	31.6343	3.73973e-11	3.73973e-11	3.73973e-11	1279.53	3.73973e-11	3.73973e-11	3.73973e-11	1808.31	3.73973e-11	3.73973e-11	3.73973e-11	3.73973e-11	9.36829	8247.87	3.73973e-11	79.982	2636.51	3042.08	2485.56	3.73973e-11	3.73973e-11	3.73973e-11	3.73973e-11	63.1434	2320.86	2865.38	2419.87	72.8314
25.87_764.6738m/z	764.674	25.869	pos	TG(14:0/14:1(9Z)/16:1(9Z))	HMDB0042279	M+NH4	C47H86O6	43.4	33	-3.35648	1.64737	0.000900885	0.301988	-2.96898	0.127717	729.832	5714.47	3.73973e-11	2365.28	2433.53	1247.09	1254.31	731.485	34.968	6.27108	3.73973e-11	707.876	612.407	441.623	799.986	312.655	3.73973e-11	3.73973e-11	10368.9	10910.2	12555.9	6791.36	3.73973e-11	12.442	3.73973e-11	3.73973e-11	12285.2	10282	8739.04	7603.79	3.73973e-11	6168.16
16.23_906.5542m/z	906.554	16.2258	neg	PS(20:5(5Z,8Z,11Z,14Z,17Z)/22:2(13Z,16Z))	LMGP03010675	M+FA-H	C48H80NO10P	40.1	19.7	4.70291	1.02432	0.021126	0.580732	-3.16931	0.111158	146.12	1314.52	3.73973e-11	2.20737	3.73973e-11	3.73973e-11	3.73973e-11	1672.03	3.73973e-11	3.73973e-11	3.73973e-11	3.73973e-11	3.73973e-11	3.73973e-11	38.5686	21.2122	457.785	3.73973e-11	3.73973e-11	4982.89	15.5855	1.47634	3.73973e-11	2370.61	22.5672	5084.78	2923.03	3.73973e-11	1519.25	3.73973e-11	1087.48	1710.17
24.80_652.5907m/z	652.591	24.7974	pos	DG(18:0/0:0/18:0) (d5)	LMGL02010318	M+Na	C39H71D5O5	35.2	0	1.34485	1.45295	0.0132654	0.580732	-3.43692	0.0923389	184.008	1992.75	3.73973e-11	181.501	151.699	80.222	57.9497	19.7164	58.7633	3.73973e-11	3.73973e-11	337.682	302.438	1391.58	55.542	123.022	3.73973e-11	7739.77	4041.23	3270.23	1230.2	556.67	3.73973e-11	5963.79	3.73973e-11	5584.08	323.671	540.081	327.459	306.714	3.73973e-11	7.31851
10.03_589.3007n	590.308	10.0335	pos	Ala Lys Trp Trp	107058	M+H, M+Na	C31H39N7O5	41.7	25.9	-0.970493	1.3708	0.0440543	0.580732	-3.9718	0.0637338	122.76	1926.14	3.73973e-11	3.35655	3.73973e-11	3.73973e-11	6.27666	1568.49	6.1886	41.4608	162.218	4.83506	1.97141	1.43758	45.1628	3.73973e-11	3.73973e-11	135.32	1.17203	10968.4	3.73973e-11	19.9391	1611.39	5896.88	1.64047	3330.33	32.3433	9.36303	11.7424	17.6574	716.67	6139.22
24.46_607.5678m/z	607.568	24.4564	pos	DG(15:0/21:0/0:0)	HMDB0093556	M+H-H2O	C39H76O5	38.3	0.183	2.93175	2.54175	0.0247531	0.580732	-4.25988	0.0521973	319.122	6113.78	3.73973e-11	735.833	674.01	399.018	261.206	200.928	3.73973e-11	3.73973e-11	3.73973e-11	498.374	21.3255	1588.62	279.688	94.0179	33.8156	36216.5	14467.8	4314.48	1622.51	605.504	3.73973e-11	10732.8	3.73973e-11	10274.9	4672.42	4215.92	1722.23	1936.77	54.5062	870.254
11.94_243.1959m/z	243.196	11.9413	neg	3-hydroxy-tetradecanoic acid	35541	M-H	C14H28O3	55.3	83.4	-2.85835	1.11054	0.00549983	0.580732	-5.12654	0.0286257	44.6237	1558.86	3.73973e-11	16.4964	3.46163	3.73973e-11	118.153	88.7944	5.51253	3.73973e-11	27.4532	286.874	3.73973e-11	3.73973e-11	5.62787	37.6055	79.3764	4244.34	50.0117	3394.59	1213.1	3719.17	5748.97	59.0676	24.8689	3.73973e-11	3.73973e-11	12.9545	2708.74	2077.85	109.013	20.2985
